# Supplementary material for: Mapping Coeliac Toxic Motifs in the Prolamin Seed Storage Proteins of Barley, Rye, and Oats Using a Curated Sequence Database
Source: Front Nutr. 2020 Jul 17;7:87. doi: 10.3389/fnut.2020.00087 (PMC7379453; doi:10.3389/fnut.2020.00087)
Supplement: Supplementary file 14 [file Data_Sheet_1.xlsx]

## Sheet: UniProt reviewed prolamins
																	Normalized abundance						Raw abundance						Spectral counts
							Best identification										Condition 1			Condition 2			Condition 1			Condition 2			Condition 1			Condition 2
Peptide identifier	Unique peptide?	Ions	Deconvoluted peptide ions	Deconvoluted charges	Retention time (min)	Neutral mass (Da)	Score	Sequence	Modifications	Accession	Description	Max fold change	Highest mean condition	Lowest mean condition	Anova	Maximum CV	UNIMAN_GLUTEN_005	UNIMAN_GLUTEN_006	UNIMAN_GLUTEN_007	UNIMAN_GLUTEN_020	UNIMAN_GLUTEN_021	UNIMAN_GLUTEN_022	UNIMAN_GLUTEN_005	UNIMAN_GLUTEN_006	UNIMAN_GLUTEN_007	UNIMAN_GLUTEN_020	UNIMAN_GLUTEN_021	UNIMAN_GLUTEN_022	UNIMAN_GLUTEN_005	UNIMAN_GLUTEN_006	UNIMAN_GLUTEN_007	UNIMAN_GLUTEN_020	UNIMAN_GLUTEN_021	UNIMAN_GLUTEN_022
39.38_1354.6684n	No	1	#1228	2	39.3843	1354.67	6.1046	VPVQCQQQQQL	[5] Carbamidomethyl C	A5A4L4	Avenin-like b6 OS=Triticum aestivum OX=4565 PE=3 SV=1	1.05715	Condition 1	Condition 2	0.236277	7.15612	9508.85	9523.64	9356.96	9673.71	8729.21	8451.81	9273.97	9320.32	9356.96	2691.06	2440.16	2423.05	0	0	1	0	1	1
39.38_1354.6684n	No	1	#1228	2	39.3843	1354.67	6.1046	VPVQCQQQQQL	[5] Carbamidomethyl C	D0EWS4	Avenin-like b7 OS=Triticum aestivum OX=4565 PE=3 SV=1	1.05715	Condition 1	Condition 2	0.236277	7.15612	9508.85	9523.64	9356.96	9673.71	8729.21	8451.81	9273.97	9320.32	9356.96	2691.06	2440.16	2423.05	0	0	1	0	1	1
39.38_1354.6684n	No	1	#1228	2	39.3843	1354.67	6.1046	VPVQCQQQQQL	[5] Carbamidomethyl C	D6QZM4	Avenin-like b9 OS=Triticum aestivum OX=4565 PE=3 SV=1	1.05715	Condition 1	Condition 2	0.236277	7.15612	9508.85	9523.64	9356.96	9673.71	8729.21	8451.81	9273.97	9320.32	9356.96	2691.06	2440.16	2423.05	0	0	1	0	1	1
39.38_1354.6684n	No	1	#1228	2	39.3843	1354.67	6.1046	VPVQCQQQQQL	[5] Carbamidomethyl C	D6QZM5	Avenin-like b8 OS=Triticum aestivum OX=4565 PE=3 SV=1	1.05715	Condition 1	Condition 2	0.236277	7.15612	9508.85	9523.64	9356.96	9673.71	8729.21	8451.81	9273.97	9320.32	9356.96	2691.06	2440.16	2423.05	0	0	1	0	1	1
39.38_1354.6684n	No	1	#1228	2	39.3843	1354.67	6.1046	VPVQCQQQQQL	[5] Carbamidomethyl C	D6QZM8	Avenin-like b10 OS=Triticum aestivum OX=4565 PE=3 SV=1	1.05715	Condition 1	Condition 2	0.236277	7.15612	9508.85	9523.64	9356.96	9673.71	8729.21	8451.81	9273.97	9320.32	9356.96	2691.06	2440.16	2423.05	0	0	1	0	1	1
38.35_1624.7109n	Yes	1	#6986	2	38.3457	1624.71	5.041	YPTSPQQSGQGQQGY		P02861	Glutenin_ high molecular weight subunit PC256 (Fragment) OS=Triticum aestivum OX=4565 PE=2 SV=1	1.05962	Condition 2	Condition 1	0.712488	18.3992	1232.73	986.781	1126.9	1384.42	1209.44	952.076	1202.28	965.714	1126.9	385.122	338.087	272.95	1	1	0	0	0	1
41.56_1517.7122n	No	1	#2941	2	41.5578	1517.71	6.0353	YPTSPQQSGQGQQL		P02861	Glutenin_ high molecular weight subunit PC256 (Fragment) OS=Triticum aestivum OX=4565 PE=2 SV=1	1.12197	Condition 1	Condition 2	0.0685108	8.05852	3782.13	3805.94	3656.11	3157.74	3649.74	3214.37	3688.71	3724.68	3656.11	878.43	1020.25	921.526	1	1	1	0	1	1
43.18_1213.6302n	Yes	1	#815	2	43.1794	1213.63	5.1466	QPFPQPQLPY		P02863	Alpha/beta-gliadin OS=Triticum aestivum OX=4565 PE=2 SV=2	3.20475	Condition 1	Condition 2	1.45e-07	2.33899	6123.23	6066.56	6013.12	1934.24	1899.44	1846.31	5971.98	5937.04	6013.12	538.073	530.969	529.317	0	1	1	0	0	0
41.78_1625.7807n	No	1	#7621	2	41.7807	1625.78	6.0463	RPQQPYPQPQPQY		P02863	Alpha/beta-gliadin OS=Triticum aestivum OX=4565 PE=2 SV=2	4.52073	Condition 1	Condition 2	0.000814193	26.4579	1497.06	1484.58	1450.17	381.526	227.105	371.702	1460.08	1452.89	1450.17	106.134	63.485	106.563	1	1	1	0	0	0
42.72_702.3336n	No	1	#4177	1	42.7165	702.334	6.2663	SQPQPF		P02863	Alpha/beta-gliadin OS=Triticum aestivum OX=4565 PE=2 SV=2	1.21795	Condition 1	Condition 2	0.0247928	8.74829	1464.62	1340.61	1449.84	1112.97	1281.9	1098.76	1428.44	1311.99	1449.84	309.61	358.341	315.004	1	1	0	0	0	0
49.96_2134.0371n	No	2	#6710,#1062	2,3	49.9629	2134.04	5.1931	EEIRNLALQTLPAMCNVY	[15] Carbamidomethyl C	P02863	Alpha/beta-gliadin OS=Triticum aestivum OX=4565 PE=2 SV=2	21.8875	Condition 1	Condition 2	9.79e-08	5.53956	30372.2	31384.5	30027.2	1466	1313.63	1413.81	29622	30714.5	30027.2	407.815	367.212	405.325	2	2	2	0	0	0
46.35_2326.1094n	No	1	#2306	3	46.3478	2326.11	5.4651	SQPQPFRPQQPYPQPQPQY	[5] Hydroxyproline	P02863	Alpha/beta-gliadin OS=Triticum aestivum OX=4565 PE=2 SV=2	10.7869	Condition 1	Condition 2	1.11e-06	8.36155	14738.7	14528.3	14530.2	1387.03	1445.95	1227.24	14374.6	14218.2	14530.2	385.849	404.201	351.837	1	1	0	0	0	0
57.92_707.3327n	No	1	#1132	1	57.9217	707.333	6.8619	CTIAPF	[1] Carbamidomethyl C	P02863	Alpha/beta-gliadin OS=Triticum aestivum OX=4565 PE=2 SV=2	3.39229	Condition 1	Condition 2	4.8e-06	4.91926	6013.06	5483.44	5934.58	1789.9	1684.76	1663.79	5864.53	5366.37	5934.58	497.921	470.956	476.991	1	1	1	0	0	0
28.74_718.3296n	No	1	#1368	1	28.7413	718.33	6.3392	SQPQPF	[5] Hydroxyproline	P02863	Alpha/beta-gliadin OS=Triticum aestivum OX=4565 PE=2 SV=2	2.37698	Condition 2	Condition 1	2.03e-06	3.4383	4521.14	4726.96	4839.54	11202.1	11257.5	11026.4	4409.46	4626.05	4839.54	3116.24	3146.93	3161.16	1	1	1	0	0	0
50.26_607.2983n	No	1	#420	1	50.2629	607.298	6.8335	GIFGTN		P02863	Alpha/beta-gliadin OS=Triticum aestivum OX=4565 PE=2 SV=2	1.02741	Condition 2	Condition 1	0.415286	4.92124	10980.1	10957.8	10757.2	10722.5	11801.4	11067.3	10708.9	10723.9	10757.2	2982.82	3298.97	3172.89	1	1	1	0	0	0
41.78_1625.7807n	No	1	#7621	2	41.7807	1625.78	6.0463	RPQQPYPQPQPQY		P04721	Alpha/beta-gliadin A-I OS=Triticum aestivum OX=4565 PE=2 SV=1	4.52073	Condition 1	Condition 2	0.000814193	26.4579	1497.06	1484.58	1450.17	381.526	227.105	371.702	1460.08	1452.89	1450.17	106.134	63.485	106.563	1	1	1	0	0	0
42.72_702.3336n	No	1	#4177	1	42.7165	702.334	6.2663	SQPQPF		P04721	Alpha/beta-gliadin A-I OS=Triticum aestivum OX=4565 PE=2 SV=1	1.21795	Condition 1	Condition 2	0.0247928	8.74829	1464.62	1340.61	1449.84	1112.97	1281.9	1098.76	1428.44	1311.99	1449.84	309.61	358.341	315.004	1	1	0	0	0	0
46.35_2326.1094n	No	1	#2306	3	46.3478	2326.11	5.4651	SQPQPFRPQQPYPQPQPQY	[5] Hydroxyproline	P04721	Alpha/beta-gliadin A-I OS=Triticum aestivum OX=4565 PE=2 SV=1	10.7869	Condition 1	Condition 2	1.11e-06	8.36155	14738.7	14528.3	14530.2	1387.03	1445.95	1227.24	14374.6	14218.2	14530.2	385.849	404.201	351.837	1	1	0	0	0	0
28.74_718.3296n	No	1	#1368	1	28.7413	718.33	6.3392	SQPQPF	[5] Hydroxyproline	P04721	Alpha/beta-gliadin A-I OS=Triticum aestivum OX=4565 PE=2 SV=1	2.37698	Condition 2	Condition 1	2.03e-06	3.4383	4521.14	4726.96	4839.54	11202.1	11257.5	11026.4	4409.46	4626.05	4839.54	3116.24	3146.93	3161.16	1	1	1	0	0	0
40.30_984.4929n	Yes	1	#1651	2	40.3032	984.493	5.4059	QPQQLPQF		P04722	Alpha/beta-gliadin A-II OS=Triticum aestivum OX=4565 PE=2 SV=1	18.5319	Condition 1	Condition 2	0.00162537	73.5862	3070.93	3093.76	3423.54	81.1284	118.887	317.375	2995.07	3027.71	3423.54	22.5686	33.2336	90.9882	1	1	1	0	0	0
58.82_1738.8869n	Yes	1	#1515	2	58.8227	1738.89	5.2627	QPQQLPQFEEIRNL		P04722	Alpha/beta-gliadin A-II OS=Triticum aestivum OX=4565 PE=2 SV=1	26.1088	Condition 1	Condition 2	2.42e-05	24.4942	14251.6	14877.2	14360.7	685.161	566.661	413.881	13899.6	14559.5	14360.7	190.6	158.404	118.656	1	0	1	0	0	0
48.07_1619.7884n	Yes	1	#7538	2	48.0654	1619.79	5.6238	QNPSQQQPQEQVPL		P04722	Alpha/beta-gliadin A-II OS=Triticum aestivum OX=4565 PE=2 SV=1	8.70541	Condition 2	Condition 1	0.000156179	28.0703	418.277	244.464	294.106	2759.86	2819	2750.88	407.945	239.244	294.106	767.747	788.023	788.649	1	1	0	1	0	0
40.27_1636.8159n	Yes	1	#268	2	40.2689	1636.82	5.2993	QNPSQQQPQEQVPL	[N-term] Pyroglutamic acid	P04722	Alpha/beta-gliadin A-II OS=Triticum aestivum OX=4565 PE=2 SV=1	1.40032	Condition 1	Condition 2	0.000394369	4.91473	24444.1	23931.3	24898.1	17604.9	18206.2	16515.1	23840.3	23420.4	24898.1	4897.38	5089.35	4734.7	1	0	1	0	0	0
41.78_1625.7807n	No	1	#7621	2	41.7807	1625.78	6.0463	RPQQPYPQPQPQY		P04722	Alpha/beta-gliadin A-II OS=Triticum aestivum OX=4565 PE=2 SV=1	4.52073	Condition 1	Condition 2	0.000814193	26.4579	1497.06	1484.58	1450.17	381.526	227.105	371.702	1460.08	1452.89	1450.17	106.134	63.485	106.563	1	1	1	0	0	0
49.96_2134.0371n	No	2	#6710,#1062	2,3	49.9629	2134.04	5.1931	EEIRNLALQTLPAMCNVY	[15] Carbamidomethyl C	P04722	Alpha/beta-gliadin A-II OS=Triticum aestivum OX=4565 PE=2 SV=1	21.8875	Condition 1	Condition 2	9.79e-08	5.53956	30372.2	31384.5	30027.2	1466	1313.63	1413.81	29622	30714.5	30027.2	407.815	367.212	405.325	2	2	2	0	0	0
57.92_707.3327n	No	1	#1132	1	57.9217	707.333	6.8619	CTIAPF	[1] Carbamidomethyl C	P04722	Alpha/beta-gliadin A-II OS=Triticum aestivum OX=4565 PE=2 SV=1	3.39229	Condition 1	Condition 2	4.8e-06	4.91926	6013.06	5483.44	5934.58	1789.9	1684.76	1663.79	5864.53	5366.37	5934.58	497.921	470.956	476.991	1	1	1	0	0	0
45.24_1491.6746n	No	1	#5297	2	45.2401	1491.67	5.785	QQPQQQYPSGQGF		P04722	Alpha/beta-gliadin A-II OS=Triticum aestivum OX=4565 PE=2 SV=1	1.46142	Condition 2	Condition 1	0.0171311	15.4955	2052.12	1908.5	2037.53	2986.74	3338.8	2440.25	2001.43	1867.75	2037.53	830.86	933.329	699.595	0	1	1	1	0	0
50.26_607.2983n	No	1	#420	1	50.2629	607.298	6.8335	GIFGTN		P04722	Alpha/beta-gliadin A-II OS=Triticum aestivum OX=4565 PE=2 SV=1	1.02741	Condition 2	Condition 1	0.415286	4.92124	10980.1	10957.8	10757.2	10722.5	11801.4	11067.3	10708.9	10723.9	10757.2	2982.82	3298.97	3172.89	1	1	1	0	0	0
58.06_895.4118n	No	1	#993	1	58.0588	895.412	6.3636	CSTTIAPF	[1] Carbamidomethyl C	P04723	Alpha/beta-gliadin A-III OS=Triticum aestivum OX=4565 PE=2 SV=1	2.79662	Condition 1	Condition 2	0.000188656	12.8096	5815.83	5940.05	6174.95	2208.82	2368.04	1834.74	5672.17	5813.24	6174.95	614.458	661.961	526.002	1	1	1	1	0	0
50.26_607.2983n	No	1	#420	1	50.2629	607.298	6.8335	GIFGTN		P04723	Alpha/beta-gliadin A-III OS=Triticum aestivum OX=4565 PE=2 SV=1	1.02741	Condition 2	Condition 1	0.415286	4.92124	10980.1	10957.8	10757.2	10722.5	11801.4	11067.3	10708.9	10723.9	10757.2	2982.82	3298.97	3172.89	1	1	1	0	0	0
36.62_725.4117n	Yes	1	#1718	2	36.6215	725.412	5.2296	QPLQQL		P04726	Alpha/beta-gliadin clone PW1215 OS=Triticum aestivum OX=4565 PE=3 SV=1	2.39396	Condition 1	Condition 2	1.55e-05	5.92988	2513.88	2537.06	2474.11	1108.34	1050.83	984.183	2451.78	2482.9	2474.11	308.32	293.748	282.155	1	1	1	0	0	0
58.06_895.4118n	No	1	#993	1	58.0588	895.412	6.3636	CSTTIAPF	[1] Carbamidomethyl C	P04726	Alpha/beta-gliadin clone PW1215 OS=Triticum aestivum OX=4565 PE=3 SV=1	2.79662	Condition 1	Condition 2	0.000188656	12.8096	5815.83	5940.05	6174.95	2208.82	2368.04	1834.74	5672.17	5813.24	6174.95	614.458	661.961	526.002	1	1	1	1	0	0
45.24_1491.6746n	No	1	#5297	2	45.2401	1491.67	5.785	QQPQQQYPSGQGF		P04726	Alpha/beta-gliadin clone PW1215 OS=Triticum aestivum OX=4565 PE=3 SV=1	1.46142	Condition 2	Condition 1	0.0171311	15.4955	2052.12	1908.5	2037.53	2986.74	3338.8	2440.25	2001.43	1867.75	2037.53	830.86	933.329	699.595	0	1	1	1	0	0
50.26_607.2983n	No	1	#420	1	50.2629	607.298	6.8335	GIFGTN		P04726	Alpha/beta-gliadin clone PW1215 OS=Triticum aestivum OX=4565 PE=3 SV=1	1.02741	Condition 2	Condition 1	0.415286	4.92124	10980.1	10957.8	10757.2	10722.5	11801.4	11067.3	10708.9	10723.9	10757.2	2982.82	3298.97	3172.89	1	1	1	0	0	0
50.26_607.2983n	No	1	#420	1	50.2629	607.298	6.8335	GIFGTN		P04727	Alpha/beta-gliadin clone PW8142 OS=Triticum aestivum OX=4565 PE=3 SV=1	1.02741	Condition 2	Condition 1	0.415286	4.92124	10980.1	10957.8	10757.2	10722.5	11801.4	11067.3	10708.9	10723.9	10757.2	2982.82	3298.97	3172.89	1	1	1	0	0	0
57.92_707.3327n	No	1	#1132	1	57.9217	707.333	6.8619	CTIAPF	[1] Carbamidomethyl C	P04728	Alpha/beta-gliadin clone PTO-A10 (Fragment) OS=Triticum aestivum OX=4565 PE=2 SV=1	3.39229	Condition 1	Condition 2	4.8e-06	4.91926	6013.06	5483.44	5934.58	1789.9	1684.76	1663.79	5864.53	5366.37	5934.58	497.921	470.956	476.991	1	1	1	0	0	0
50.26_607.2983n	No	1	#420	1	50.2629	607.298	6.8335	GIFGTN		P04728	Alpha/beta-gliadin clone PTO-A10 (Fragment) OS=Triticum aestivum OX=4565 PE=2 SV=1	1.02741	Condition 2	Condition 1	0.415286	4.92124	10980.1	10957.8	10757.2	10722.5	11801.4	11067.3	10708.9	10723.9	10757.2	2982.82	3298.97	3172.89	1	1	1	0	0	0
58.45_1865.8962n	Yes	1	#3422	2	58.4532	1865.9	5.3371	ERPWQQQPLPPQQSF	[5] Deamidation Q	P04729	Gamma-gliadin B-I OS=Triticum aestivum OX=4565 PE=2 SV=1	92.0659	Condition 1	Condition 2	0.0191433	121.3	2992.91	3304.26	3109.2	80.0104	22.1596	0	2918.98	3233.72	3109.2	22.2576	6.19449	0	0	1	1	0	0	0
40.15_702.3346n	Yes	1	#1839	1	40.1489	702.335	5.3568	SQQPPF		P04729	Gamma-gliadin B-I OS=Triticum aestivum OX=4565 PE=2 SV=1	1.21453	Condition 1	Condition 2	0.0251733	8.9282	3447.33	3636.57	3748.75	2761.06	3270.78	2887.39	3362.18	3558.93	3748.75	768.08	914.313	827.784	1	1	0	0	0	1
43.79_830.3939n	No	1	#5841	1	43.7898	830.394	6.6834	SQQQPPF		P04729	Gamma-gliadin B-I OS=Triticum aestivum OX=4565 PE=2 SV=1	1.56038	Condition 2	Condition 1	0.0014877	8.62994	747.373	725.479	797.701	1285.57	1081.96	1175.39	728.912	709.99	797.701	357.623	302.452	336.972	1	1	1	0	0	1
44.34_1541.7529n	No	1	#1463	2	44.3384	1541.75	5.5379	QQQCSPVAMPQRL	[4] Carbamidomethyl C	P04729	Gamma-gliadin B-I OS=Triticum aestivum OX=4565 PE=2 SV=1	2.6161	Condition 1	Condition 2	0.000105192	11.2124	5405.22	5443.67	5420.8	1933.61	2341.34	1944.1	5271.7	5327.45	5420.8	537.898	654.498	557.353	0	1	1	0	0	0
32.71_868.4419n	No	1	#2482	2	32.707	868.442	5.7211	QQPQQQL		P04729	Gamma-gliadin B-I OS=Triticum aestivum OX=4565 PE=2 SV=1	1.38469	Condition 2	Condition 1	0.0053768	9.93618	4242.02	4277.82	4370.69	5328.33	6015.97	6505.13	4137.24	4186.5	4370.69	1482.25	1681.71	1864.95	1	1	1	1	0	0
43.77_830.3947n	No	1	#1917	2	43.7726	830.395	6.6834	SQQQPPF		P04729	Gamma-gliadin B-I OS=Triticum aestivum OX=4565 PE=2 SV=1	2.39662	Condition 2	Condition 1	5.24e-05	7.85341	2537.5	2967.03	2723.7	6424.45	6523.55	6771.93	2474.82	2903.69	2723.7	1787.17	1823.59	1941.44	1	1	1	1	1	1
38.77_733.3405n	Yes	1	#1239	1	38.7672	733.341	6.9896	QSQQPF		P04730	Gamma-gliadin (Fragment) OS=Triticum aestivum OX=4565 PE=2 SV=1	1.15559	Condition 2	Condition 1	0.01723	4.73897	4753.98	5220.27	5066.31	5664.09	5635.92	6080.69	4636.55	5108.82	5066.31	1575.65	1575.47	1743.27	1	1	1	0	0	0
46.84_907.4774n	No	2	#4591,#1423	1,2	46.8381	907.477	6.6079	RTTTSVPF		P04730	Gamma-gliadin (Fragment) OS=Triticum aestivum OX=4565 PE=2 SV=1	2.64726	Condition 1	Condition 2	2.75e-06	4.33371	3915.76	3962.72	3893.67	1465.63	1428.06	1553.24	3819.04	3878.12	3893.67	407.713	399.198	445.299	2	2	2	1	1	1
32.22_1053.5200n	No	1	#4348	2	32.2171	1053.52	6.4614	GQQPQQQQL		P04730	Gamma-gliadin (Fragment) OS=Triticum aestivum OX=4565 PE=2 SV=1	1.2565	Condition 2	Condition 1	0.061605	13.9288	1555.58	1686.88	1637.06	2112.94	1730.82	2287.37	1517.15	1650.86	1637.06	587.784	483.832	655.766	1	0	1	1	1	1
44.34_1541.7529n	No	1	#1463	2	44.3384	1541.75	6.1139	PQQPFPLQPQQSF	[8] Deamidation Q	P04730	Gamma-gliadin (Fragment) OS=Triticum aestivum OX=4565 PE=2 SV=1	2.6161	Condition 1	Condition 2	0.000105192	11.2124	5405.22	5443.67	5420.8	1933.61	2341.34	1944.1	5271.7	5327.45	5420.8	537.898	654.498	557.353	0	1	1	0	0	0
48.27_1046.5989n	No	1	#533	2	48.2711	1046.6	7.1644	LQPHQIAQL		P04730	Gamma-gliadin (Fragment) OS=Triticum aestivum OX=4565 PE=2 SV=1	7.42349	Condition 1	Condition 2	3.13e-05	16.2799	15867	15865.1	15945.4	2190.34	2461.97	1770.21	15475.1	15526.4	15945.4	609.315	688.219	507.501	1	1	1	0	1	1
36.81_1742.8019n	No	1	#2144	2	36.8101	1742.8	7.5442	GQCVSQPQQQSQQQL	[3] Carbamidomethyl C	P04730	Gamma-gliadin (Fragment) OS=Triticum aestivum OX=4565 PE=2 SV=1	1.23968	Condition 1	Condition 2	0.0022445	4.22112	4576.37	4939.93	4914.87	4023.54	3827.62	3789.88	4463.33	4834.46	4914.87	1119.28	1069.97	1086.52	1	1	1	0	1	1
31.34_933.5095n	No	1	#581	2	31.3428	933.509	5.3727	QPHQIAQL		P04730	Gamma-gliadin (Fragment) OS=Triticum aestivum OX=4565 PE=2 SV=1	1.4795	Condition 2	Condition 1	2.79e-05	2.73561	9167.26	9104.53	9386.21	13576.9	13302.5	14040.7	8940.82	8910.16	9386.21	3776.85	3718.58	4025.33	0	0	1	1	1	1
58.34_1677.8742n	No	2	#218,#80	2,3	58.3418	1677.87	5.1064	RILPTMCSVNVPLY	[6] Oxidation M|[7] Carbamidomethyl C	P04730	Gamma-gliadin (Fragment) OS=Triticum aestivum OX=4565 PE=2 SV=1	1.30398	Condition 1	Condition 2	0.011999	10.6585	104369	105199	103844	88879	79652	71819.5	101791	102953	103844	24724.7	22265.9	20589.9	1	0	1	0	0	0
49.10_901.4891n	Yes	2	#123,#3146	1,2	49.1041	901.489	6.8512	ASIVASIGGQ		P06659	Gamma-gliadin B OS=Triticum aestivum OX=4565 PE=3 SV=1	4.38957	Condition 1	Condition 2	4.19e-07	4.19771	25910	25962.6	26093.6	5805.55	6205.77	5750.38	25270	25408.3	26093.6	1615.01	1734.76	1648.57	2	2	2	1	1	1
54.59_656.3868n	Yes	1	#1580	1	54.5905	656.387	5.4222	QGVQIL		P06659	Gamma-gliadin B OS=Triticum aestivum OX=4565 PE=3 SV=1	2.65211	Condition 1	Condition 2	0.000105977	8.35213	2626.1	2379.41	2293.69	976.879	830.94	944.402	2561.23	2328.61	2293.69	271.751	232.281	270.75	1	1	0	0	0	0
51.25_1184.6141n	Yes	1	#1663	2	51.2509	1184.61	6.6206	SQQQQVGQGIL		P06659	Gamma-gliadin B OS=Triticum aestivum OX=4565 PE=3 SV=1	2.74202	Condition 1	Condition 2	1.56e-05	6.65576	4683.38	4520.81	4652.77	1746.16	1752.29	1555.1	4567.7	4424.29	4652.77	485.753	489.834	445.832	1	1	1	0	0	0
39.02_2928.3469n	Yes	1	#4122	3	39.0243	2928.35	5.3156	AMAITIATANMQADPSGQVQWPQQQPF		P06659	Gamma-gliadin B OS=Triticum aestivum OX=4565 PE=3 SV=1	1.51228	Condition 1	Condition 2	0.0135725	15.3432	3615.37	3842.19	3388.03	2558.13	2643.62	1969.91	3526.06	3760.16	3388.03	711.629	738.997	564.752	1	1	1	0	0	0
42.68_865.4481n	Yes	1	#1360	2	42.6823	865.448	6.5552	LQPHQPF		P06659	Gamma-gliadin B OS=Triticum aestivum OX=4565 PE=3 SV=1	1.59417	Condition 1	Condition 2	1.59e-06	1.52184	6925.95	7050.19	6926.39	4436.12	4372.64	4303.13	6754.86	6899.68	6926.39	1234.05	1222.33	1233.66	1	1	1	1	0	0
54.16_1603.8702n	No	1	#672	2	54.1619	1603.87	7.4645	VQGQGIIQPQQPAQL		P06659	Gamma-gliadin B OS=Triticum aestivum OX=4565 PE=3 SV=1	5.39338	Condition 1	Condition 2	8.4e-07	5.44103	15635	15172.6	15274.8	2699.87	3009.01	2835.37	15248.8	14848.6	15274.8	751.057	841.139	812.873	1	1	1	1	1	1
47.81_796.4473n	No	2	#637,#1602	1,2	47.8083	796.447	7.2428	AQIPQQL		P06659	Gamma-gliadin B OS=Triticum aestivum OX=4565 PE=3 SV=1	7.51958	Condition 1	Condition 2	3.88e-08	2.91804	23030.2	22631.5	23951.7	3044.16	3109.35	3104.1	22461.3	22148.3	23951.7	846.833	869.188	889.913	2	2	2	1	1	0
46.91_1103.5663n	Yes	1	#241	2	46.9066	1103.57	5.6358	QQQQVGQGTL	[N-term] Pyroglutamic acid|[7] Deamidation Q	P08079	Gamma-gliadin (Fragment) OS=Triticum aestivum OX=4565 PE=1 SV=1	3.24384	Condition 1	Condition 2	4.89e-08	1.91008	27298	27308.1	27162.1	8421.44	8233.25	8552.54	26623.7	26725.1	27162.1	2342.7	2301.52	2451.92	1	1	0	0	0	0
47.81_796.4473n	No	2	#637,#1602	1,2	47.8083	796.447	7.2428	AQIPQQL		P08079	Gamma-gliadin (Fragment) OS=Triticum aestivum OX=4565 PE=1 SV=1	7.51958	Condition 1	Condition 2	3.88e-08	2.91804	23030.2	22631.5	23951.7	3044.16	3109.35	3104.1	22461.3	22148.3	23951.7	846.833	869.188	889.913	2	2	2	1	1	0
49.76_871.4760n	Yes	2	#144,#8879	1,2	49.7571	871.476	7.7271	ASIVAGIGGQ		P08453	Gamma-gliadin OS=Triticum aestivum OX=4565 PE=3 SV=1	2.97943	Condition 1	Condition 2	9.96e-06	6.46793	22992.9	23882.7	23635	7346.11	8358.88	7960.79	22425	23372.8	23635	2043.57	2336.64	2282.28	2	2	2	1	1	1
51.72_1053.5850n	Yes	1	#8392	2	51.7241	1053.58	6.3682	IQPSLQQQL		P08453	Gamma-gliadin OS=Triticum aestivum OX=4565 PE=3 SV=1	45.4382	Condition 1	Condition 2	0.0118044	84.2256	671.797	767.262	769.15	0.924854	20.4936	27.1797	655.203	750.882	769.15	0.257279	5.72877	7.79214	1	0	1	0	0	0
35.87_1168.5502n	Yes	1	#9905	2	35.8744	1168.55	5.6439	SQHEQVGQGSL		P08453	Gamma-gliadin OS=Triticum aestivum OX=4565 PE=3 SV=1	7.39664	Condition 1	Condition 2	0.000213132	23.7865	247.837	280.682	238.323	38.5913	39.9828	25.1004	241.715	274.69	238.323	10.7355	11.1768	7.19601	1	1	0	0	0	0
51.95_1354.7052n	Yes	1	#2905	2	51.9469	1354.71	6.366	QQQLNPCKNIL	[7] Carbamidomethyl C	P08453	Gamma-gliadin OS=Triticum aestivum OX=4565 PE=3 SV=1	7.7412	Condition 1	Condition 2	7.1e-06	11.3201	2598.11	2784.3	2678.8	389.392	340.232	311.714	2533.93	2724.86	2678.8	108.322	95.1085	89.3652	1	1	1	0	0	0
48.24_1356.7617n	Yes	1	#3245	2	48.2368	1356.76	5.311	LQQSKPASLVSSL		P08453	Gamma-gliadin OS=Triticum aestivum OX=4565 PE=3 SV=1	4.21122	Condition 2	Condition 1	6.86e-07	3.68613	1113.26	1167.2	1164.3	4629.88	4944.98	4931.81	1085.76	1142.28	1164.3	1287.95	1382.32	1413.9	1	0	0	0	1	0
47.34_1402.6674n	Yes	1	#422	2	47.3352	1402.67	5.141	VPPECSIMRAPF	[5] Carbamidomethyl C	P08453	Gamma-gliadin OS=Triticum aestivum OX=4565 PE=3 SV=1	1.84622	Condition 1	Condition 2	8.71e-06	3.59902	153224	154585	152560	85249.5	84409	79699.2	149439	151285	152560	23715	23595.7	22848.9	1	0	0	1	0	0
46.79_1356.7788n	Yes	1	#27	2	46.7867	1356.78	5.4568	LQQSKPASLVSSL		P08453	Gamma-gliadin OS=Triticum aestivum OX=4565 PE=3 SV=1	3.75321	Condition 2	Condition 1	1.73e-07	2.89559	41202.9	41521.7	41742.1	159320	157169	150661	40185.1	40635.2	41742.1	44320.2	43935.1	43192.8	0	1	1	0	0	0
54.16_1603.8702n	No	1	#672	2	54.1619	1603.87	7.4645	VQGQGIIQPQQPAQL		P08453	Gamma-gliadin OS=Triticum aestivum OX=4565 PE=3 SV=1	5.39338	Condition 1	Condition 2	8.4e-07	5.44103	15635	15172.6	15274.8	2699.87	3009.01	2835.37	15248.8	14848.6	15274.8	751.057	841.139	812.873	1	1	1	1	1	1
47.81_796.4473n	No	2	#637,#1602	1,2	47.8083	796.447	7.2428	AQIPQQL		P08453	Gamma-gliadin OS=Triticum aestivum OX=4565 PE=3 SV=1	7.51958	Condition 1	Condition 2	3.88e-08	2.91804	23030.2	22631.5	23951.7	3044.16	3109.35	3104.1	22461.3	22148.3	23951.7	846.833	869.188	889.913	2	2	2	1	1	0
44.30_2840.4187n	Yes	1	#3844	3	44.3041	2840.42	5.4131	YPTSLQQPGQGQQIGKGKQGYYPTSL	[2] Hydroxyproline|[19] Deamidation Q	P08488	Glutenin_ high molecular weight subunit 12 OS=Triticum aestivum OX=4565 PE=3 SV=1	124.522	Condition 1	Condition 2	0.0178491	90.4742	4339.38	4297.08	4004.55	41.8978	0	59.6183	4232.19	4205.34	4004.55	11.6553	0	17.0919	1	1	1	0	0	0
41.73_1984.9315n	Yes	1	#10679	3	41.7293	1984.93	6.6859	GQGQQIGQVQQPGQGQQGY		P08488	Glutenin_ high molecular weight subunit 12 OS=Triticum aestivum OX=4565 PE=3 SV=1	2.87702	Condition 1	Condition 2	0.0270259	62.726	539.897	568.915	582.301	147.142	104.92	335.739	526.561	556.769	582.301	40.9325	29.3294	96.2528	1	1	1	1	0	1
42.41_1455.6703n	Yes	1	#10569	2	42.415	1455.67	5.5776	QQPGQQGHYPTSL	[10] Hydroxyproline	P08488	Glutenin_ high molecular weight subunit 12 OS=Triticum aestivum OX=4565 PE=3 SV=1	4.72423	Condition 1	Condition 2	0.0139538	54.4568	736	700.856	600.892	209.512	164.673	57.1548	717.82	685.893	600.892	58.2827	46.0326	16.3857	0	1	1	0	0	0
41.75_1984.9311n	Yes	1	#3768	2	41.7464	1984.93	6.6859	GQGQQIGQVQQPGQGQQGY		P08488	Glutenin_ high molecular weight subunit 12 OS=Triticum aestivum OX=4565 PE=3 SV=1	1.28181	Condition 1	Condition 2	0.0666244	17.4466	2294.61	2188.3	2360.06	2102.8	1483.7	1752.01	2237.93	2141.58	2360.06	584.963	414.753	502.283	1	1	1	1	1	1
37.36_1700.7892n	Yes	1	#1986	2	37.3586	1700.79	6.8415	QQPGQGQQIGQGQQGY		P08488	Glutenin_ high molecular weight subunit 12 OS=Triticum aestivum OX=4565 PE=3 SV=1	1.30387	Condition 1	Condition 2	0.0494787	17.1759	5764.06	5387.11	5586.14	5101.26	4049.13	3686.28	5621.68	5272.1	5586.14	1419.09	1131.89	1056.82	1	1	1	1	1	1
43.01_1439.6810n	Yes	1	#850	2	43.008	1439.68	6.593	QQPGQQGHYPTSL		P08488	Glutenin_ high molecular weight subunit 12 OS=Triticum aestivum OX=4565 PE=3 SV=1	2.09946	Condition 1	Condition 2	1.34e-07	1.22873	12329.7	12564.7	12395.1	5837.39	5972.64	5951.47	12025.1	12296.4	12395.1	1623.86	1669.59	1706.23	1	1	1	1	1	1
43.82_2277.0412n	No	1	#5658	3	43.8241	2277.04	5.3501	YPTSLQQPGQGQQQGQGQQGY		P08488	Glutenin_ high molecular weight subunit 12 OS=Triticum aestivum OX=4565 PE=3 SV=1	4.371	Condition 1	Condition 2	1.09e-05	8.57166	1128.98	1120.88	1061.86	227.568	264.365	265.724	1101.1	1096.95	1061.86	63.3056	73.9007	76.1804	0	1	1	0	0	0
28.30_1715.7565n	No	1	#13844	2	28.2956	1715.76	5.6401	QQPGQGQQQGQGQQGY		P08488	Glutenin_ high molecular weight subunit 12 OS=Triticum aestivum OX=4565 PE=3 SV=1	1.86119	Condition 1	Condition 2	0.33479	86.8459	565.798	508.775	526.358	448.71	411.456	0	551.822	497.913	526.358	124.824	115.018	0	1	1	1	0	0	0
44.48_2246.0352n	No	2	#8796,#4433	2,3	44.4807	2246.04	6.54	YPTSPQQPGQGQQLGQGQQGY		P08488	Glutenin_ high molecular weight subunit 12 OS=Triticum aestivum OX=4565 PE=3 SV=1	3.74213	Condition 1	Condition 2	0.00107557	24.6986	3851.02	3484.77	3709.73	1107.11	703.957	1140.61	3755.9	3410.37	3709.73	307.979	196.784	327	2	2	2	1	0	0
57.08_960.5048n	No	2	#2180,#1739	1,2	57.0801	960.505	6.8343	QQLQQGIF		P08488	Glutenin_ high molecular weight subunit 12 OS=Triticum aestivum OX=4565 PE=3 SV=1	9.14804	Condition 1	Condition 2	5.02e-05	19.5741	7731.88	7510.87	7430.01	882.23	952.342	643.857	7540.89	7350.51	7430.01	245.421	266.218	184.587	2	2	2	0	0	0
52.05_742.3553n	No	1	#1711	1	52.0498	742.355	6.4998	YYPTSL		P08488	Glutenin_ high molecular weight subunit 12 OS=Triticum aestivum OX=4565 PE=3 SV=1	3.21398	Condition 1	Condition 2	2.18e-07	2.50382	3937.33	3754.08	3899.47	1190.38	1197.67	1218.34	3840.07	3673.93	3899.47	331.143	334.797	349.286	1	1	1	0	0	0
42.97_1243.5611n	No	1	#1854	2	42.9737	1243.56	5.5872	QQPGQGQQGHY	[N-term] Pyroglutamic acid	P08488	Glutenin_ high molecular weight subunit 12 OS=Triticum aestivum OX=4565 PE=3 SV=1	2.40578	Condition 1	Condition 2	1.87e-06	3.42593	3725.3	3968	3762.02	1581.95	1607.88	1571.75	3633.28	3883.29	3762.02	440.072	449.466	450.605	1	0	1	0	0	0
49.07_876.4234n	No	1	#2213	1	49.0697	876.423	5.9836	YPGETTPL		P08488	Glutenin_ high molecular weight subunit 12 OS=Triticum aestivum OX=4565 PE=3 SV=1	2.46055	Condition 1	Condition 2	4.44e-07	2.52126	4809.25	4755.5	4768.37	1905.59	1997.44	1922.14	4690.45	4653.97	4768.37	530.102	558.363	551.057	1	1	0	0	0	0
48.83_1528.7037n	No	1	#1224	2	48.8297	1528.7	5.4868	YPTSPQQPGQGQQL	[6] Deamidation Q	P08488	Glutenin_ high molecular weight subunit 12 OS=Triticum aestivum OX=4565 PE=3 SV=1	3.0411	Condition 1	Condition 2	2.76e-06	4.89945	8764.52	8968.95	8803.53	2780.64	3062.23	2883.25	8548.02	8777.47	8803.53	773.528	856.016	826.599	1	1	1	0	0	0
43.65_1527.7343n	No	1	#1491	2	43.6527	1527.73	6.7541	YPTSPQQPGQGQQL		P08488	Glutenin_ high molecular weight subunit 12 OS=Triticum aestivum OX=4565 PE=3 SV=1	1.17529	Condition 1	Condition 2	0.000603544	2.37017	7417.96	7564.79	7327.79	6498.74	6218.73	6265.61	7234.72	7403.28	7327.79	1807.84	1738.38	1796.28	1	1	1	1	1	1
41.52_1614.7404n	No	1	#1222	2	41.5236	1614.74	6.8019	QQSGQGQQGHYPTSL		P08488	Glutenin_ high molecular weight subunit 12 OS=Triticum aestivum OX=4565 PE=3 SV=1	1.59806	Condition 1	Condition 2	0.00163264	10.2159	9555.24	9825	9187.34	5960.17	6566.88	5349.4	9319.21	9615.25	9187.34	1658.02	1835.71	1533.62	1	1	1	1	0	1
42.16_1594.7543n	No	1	#336	2	42.1578	1594.75	6.524	QQPGQGQQGHYPASL		P08488	Glutenin_ high molecular weight subunit 12 OS=Triticum aestivum OX=4565 PE=3 SV=1	1.95885	Condition 1	Condition 2	2.62e-06	2.7214	17955.8	18950.4	18345	9334.29	9540.09	9331.48	17512.3	18545.8	18345	2596.64	2666.84	2675.24	1	1	1	1	1	1
24.03_1226.5638n	No	1	#575	2	24.03	1226.56	6.4167	QQPGQGQQGHY		P08488	Glutenin_ high molecular weight subunit 12 OS=Triticum aestivum OX=4565 PE=3 SV=1	1.44329	Condition 2	Condition 1	0.00147861	8.19387	18293.5	18639.9	18767.1	25707	25360	29324.7	17841.6	18241.9	18767.1	7151.26	7089.13	8407.1	1	1	1	1	1	1
36.91_1410.6337n	No	1	#271	2	36.9129	1410.63	5.1425	QQGYYPTSPQQL	[1] Deamidation Q|[10] Deamidation Q	P08488	Glutenin_ high molecular weight subunit 12 OS=Triticum aestivum OX=4565 PE=3 SV=1	1.38701	Condition 2	Condition 1	2.37e-05	2.38716	22212.3	22537.4	22530.1	31216.9	31786.9	30314.3	21663.6	22056.3	22530.1	8684.01	8885.7	8690.78	0	0	0	1	0	1
51.48_2327.0840n	Yes	2	#1861,#666	2,3	51.4823	2327.08	7.2273	QQPEQGQPGYYPTSPQQPGQL		P08489	Glutenin_ high molecular weight subunit PW212 OS=Triticum aestivum OX=4565 PE=3 SV=1	7.96887	Condition 1	Condition 2	1.22e-05	12.7364	25314.5	23914.9	24090.3	3309.74	3274.7	2616.33	24689.1	23404.4	24090.3	920.713	915.409	750.075	2	2	2	2	1	2
51.71_1105.4997n	Yes	1	#2712	2	51.7069	1105.5	5.765	QQSGQGQHGY	[N-term] Pyroglutamic acid	P08489	Glutenin_ high molecular weight subunit PW212 OS=Triticum aestivum OX=4565 PE=3 SV=1	197.456	Condition 1	Condition 2	0.000599874	68.8128	2241.8	2701.41	2442.22	3.15701	14.1923	20.0537	2186.43	2643.73	2442.22	0.878227	3.96731	5.74918	1	0	1	0	0	0
46.36_1147.5275n	Yes	1	#5635	2	46.365	1147.53	5.1443	QQPEQGQPGY	[N-term] Pyroglutamic acid	P08489	Glutenin_ high molecular weight subunit PW212 OS=Triticum aestivum OX=4565 PE=3 SV=1	5.67144	Condition 1	Condition 2	0.0034022	41.6219	2051.06	1920.73	2214.26	470.117	430.258	190.362	2000.39	1879.72	2214.26	130.779	120.274	54.5747	1	1	0	0	0	0
37.56_2843.3649n	Yes	1	#1873	3	37.5571	2843.36	7.0345	AQGQQGQQPAQVQQGQQPAQGQQGQQL		P08489	Glutenin_ high molecular weight subunit PW212 OS=Triticum aestivum OX=4565 PE=3 SV=1	1.03915	Condition 2	Condition 1	0.483538	6.80317	5983.14	6570.69	6382.04	6780.12	6851.61	6045.47	5835.35	6430.41	6382.04	1886.11	1915.3	1733.17	1	1	1	1	1	1
46.06_1214.5956n	Yes	1	#1000	2	46.0564	1214.6	6.7103	YPTSPQQPGQL		P08489	Glutenin_ high molecular weight subunit PW212 OS=Triticum aestivum OX=4565 PE=3 SV=1	1.13595	Condition 1	Condition 2	0.0073582	4.21906	9246.85	9459.52	9281.97	8531.17	8263.68	7843.77	9018.44	9257.56	9281.97	2373.23	2310.03	2248.73	1	1	1	1	1	1
36.67_2998.3674n	Yes	1	#865	3	36.6729	2998.37	7.0611	YPGQASPQRPGQGQQPGQGQQSGQGQQGY		P08489	Glutenin_ high molecular weight subunit PW212 OS=Triticum aestivum OX=4565 PE=3 SV=1	1.40785	Condition 1	Condition 2	0.000898928	6.61946	15087.8	14607	14724.7	11320.3	10086.6	10144.5	14715.1	14295.2	14724.7	3149.12	2819.6	2908.32	1	1	1	1	1	1
53.28_1297.5959n	No	1	#10217	2	53.2772	1297.6	5.7386	GQGQQGYYPTSL		P08489	Glutenin_ high molecular weight subunit PW212 OS=Triticum aestivum OX=4565 PE=3 SV=1	11.6305	Condition 1	Condition 2	0.0801457	87.7057	385.021	416.746	380.049	55.5036	0	46.1098	375.51	407.848	380.049	15.4402	0	13.2192	1	0	1	0	0	0
53.82_2373.1510n	No	1	#2108	3	53.8191	2373.15	5.3713	QELQERELKACQQVMDQQL	[11] Carbamidomethyl C	P08489	Glutenin_ high molecular weight subunit PW212 OS=Triticum aestivum OX=4565 PE=3 SV=1	116.492	Condition 1	Condition 2	0.000801969	102.285	7937.84	8208.24	8324.27	152.707	27.3997	29.9538	7741.76	8033	8324.27	42.4805	7.65931	8.58743	1	1	1	0	0	0
55.84_1635.7877n	No	1	#2763	2	55.8445	1635.79	6.685	LQPGQGQQGYYPTSL		P08489	Glutenin_ high molecular weight subunit PW212 OS=Triticum aestivum OX=4565 PE=3 SV=1	45.8894	Condition 1	Condition 2	0.00260915	93.0383	3211.38	3096.05	3018.57	15.8176	137.866	49.5442	3132.05	3029.95	3018.57	4.40018	38.5391	14.2038	1	1	1	0	0	0
42.63_1353.5947n	No	1	#11060	2	42.6308	1353.59	5.2055	QQPGQGQQPGQW	[9] Hydroxyproline	P08489	Glutenin_ high molecular weight subunit PW212 OS=Triticum aestivum OX=4565 PE=3 SV=1	3.78132	Condition 1	Condition 2	0.00812847	50.7236	355.63	364.155	271.411	58.8188	138.434	64.8768	346.845	356.38	271.411	16.3624	38.6977	18.5995	1	0	1	0	0	0
31.79_1058.4824n	No	1	#10770	2	31.7886	1058.48	6.0669	QQPGQGQPGY		P08489	Glutenin_ high molecular weight subunit PW212 OS=Triticum aestivum OX=4565 PE=3 SV=1	1.96335	Condition 1	Condition 2	0.0139515	23.0175	584.032	719.202	763.639	381.522	259.307	411.897	569.606	703.848	763.639	106.133	72.4866	118.087	1	1	1	0	0	0
40.72_1625.7645n	No	1	#9309	2	40.7246	1625.76	5.6687	YPTSLQQLGQGQSGY		P08489	Glutenin_ high molecular weight subunit PW212 OS=Triticum aestivum OX=4565 PE=3 SV=1	8.63197	Condition 1	Condition 2	0.00514259	53.8186	1747.64	1684.67	1565.49	73.4319	260.953	244.602	1704.47	1648.7	1565.49	20.4275	72.9469	70.125	1	1	1	0	0	0
45.99_1979.9229n	No	2	#9124,#5508	2,3	45.9878	1979.92	5.5402	QQSGQGQPGYYPTSLQQL	[16] Deamidation Q	P08489	Glutenin_ high molecular weight subunit PW212 OS=Triticum aestivum OX=4565 PE=3 SV=1	24.5313	Condition 1	Condition 2	0.000126868	33.3195	5601.85	5928.52	5497.1	277.312	274.432	142.369	5463.48	5801.95	5497.1	77.1435	76.7148	40.8156	0	2	2	0	0	0
42.28_1347.6304n	No	1	#5375	2	42.2778	1347.63	5.9646	KACQQVMDQQL	[3] Carbamidomethyl C	P08489	Glutenin_ high molecular weight subunit PW212 OS=Triticum aestivum OX=4565 PE=3 SV=1	7.29141	Condition 1	Condition 2	0.00212587	55.6467	1423.41	1432.9	1445.72	134.654	323.035	132.324	1388.25	1402.31	1445.72	37.4585	90.3013	37.9359	1	1	1	0	0	0
46.75_2674.2332n	No	1	#5449	3	46.7523	2674.23	6.2355	QPGQGQPGYDPTSPQQPGQGQQPGQL		P08489	Glutenin_ high molecular weight subunit PW212 OS=Triticum aestivum OX=4565 PE=3 SV=1	7.7007	Condition 1	Condition 2	0.000784518	35.9516	2832.44	2706.18	2630.08	218.67	370.979	471.123	2762.47	2648.4	2630.08	60.8304	103.703	135.066	1	1	1	0	0	0
25.73_1678.7301n	No	1	#8919	2	25.729	1678.73	5.7062	QQTGQGQQSGQGQQGY		P08489	Glutenin_ high molecular weight subunit PW212 OS=Triticum aestivum OX=4565 PE=3 SV=1	1.9056	Condition 1	Condition 2	0.220744	70.2552	622.076	695.621	709.41	501.604	495.203	66.9565	606.71	680.77	709.41	139.538	138.429	19.1957	1	0	1	0	0	0
35.70_977.4592n	No	1	#6148	2	35.703	977.459	5.1803	QLGQGQQGY		P08489	Glutenin_ high molecular weight subunit PW212 OS=Triticum aestivum OX=4565 PE=3 SV=1	1.81579	Condition 1	Condition 2	0.00180812	13.0101	1044.63	958.017	927.807	616.385	515.635	481.853	1018.83	937.564	927.807	171.468	144.141	138.142	0	1	1	0	0	0
55.56_1716.8109n	No	1	#2771	2	55.5605	1716.81	6.8749	QQPGQGQPGYYPTSPL		P08489	Glutenin_ high molecular weight subunit PW212 OS=Triticum aestivum OX=4565 PE=3 SV=1	6.59645	Condition 1	Condition 2	8.03e-05	20.165	4078.02	3696.13	3869.88	723.385	541.203	500.608	3977.29	3617.22	3869.88	201.234	151.288	143.519	1	1	1	0	0	0
42.41_1337.6068n	No	1	#1549	2	42.415	1337.61	6.5684	QQPGQGQQPGQW		P08489	Glutenin_ high molecular weight subunit PW212 OS=Triticum aestivum OX=4565 PE=3 SV=1	10.826	Condition 1	Condition 2	1.61e-05	16.4746	7172.86	7103.53	7226.23	766.879	549.182	670.15	6995.68	6951.87	7226.23	213.333	153.518	192.125	1	1	1	0	0	0
50.94_1287.5909n	No	1	#1628	2	50.9423	1287.59	6.7125	YPTSPQQPGQW		P08489	Glutenin_ high molecular weight subunit PW212 OS=Triticum aestivum OX=4565 PE=3 SV=1	8.25064	Condition 1	Condition 2	0.0011798	47.8355	8453.21	8273.31	7903.68	823.22	628.88	1533.15	8244.4	8096.68	7903.68	229.006	175.797	439.538	1	1	1	0	0	0
27.87_1132.5346n	No	1	#5779	2	27.8743	1132.53	5.3412	TVAEGEASEQL		P08489	Glutenin_ high molecular weight subunit PW212 OS=Triticum aestivum OX=4565 PE=3 SV=1	3.20929	Condition 2	Condition 1	3.72e-05	7.73361	307.323	346.985	356.426	1008.62	1143.38	1091.73	299.732	339.577	356.426	280.582	319.621	312.987	1	0	1	1	1	1
37.08_1873.8104n	No	1	#1925	3	37.0844	1873.81	5.2609	YPTSPQESGQGQQPGQW		P08489	Glutenin_ high molecular weight subunit PW212 OS=Triticum aestivum OX=4565 PE=3 SV=1	3.97229	Condition 1	Condition 2	0.000100335	14.1986	4865.61	4616.44	4482.18	1270.87	1264.82	979.716	4745.42	4517.88	4482.18	353.534	353.569	280.874	1	1	0	1	0	0
44.39_1609.7393n	No	1	#3992	2	44.3898	1609.74	5.4368	YPTSLQQSGQGQPGY		P08489	Glutenin_ high molecular weight subunit PW212 OS=Triticum aestivum OX=4565 PE=3 SV=1	1.78699	Condition 1	Condition 2	0.00651805	19.1173	2055.25	2021.67	2088.3	1174.3	1356.72	919.032	2004.48	1978.51	2088.3	326.672	379.257	263.477	0	1	1	1	0	0
35.21_1238.5691n	No	1	#4372	2	35.2129	1238.57	5.3541	QQPGQGQPGYY	[N-term] Pyroglutamic acid	P08489	Glutenin_ high molecular weight subunit PW212 OS=Triticum aestivum OX=4565 PE=3 SV=1	2.73757	Condition 1	Condition 2	0.00016152	12.8094	3448.92	3364.21	3307.6	1101.14	1407.51	1188.32	3363.73	3292.39	3307.6	306.32	393.456	340.68	1	1	0	0	0	0
36.02_1176.5902n	No	2	#1050,#9516	2,3	36.0201	1176.59	6.6915	HVSVEHQAASL		P08489	Glutenin_ high molecular weight subunit PW212 OS=Triticum aestivum OX=4565 PE=3 SV=1	4.9692	Condition 1	Condition 2	3.67e-05	13.0269	6668.98	6801.27	7228.31	1409.89	1557.66	1197.82	6504.25	6656.07	7228.31	392.209	435.428	343.403	1	1	1	0	0	0
37.45_1043.5289n	No	1	#2278	2	37.4542	1043.53	5.703	QELQEREL		P08489	Glutenin_ high molecular weight subunit PW212 OS=Triticum aestivum OX=4565 PE=3 SV=1	1.12371	Condition 1	Condition 2	0.426632	26.8116	1909.98	2242.74	2090.62	2415.95	1659.67	1480.39	1862.8	2194.86	2090.62	672.076	463.943	424.412	1	1	1	1	1	1
42.53_804.3858n	No	1	#3297	1	42.528	804.386	5.2818	YPTSPQL		P08489	Glutenin_ high molecular weight subunit PW212 OS=Triticum aestivum OX=4565 PE=3 SV=1	1.24489	Condition 2	Condition 1	0.0018113	3.63227	1370.23	1383.21	1292.69	1623.09	1669.84	1744.03	1336.39	1353.68	1292.69	451.517	466.788	499.995	1	1	1	0	0	0
55.42_582.3756n	No	1	#245	1	55.4233	582.376	6.0029	GIPALL		P08489	Glutenin_ high molecular weight subunit PW212 OS=Triticum aestivum OX=4565 PE=3 SV=1	6.56746	Condition 1	Condition 2	3.17e-06	8.40238	13982.4	13472.3	13559.8	2219.57	2140.59	1884.95	13637	13184.7	13559.8	617.447	598.382	540.394	1	1	1	0	0	0
42.51_1522.7055n	No	1	#1435	2	42.5108	1522.71	5.4811	QPGQGQQGYYPTSL		P08489	Glutenin_ high molecular weight subunit PW212 OS=Triticum aestivum OX=4565 PE=3 SV=1	1.16806	Condition 1	Condition 2	0.0525474	8.36808	3750.96	4125.09	3797.43	3570.15	3025	3398.75	3658.31	4037.02	3797.43	993.156	845.607	974.386	0	1	0	0	0	1
44.39_1761.8435n	No	1	#2410	2	44.3898	1761.84	5.3383	DPTSPQQPGQGQQPGQL		P08489	Glutenin_ high molecular weight subunit PW212 OS=Triticum aestivum OX=4565 PE=3 SV=1	2.39943	Condition 1	Condition 2	3.96e-05	7.53885	8764.82	8504.84	8428.11	3866.56	3502.11	3341.29	8548.32	8323.26	8428.11	1075.61	978.98	957.912	0	0	1	0	1	0
41.56_1517.7122n	No	1	#2941	2	41.5578	1517.71	6.0353	YPTSPQQSGQGQQL		P08489	Glutenin_ high molecular weight subunit PW212 OS=Triticum aestivum OX=4565 PE=3 SV=1	1.12197	Condition 1	Condition 2	0.0685108	8.05852	3782.13	3805.94	3656.11	3157.74	3649.74	3214.37	3688.71	3724.68	3656.11	878.43	1020.25	921.526	1	1	1	0	1	1
27.33_1609.7240n	No	1	#2862	2	27.3257	1609.72	5.5935	QQSGQGQPGYYPTSL		P08489	Glutenin_ high molecular weight subunit PW212 OS=Triticum aestivum OX=4565 PE=3 SV=1	1.39502	Condition 2	Condition 1	0.000554753	4.30627	3167.25	3387.48	3181.21	4576.53	4312.4	4692.86	3089.01	3315.16	3181.21	1273.11	1205.49	1345.4	0	0	1	1	1	0
31.98_1309.6341n	No	1	#3100	2	31.9771	1309.63	6.2948	QQPAQGQQGQQL		P08489	Glutenin_ high molecular weight subunit PW212 OS=Triticum aestivum OX=4565 PE=3 SV=1	1.38936	Condition 2	Condition 1	0.186945	33.3565	3598.94	3741.05	3870.74	3864.25	4560.64	7150.83	3510.04	3661.18	3870.74	1074.97	1274.88	2050.07	1	1	1	0	0	1
45.19_1809.8647n	No	1	#1649	2	45.1887	1809.86	6.8148	YPTSPQQPGQGQQPGQL		P08489	Glutenin_ high molecular weight subunit PW212 OS=Triticum aestivum OX=4565 PE=3 SV=1	1.59541	Condition 1	Condition 2	0.000766766	8.20013	10397.9	10560.2	10036.6	6790.38	6774.38	5862.72	10141.1	10334.8	10036.6	1888.97	1893.71	1680.78	1	1	1	1	1	0
34.85_1074.5132n	No	1	#1102	2	34.8528	1074.51	7.1266	LQPGQGQQGY		P08489	Glutenin_ high molecular weight subunit PW212 OS=Triticum aestivum OX=4565 PE=3 SV=1	1.20897	Condition 2	Condition 1	0.000416594	2.8368	5730.67	6056.78	5962.69	7236.1	7085.16	7138.2	5589.12	5927.47	5962.69	2012.96	1980.58	2046.45	1	1	1	1	1	1
41.51_1652.8134n	No	1	#635	2	41.5064	1652.81	7.2802	LTSPQQSGQGQQPGQL		P08489	Glutenin_ high molecular weight subunit PW212 OS=Triticum aestivum OX=4565 PE=3 SV=1	1.25499	Condition 1	Condition 2	0.000849062	3.3092	16444.6	17185.1	16285.2	13266	12815	13692.3	16038.4	16818.2	16285.2	3690.36	3582.31	3925.45	1	1	1	1	1	1
37.19_1858.9043n	No	1	#551	2	37.1872	1858.9	5.4771	QCERELQELQEREL	[2] Carbamidomethyl C	P08489	Glutenin_ high molecular weight subunit PW212 OS=Triticum aestivum OX=4565 PE=3 SV=1	2.0936	Condition 1	Condition 2	0.000348327	10.5563	33806.5	34077.2	35859.2	17374.8	17666.5	14511.2	32971.4	33349.7	35859.2	4833.37	4938.49	4160.2	0	1	1	0	0	0
52.73_1375.6706n	No	1	#97	2	52.7286	1375.67	5.2869	TSPLQLGQGQQGY		P08489	Glutenin_ high molecular weight subunit PW212 OS=Triticum aestivum OX=4565 PE=3 SV=1	2.28454	Condition 1	Condition 2	4.16e-05	5.32187	53722.2	59466	57529.3	26435.3	24247.4	24044.6	52395.2	58196.5	57529.3	7353.87	6778.11	6893.35	0	1	0	1	1	0
39.38_1354.6684n	No	1	#1228	2	39.3843	1354.67	6.1046	VPVQCQQQQQL	[5] Carbamidomethyl C	P0CZ06	Avenin-like b3 OS=Triticum aestivum OX=4565 PE=2 SV=1	1.05715	Condition 1	Condition 2	0.236277	7.15612	9508.85	9523.64	9356.96	9673.71	8729.21	8451.81	9273.97	9320.32	9356.96	2691.06	2440.16	2423.05	0	0	1	0	1	1
56.08_1898.8913n	Yes	2	#2559,#7475	2,3	56.0759	1898.89	6.426	SQQQQPPFSQQQQPPF		P10385	Glutenin_ low molecular weight subunit OS=Triticum aestivum OX=4565 PE=3 SV=1	20.18	Condition 1	Condition 2	0.000244619	41.6822	6987	7204.98	6867.14	329.482	501.157	212.922	6814.41	7051.16	6867.14	91.6562	140.094	61.0427	2	2	2	0	1	0
52.90_1009.4981n	Yes	2	#2924,#4963	1,2	52.9001	1009.5	6.371	YETTTSVPL		P10385	Glutenin_ low molecular weight subunit OS=Triticum aestivum OX=4565 PE=3 SV=1	2.80278	Condition 1	Condition 2	0.000418869	14.7183	2176.98	2263.07	1978.09	784.163	863.763	641.995	2123.2	2214.76	1978.09	218.141	241.456	184.053	2	2	2	0	0	0
41.75_2010.9589n	Yes	2	#7231,#747	2,3	41.7464	2010.96	5.122	SQQQQQPPFAQQQQPPF		P10385	Glutenin_ low molecular weight subunit OS=Triticum aestivum OX=4565 PE=3 SV=1	6.88222	Condition 1	Condition 2	1.35e-05	12.4576	18847.8	18835.7	19204.9	2974.33	2359.74	2931.93	18382.3	18433.6	19204.9	827.408	659.643	840.555	2	0	2	0	0	0
44.97_2600.2793n	Yes	1	#3907	4	44.9658	2600.28	5.0767	QQQQQQQQQQQQQQGQSIIQY		P10385	Glutenin_ low molecular weight subunit OS=Triticum aestivum OX=4565 PE=3 SV=1	107.141	Condition 1	Condition 2	0.0130566	101.925	2049.22	1838.78	1887.61	0	36.6108	17.2956	1998.6	1799.53	1887.61	0	10.2342	4.95848	1	1	1	0	0	0
54.54_1888.8695n	Yes	1	#4156	2	54.5391	1888.87	5.7401	SQQQQPPFSQQQQSPF		P10385	Glutenin_ low molecular weight subunit OS=Triticum aestivum OX=4565 PE=3 SV=1	17.0835	Condition 1	Condition 2	1.2e-05	17.6016	3115.25	2906.93	3257.23	213.74	150.068	179.372	3038.3	2844.87	3257.23	59.4588	41.9499	51.4242	1	1	1	0	0	0
44.03_972.4680n	Yes	1	#4339	2	44.0298	972.468	6.3018	TQQQQPPF		P10385	Glutenin_ low molecular weight subunit OS=Triticum aestivum OX=4565 PE=3 SV=1	2.0714	Condition 1	Condition 2	0.00111705	14.3237	1636.62	1654.08	1725.92	891.361	855.071	675.416	1596.19	1618.76	1725.92	247.962	239.027	193.635	1	1	1	1	0	1
41.12_948.4349n	Yes	1	#5501	2	41.1189	948.435	5.1138	SQQQQSPF		P10385	Glutenin_ low molecular weight subunit OS=Triticum aestivum OX=4565 PE=3 SV=1	1.12045	Condition 2	Condition 1	0.99258	52.5504	643.553	480.377	485.913	699.55	856.369	247.823	627.656	470.122	485.913	194.603	239.389	71.0484	0	1	1	0	0	0
30.17_996.4819n	Yes	1	#4178	2	30.1739	996.482	5.0395	QQQQPQQL		P10385	Glutenin_ low molecular weight subunit OS=Triticum aestivum OX=4565 PE=3 SV=1	1.23603	Condition 2	Condition 1	0.0229385	8.63258	1118.59	1044.12	1238.1	1474.54	1317.28	1411.67	1090.95	1021.83	1238.1	410.193	368.232	404.712	0	1	1	0	0	0
51.62_1608.7919n	Yes	1	#1918	2	51.6212	1608.79	6.4648	SQQPPISQQQQPPF		P10385	Glutenin_ low molecular weight subunit OS=Triticum aestivum OX=4565 PE=3 SV=1	2.23778	Condition 1	Condition 2	0.000727667	13.0139	3770.26	3823.38	3307.37	1863.89	1466.09	1541.36	3677.13	3741.75	3307.37	518.503	409.832	441.893	1	1	1	1	1	1
33.76_974.4500n	Yes	1	#6816	2	33.7627	974.45	5.8985	SQQQQPPY		P10385	Glutenin_ low molecular weight subunit OS=Triticum aestivum OX=4565 PE=3 SV=1	1.81905	Condition 2	Condition 1	0.00427967	16.1074	882.263	826.98	786.245	1254.76	1738.94	1545.73	860.47	809.325	786.245	349.053	486.102	443.145	1	1	1	0	0	0
43.60_1086.5241n	Yes	1	#4417	2	43.6012	1086.52	5.4396	SQQQQQPPF		P10385	Glutenin_ low molecular weight subunit OS=Triticum aestivum OX=4565 PE=3 SV=1	1.06227	Condition 1	Condition 2	0.417646	11.8466	3088.25	3132.81	3223.49	3176.38	2558.4	3156.14	3011.97	3065.92	3223.49	883.615	715.176	904.831	1	1	1	0	1	1
37.17_899.4697n	Yes	1	#843	2	37.1701	899.47	5.943	QQQRPPF		P10385	Glutenin_ low molecular weight subunit OS=Triticum aestivum OX=4565 PE=3 SV=1	2.71442	Condition 1	Condition 2	3.23e-05	8.3836	23489.5	23061.6	23786.9	9457.98	8367.33	8087.43	22909.2	22569.2	23786.9	2631.05	2339	2318.58	1	0	0	1	0	1
43.72_958.4541n	Yes	1	#952	2	43.7212	958.454	6.5594	SQQQQPPF		P10385	Glutenin_ low molecular weight subunit OS=Triticum aestivum OX=4565 PE=3 SV=1	2.35296	Condition 2	Condition 1	1.11e-07	1.69908	6066.16	6201.15	6272.98	14577.9	14550.8	14495.8	5916.32	6068.76	6272.98	4055.34	4067.54	4155.79	1	1	1	1	1	1
29.85_1256.6225n	Yes	1	#162	2	29.8481	1256.62	5.4154	GQCVSQPLQQL	[3] Carbamidomethyl C	P10385	Glutenin_ low molecular weight subunit OS=Triticum aestivum OX=4565 PE=3 SV=1	1.63838	Condition 2	Condition 1	1.7e-06	1.79043	36119.9	37366.9	36391.7	59473.6	60492.2	60057.2	35227.6	36569.2	36391.7	16544.5	16910	17217.8	1	1	1	1	1	1
32.22_1053.5200n	No	1	#4348	2	32.2171	1053.52	6.4614	GQQPQQQQL		P10385	Glutenin_ low molecular weight subunit OS=Triticum aestivum OX=4565 PE=3 SV=1	1.2565	Condition 2	Condition 1	0.061605	13.9288	1555.58	1686.88	1637.06	2112.94	1730.82	2287.37	1517.15	1650.86	1637.06	587.784	483.832	655.766	1	0	1	1	1	1
43.94_743.3625n	Yes	2	#6542,#8702	1,2	43.9441	743.363	6.0666	QQQPPF		P10386	Glutenin_ low molecular weight subunit 1D1 OS=Triticum aestivum OX=4565 PE=2 SV=1	1.437	Condition 2	Condition 1	0.000991736	5.71196	1291.24	1226.22	1151.63	1693.62	1731.91	1846.96	1259.34	1200.04	1151.63	471.136	484.138	529.504	1	0	1	0	0	0
67.49_1447.8418n	Yes	1	#1724	2	67.4901	1447.84	7.4986	VQQQIPVVQPSIL		P10386	Glutenin_ low molecular weight subunit 1D1 OS=Triticum aestivum OX=4565 PE=2 SV=1	195.281	Condition 1	Condition 2	4.28e-05	48.7166	5988.38	5780.86	5675.74	45.8406	17.6318	25.8603	5840.46	5657.44	5675.74	12.7521	4.9288	7.41388	1	1	1	0	0	0
57.55_924.5083n	Yes	1	#8113	2	57.5516	924.508	6.0307	VLPQQPPF		P10386	Glutenin_ low molecular weight subunit 1D1 OS=Triticum aestivum OX=4565 PE=2 SV=1	32.0248	Condition 1	Condition 2	0.0336399	106.063	855.083	682.024	872.149	0	22.2602	52.9707	833.962	667.463	872.149	0	6.22262	15.1862	1	1	1	0	0	0
57.04_1636.8545n	Yes	1	#1125	2	57.0373	1636.85	5.7495	SQQQQLVLPQQPPF		P10386	Glutenin_ low molecular weight subunit 1D1 OS=Triticum aestivum OX=4565 PE=2 SV=1	11.078	Condition 1	Condition 2	2.01e-05	15.8081	9201.81	8625.75	7905.42	644.364	887.43	791.106	8974.52	8441.6	7905.42	179.251	248.072	226.802	1	1	0	0	0	0
30.78_1032.4702n	Yes	1	#1430	2	30.7842	1032.47	5.9646	SQQQPPFW	[6] Hydroxyproline	P10386	Glutenin_ low molecular weight subunit 1D1 OS=Triticum aestivum OX=4565 PE=2 SV=1	1.70903	Condition 1	Condition 2	0.00251501	13.9121	5175.89	5257.84	5411.47	3005.43	2709.41	3556.6	5048.04	5145.58	5411.47	836.06	757.388	1019.64	1	1	0	0	0	0
33.05_929.4453n	Yes	1	#1193	2	33.0498	929.445	5.235	WQQQPPF		P10386	Glutenin_ low molecular weight subunit 1D1 OS=Triticum aestivum OX=4565 PE=2 SV=1	2.54973	Condition 2	Condition 1	3.9e-05	5.83031	2855.45	3138.33	3162.9	8013.83	8073.69	7259.57	2784.92	3071.33	3162.9	2229.31	2256.92	2081.24	1	1	0	0	0	0
43.79_830.3939n	No	1	#5841	1	43.7898	830.394	6.6834	SQQQPPF		P10386	Glutenin_ low molecular weight subunit 1D1 OS=Triticum aestivum OX=4565 PE=2 SV=1	1.56038	Condition 2	Condition 1	0.0014877	8.62994	747.373	725.479	797.701	1285.57	1081.96	1175.39	728.912	709.99	797.701	357.623	302.452	336.972	1	1	1	0	0	1
46.84_907.4774n	No	2	#4591,#1423	1,2	46.8381	907.477	6.6079	RTTTSVPF		P10386	Glutenin_ low molecular weight subunit 1D1 OS=Triticum aestivum OX=4565 PE=2 SV=1	2.64726	Condition 1	Condition 2	2.75e-06	4.33371	3915.76	3962.72	3893.67	1465.63	1428.06	1553.24	3819.04	3878.12	3893.67	407.713	399.198	445.299	2	2	2	1	1	1
32.22_1053.5200n	No	1	#4348	2	32.2171	1053.52	6.4614	GQQPQQQQL		P10386	Glutenin_ low molecular weight subunit 1D1 OS=Triticum aestivum OX=4565 PE=2 SV=1	1.2565	Condition 2	Condition 1	0.061605	13.9288	1555.58	1686.88	1637.06	2112.94	1730.82	2287.37	1517.15	1650.86	1637.06	587.784	483.832	655.766	1	0	1	1	1	1
44.34_1541.7529n	No	1	#1463	2	44.3384	1541.75	5.5379	QQQCSPVAMPQRL	[4] Carbamidomethyl C	P10386	Glutenin_ low molecular weight subunit 1D1 OS=Triticum aestivum OX=4565 PE=2 SV=1	2.6161	Condition 1	Condition 2	0.000105192	11.2124	5405.22	5443.67	5420.8	1933.61	2341.34	1944.1	5271.7	5327.45	5420.8	537.898	654.498	557.353	0	1	1	0	0	0
48.27_1046.5989n	No	1	#533	2	48.2711	1046.6	7.1644	LQPHQIAQL		P10386	Glutenin_ low molecular weight subunit 1D1 OS=Triticum aestivum OX=4565 PE=2 SV=1	7.42349	Condition 1	Condition 2	3.13e-05	16.2799	15867	15865.1	15945.4	2190.34	2461.97	1770.21	15475.1	15526.4	15945.4	609.315	688.219	507.501	1	1	1	0	1	1
36.81_1742.8019n	No	1	#2144	2	36.8101	1742.8	7.5442	GQCVSQPQQQSQQQL	[3] Carbamidomethyl C	P10386	Glutenin_ low molecular weight subunit 1D1 OS=Triticum aestivum OX=4565 PE=2 SV=1	1.23968	Condition 1	Condition 2	0.0022445	4.22112	4576.37	4939.93	4914.87	4023.54	3827.62	3789.88	4463.33	4834.46	4914.87	1119.28	1069.97	1086.52	1	1	1	0	1	1
43.77_830.3947n	No	1	#1917	2	43.7726	830.395	6.6834	SQQQPPF		P10386	Glutenin_ low molecular weight subunit 1D1 OS=Triticum aestivum OX=4565 PE=2 SV=1	2.39662	Condition 2	Condition 1	5.24e-05	7.85341	2537.5	2967.03	2723.7	6424.45	6523.55	6771.93	2474.82	2903.69	2723.7	1787.17	1823.59	1941.44	1	1	1	1	1	1
31.34_933.5095n	No	1	#581	2	31.3428	933.509	5.3727	QPHQIAQL		P10386	Glutenin_ low molecular weight subunit 1D1 OS=Triticum aestivum OX=4565 PE=2 SV=1	1.4795	Condition 2	Condition 1	2.79e-05	2.73561	9167.26	9104.53	9386.21	13576.9	13302.5	14040.7	8940.82	8910.16	9386.21	3776.85	3718.58	4025.33	0	0	1	1	1	1
58.34_1677.8742n	No	2	#218,#80	2,3	58.3418	1677.87	5.1064	RILPTMCSVNVPLY	[6] Oxidation M|[7] Carbamidomethyl C	P10386	Glutenin_ low molecular weight subunit 1D1 OS=Triticum aestivum OX=4565 PE=2 SV=1	1.30398	Condition 1	Condition 2	0.011999	10.6585	104369	105199	103844	88879	79652	71819.5	101791	102953	103844	24724.7	22265.9	20589.9	1	0	1	0	0	0
42.09_1326.6206n	Yes	1	#10065	2	42.0893	1326.62	5.363	YPGVTSPRQGSY	[7] Hydroxyproline	P10387	Glutenin_ high molecular weight subunit DY10 OS=Triticum aestivum OX=4565 GN=GLU-D1-2B PE=3 SV=1	21.2912	Condition 1	Condition 2	0.00142204	72.6336	952.029	1031.09	1017.45	85.6469	21.108	34.1749	928.513	1009.07	1017.45	23.8255	5.90054	9.79758	1	1	0	0	0	0
47.67_1650.7833n	Yes	1	#8012	2	47.6711	1650.78	5.4051	YPTSLQQPGQGQQGY		P10387	Glutenin_ high molecular weight subunit DY10 OS=Triticum aestivum OX=4565 GN=GLU-D1-2B PE=3 SV=1	26.2798	Condition 1	Condition 2	0.00142095	57.6104	1864.62	1930.72	1996.89	26.4437	108.512	85.451	1818.56	1889.5	1996.89	7.3562	30.3333	24.4979	1	1	0	0	0	0
43.82_2277.0412n	No	1	#5658	3	43.8241	2277.04	5.3501	YPTSLQQPGQGQQQGQGQQGY		P10387	Glutenin_ high molecular weight subunit DY10 OS=Triticum aestivum OX=4565 GN=GLU-D1-2B PE=3 SV=1	4.371	Condition 1	Condition 2	1.09e-05	8.57166	1128.98	1120.88	1061.86	227.568	264.365	265.724	1101.1	1096.95	1061.86	63.3056	73.9007	76.1804	0	1	1	0	0	0
28.30_1715.7565n	No	1	#13844	2	28.2956	1715.76	5.6401	QQPGQGQQQGQGQQGY		P10387	Glutenin_ high molecular weight subunit DY10 OS=Triticum aestivum OX=4565 GN=GLU-D1-2B PE=3 SV=1	1.86119	Condition 1	Condition 2	0.33479	86.8459	565.798	508.775	526.358	448.71	411.456	0	551.822	497.913	526.358	124.824	115.018	0	1	1	1	0	0	0
44.48_2246.0352n	No	2	#8796,#4433	2,3	44.4807	2246.04	6.54	YPTSPQQPGQGQQLGQGQQGY		P10387	Glutenin_ high molecular weight subunit DY10 OS=Triticum aestivum OX=4565 GN=GLU-D1-2B PE=3 SV=1	3.74213	Condition 1	Condition 2	0.00107557	24.6986	3851.02	3484.77	3709.73	1107.11	703.957	1140.61	3755.9	3410.37	3709.73	307.979	196.784	327	2	2	2	1	0	0
57.08_960.5048n	No	2	#2180,#1739	1,2	57.0801	960.505	6.8343	QQLQQGIF		P10387	Glutenin_ high molecular weight subunit DY10 OS=Triticum aestivum OX=4565 GN=GLU-D1-2B PE=3 SV=1	9.14804	Condition 1	Condition 2	5.02e-05	19.5741	7731.88	7510.87	7430.01	882.23	952.342	643.857	7540.89	7350.51	7430.01	245.421	266.218	184.587	2	2	2	0	0	0
52.05_742.3553n	No	1	#1711	1	52.0498	742.355	6.4998	YYPTSL		P10387	Glutenin_ high molecular weight subunit DY10 OS=Triticum aestivum OX=4565 GN=GLU-D1-2B PE=3 SV=1	3.21398	Condition 1	Condition 2	2.18e-07	2.50382	3937.33	3754.08	3899.47	1190.38	1197.67	1218.34	3840.07	3673.93	3899.47	331.143	334.797	349.286	1	1	1	0	0	0
42.97_1243.5611n	No	1	#1854	2	42.9737	1243.56	5.5872	QQPGQGQQGHY	[N-term] Pyroglutamic acid	P10387	Glutenin_ high molecular weight subunit DY10 OS=Triticum aestivum OX=4565 GN=GLU-D1-2B PE=3 SV=1	2.40578	Condition 1	Condition 2	1.87e-06	3.42593	3725.3	3968	3762.02	1581.95	1607.88	1571.75	3633.28	3883.29	3762.02	440.072	449.466	450.605	1	0	1	0	0	0
49.10_2537.1440n	No	2	#2092,#62	2,3	49.0955	2537.14	5.7128	WGTSSQTVQGYYPGVTSPRQGSY	[13] Hydroxyproline|[18] Hydroxyproline	P10387	Glutenin_ high molecular weight subunit DY10 OS=Triticum aestivum OX=4565 GN=GLU-D1-2B PE=3 SV=1	55.6522	Condition 1	Condition 2	7.14e-07	13.2009	90980.3	89604.6	89634.2	1555.54	1856.56	1443.4	88733	87691.6	89634.2	432.724	518.984	413.809	1	2	1	0	0	0
49.07_876.4234n	No	1	#2213	1	49.0697	876.423	5.9836	YPGETTPL		P10387	Glutenin_ high molecular weight subunit DY10 OS=Triticum aestivum OX=4565 GN=GLU-D1-2B PE=3 SV=1	2.46055	Condition 1	Condition 2	4.44e-07	2.52126	4809.25	4755.5	4768.37	1905.59	1997.44	1922.14	4690.45	4653.97	4768.37	530.102	558.363	551.057	1	1	0	0	0	0
48.83_1528.7037n	No	1	#1224	2	48.8297	1528.7	5.4868	YPTSPQQPGQGQQL	[6] Deamidation Q	P10387	Glutenin_ high molecular weight subunit DY10 OS=Triticum aestivum OX=4565 GN=GLU-D1-2B PE=3 SV=1	3.0411	Condition 1	Condition 2	2.76e-06	4.89945	8764.52	8968.95	8803.53	2780.64	3062.23	2883.25	8548.02	8777.47	8803.53	773.528	856.016	826.599	1	1	1	0	0	0
43.65_1527.7343n	No	1	#1491	2	43.6527	1527.73	6.7541	YPTSPQQPGQGQQL		P10387	Glutenin_ high molecular weight subunit DY10 OS=Triticum aestivum OX=4565 GN=GLU-D1-2B PE=3 SV=1	1.17529	Condition 1	Condition 2	0.000603544	2.37017	7417.96	7564.79	7327.79	6498.74	6218.73	6265.61	7234.72	7403.28	7327.79	1807.84	1738.38	1796.28	1	1	1	1	1	1
41.52_1614.7404n	No	1	#1222	2	41.5236	1614.74	6.8019	QQSGQGQQGHYPTSL		P10387	Glutenin_ high molecular weight subunit DY10 OS=Triticum aestivum OX=4565 GN=GLU-D1-2B PE=3 SV=1	1.59806	Condition 1	Condition 2	0.00163264	10.2159	9555.24	9825	9187.34	5960.17	6566.88	5349.4	9319.21	9615.25	9187.34	1658.02	1835.71	1533.62	1	1	1	1	0	1
42.16_1594.7543n	No	1	#336	2	42.1578	1594.75	6.524	QQPGQGQQGHYPASL		P10387	Glutenin_ high molecular weight subunit DY10 OS=Triticum aestivum OX=4565 GN=GLU-D1-2B PE=3 SV=1	1.95885	Condition 1	Condition 2	2.62e-06	2.7214	17955.8	18950.4	18345	9334.29	9540.09	9331.48	17512.3	18545.8	18345	2596.64	2666.84	2675.24	1	1	1	1	1	1
24.03_1226.5638n	No	1	#575	2	24.03	1226.56	6.4167	QQPGQGQQGHY		P10387	Glutenin_ high molecular weight subunit DY10 OS=Triticum aestivum OX=4565 GN=GLU-D1-2B PE=3 SV=1	1.44329	Condition 2	Condition 1	0.00147861	8.19387	18293.5	18639.9	18767.1	25707	25360	29324.7	17841.6	18241.9	18767.1	7151.26	7089.13	8407.1	1	1	1	1	1	1
36.91_1410.6337n	No	1	#271	2	36.9129	1410.63	5.1425	QQGYYPTSPQQL	[1] Deamidation Q|[10] Deamidation Q	P10387	Glutenin_ high molecular weight subunit DY10 OS=Triticum aestivum OX=4565 GN=GLU-D1-2B PE=3 SV=1	1.38701	Condition 2	Condition 1	2.37e-05	2.38716	22212.3	22537.4	22530.1	31216.9	31786.9	30314.3	21663.6	22056.3	22530.1	8684.01	8885.7	8690.78	0	0	0	1	0	1
45.71_2433.1684n	Yes	1	#3690	3	45.7135	2433.17	5.2568	QQPEQGQPRYYPTSPQQSGQL	[N-term] Pyroglutamic acid	P10388	Glutenin_ high molecular weight subunit DX5 OS=Triticum aestivum OX=4565 GN=GLU-1D-1D PE=3 SV=5	2.20865	Condition 1	Condition 2	5.93e-06	4.07615	3719.23	3817.63	3746.58	1732.79	1752.38	1623.56	3627.36	3736.12	3746.58	482.034	489.86	465.459	0	1	1	0	0	0
53.28_1297.5959n	No	1	#10217	2	53.2772	1297.6	5.7386	GQGQQGYYPTSL		P10388	Glutenin_ high molecular weight subunit DX5 OS=Triticum aestivum OX=4565 GN=GLU-1D-1D PE=3 SV=5	11.6305	Condition 1	Condition 2	0.0801457	87.7057	385.021	416.746	380.049	55.5036	0	46.1098	375.51	407.848	380.049	15.4402	0	13.2192	1	0	1	0	0	0
53.82_2373.1510n	No	1	#2108	3	53.8191	2373.15	5.3713	QELQERELKACQQVMDQQL	[11] Carbamidomethyl C	P10388	Glutenin_ high molecular weight subunit DX5 OS=Triticum aestivum OX=4565 GN=GLU-1D-1D PE=3 SV=5	116.492	Condition 1	Condition 2	0.000801969	102.285	7937.84	8208.24	8324.27	152.707	27.3997	29.9538	7741.76	8033	8324.27	42.4805	7.65931	8.58743	1	1	1	0	0	0
55.84_1635.7877n	No	1	#2763	2	55.8445	1635.79	6.685	LQPGQGQQGYYPTSL		P10388	Glutenin_ high molecular weight subunit DX5 OS=Triticum aestivum OX=4565 GN=GLU-1D-1D PE=3 SV=5	45.8894	Condition 1	Condition 2	0.00260915	93.0383	3211.38	3096.05	3018.57	15.8176	137.866	49.5442	3132.05	3029.95	3018.57	4.40018	38.5391	14.2038	1	1	1	0	0	0
42.63_1353.5947n	No	1	#11060	2	42.6308	1353.59	5.2055	QQPGQGQQPGQW	[9] Hydroxyproline	P10388	Glutenin_ high molecular weight subunit DX5 OS=Triticum aestivum OX=4565 GN=GLU-1D-1D PE=3 SV=5	3.78132	Condition 1	Condition 2	0.00812847	50.7236	355.63	364.155	271.411	58.8188	138.434	64.8768	346.845	356.38	271.411	16.3624	38.6977	18.5995	1	0	1	0	0	0
31.79_1058.4824n	No	1	#10770	2	31.7886	1058.48	6.0669	QQPGQGQPGY		P10388	Glutenin_ high molecular weight subunit DX5 OS=Triticum aestivum OX=4565 GN=GLU-1D-1D PE=3 SV=5	1.96335	Condition 1	Condition 2	0.0139515	23.0175	584.032	719.202	763.639	381.522	259.307	411.897	569.606	703.848	763.639	106.133	72.4866	118.087	1	1	1	0	0	0
40.72_1625.7645n	No	1	#9309	2	40.7246	1625.76	5.6687	YPTSLQQLGQGQSGY		P10388	Glutenin_ high molecular weight subunit DX5 OS=Triticum aestivum OX=4565 GN=GLU-1D-1D PE=3 SV=5	8.63197	Condition 1	Condition 2	0.00514259	53.8186	1747.64	1684.67	1565.49	73.4319	260.953	244.602	1704.47	1648.7	1565.49	20.4275	72.9469	70.125	1	1	1	0	0	0
45.99_1979.9229n	No	2	#9124,#5508	2,3	45.9878	1979.92	5.5402	QQSGQGQPGYYPTSLQQL	[16] Deamidation Q	P10388	Glutenin_ high molecular weight subunit DX5 OS=Triticum aestivum OX=4565 GN=GLU-1D-1D PE=3 SV=5	24.5313	Condition 1	Condition 2	0.000126868	33.3195	5601.85	5928.52	5497.1	277.312	274.432	142.369	5463.48	5801.95	5497.1	77.1435	76.7148	40.8156	0	2	2	0	0	0
42.28_1347.6304n	No	1	#5375	2	42.2778	1347.63	5.9646	KACQQVMDQQL	[3] Carbamidomethyl C	P10388	Glutenin_ high molecular weight subunit DX5 OS=Triticum aestivum OX=4565 GN=GLU-1D-1D PE=3 SV=5	7.29141	Condition 1	Condition 2	0.00212587	55.6467	1423.41	1432.9	1445.72	134.654	323.035	132.324	1388.25	1402.31	1445.72	37.4585	90.3013	37.9359	1	1	1	0	0	0
46.75_2674.2332n	No	1	#5449	3	46.7523	2674.23	6.2355	QPGQGQPGYDPTSPQQPGQGQQPGQL		P10388	Glutenin_ high molecular weight subunit DX5 OS=Triticum aestivum OX=4565 GN=GLU-1D-1D PE=3 SV=5	7.7007	Condition 1	Condition 2	0.000784518	35.9516	2832.44	2706.18	2630.08	218.67	370.979	471.123	2762.47	2648.4	2630.08	60.8304	103.703	135.066	1	1	1	0	0	0
25.73_1678.7301n	No	1	#8919	2	25.729	1678.73	5.7062	QQTGQGQQSGQGQQGY		P10388	Glutenin_ high molecular weight subunit DX5 OS=Triticum aestivum OX=4565 GN=GLU-1D-1D PE=3 SV=5	1.9056	Condition 1	Condition 2	0.220744	70.2552	622.076	695.621	709.41	501.604	495.203	66.9565	606.71	680.77	709.41	139.538	138.429	19.1957	1	0	1	0	0	0
35.70_977.4592n	No	1	#6148	2	35.703	977.459	5.1803	QLGQGQQGY		P10388	Glutenin_ high molecular weight subunit DX5 OS=Triticum aestivum OX=4565 GN=GLU-1D-1D PE=3 SV=5	1.81579	Condition 1	Condition 2	0.00180812	13.0101	1044.63	958.017	927.807	616.385	515.635	481.853	1018.83	937.564	927.807	171.468	144.141	138.142	0	1	1	0	0	0
55.56_1716.8109n	No	1	#2771	2	55.5605	1716.81	6.8749	QQPGQGQPGYYPTSPL		P10388	Glutenin_ high molecular weight subunit DX5 OS=Triticum aestivum OX=4565 GN=GLU-1D-1D PE=3 SV=5	6.59645	Condition 1	Condition 2	8.03e-05	20.165	4078.02	3696.13	3869.88	723.385	541.203	500.608	3977.29	3617.22	3869.88	201.234	151.288	143.519	1	1	1	0	0	0
42.41_1337.6068n	No	1	#1549	2	42.415	1337.61	6.5684	QQPGQGQQPGQW		P10388	Glutenin_ high molecular weight subunit DX5 OS=Triticum aestivum OX=4565 GN=GLU-1D-1D PE=3 SV=5	10.826	Condition 1	Condition 2	1.61e-05	16.4746	7172.86	7103.53	7226.23	766.879	549.182	670.15	6995.68	6951.87	7226.23	213.333	153.518	192.125	1	1	1	0	0	0
50.94_1287.5909n	No	1	#1628	2	50.9423	1287.59	6.7125	YPTSPQQPGQW		P10388	Glutenin_ high molecular weight subunit DX5 OS=Triticum aestivum OX=4565 GN=GLU-1D-1D PE=3 SV=5	8.25064	Condition 1	Condition 2	0.0011798	47.8355	8453.21	8273.31	7903.68	823.22	628.88	1533.15	8244.4	8096.68	7903.68	229.006	175.797	439.538	1	1	1	0	0	0
27.87_1132.5346n	No	1	#5779	2	27.8743	1132.53	5.3412	TVAEGEASEQL		P10388	Glutenin_ high molecular weight subunit DX5 OS=Triticum aestivum OX=4565 GN=GLU-1D-1D PE=3 SV=5	3.20929	Condition 2	Condition 1	3.72e-05	7.73361	307.323	346.985	356.426	1008.62	1143.38	1091.73	299.732	339.577	356.426	280.582	319.621	312.987	1	0	1	1	1	1
37.08_1873.8104n	No	1	#1925	3	37.0844	1873.81	5.2609	YPTSPQESGQGQQPGQW		P10388	Glutenin_ high molecular weight subunit DX5 OS=Triticum aestivum OX=4565 GN=GLU-1D-1D PE=3 SV=5	3.97229	Condition 1	Condition 2	0.000100335	14.1986	4865.61	4616.44	4482.18	1270.87	1264.82	979.716	4745.42	4517.88	4482.18	353.534	353.569	280.874	1	1	0	1	0	0
44.39_1609.7393n	No	1	#3992	2	44.3898	1609.74	5.4368	YPTSLQQSGQGQPGY		P10388	Glutenin_ high molecular weight subunit DX5 OS=Triticum aestivum OX=4565 GN=GLU-1D-1D PE=3 SV=5	1.78699	Condition 1	Condition 2	0.00651805	19.1173	2055.25	2021.67	2088.3	1174.3	1356.72	919.032	2004.48	1978.51	2088.3	326.672	379.257	263.477	0	1	1	1	0	0
35.21_1238.5691n	No	1	#4372	2	35.2129	1238.57	5.3541	QQPGQGQPGYY	[N-term] Pyroglutamic acid	P10388	Glutenin_ high molecular weight subunit DX5 OS=Triticum aestivum OX=4565 GN=GLU-1D-1D PE=3 SV=5	2.73757	Condition 1	Condition 2	0.00016152	12.8094	3448.92	3364.21	3307.6	1101.14	1407.51	1188.32	3363.73	3292.39	3307.6	306.32	393.456	340.68	1	1	0	0	0	0
36.02_1176.5902n	No	2	#1050,#9516	2,3	36.0201	1176.59	6.6915	HVSVEHQAASL		P10388	Glutenin_ high molecular weight subunit DX5 OS=Triticum aestivum OX=4565 GN=GLU-1D-1D PE=3 SV=5	4.9692	Condition 1	Condition 2	3.67e-05	13.0269	6668.98	6801.27	7228.31	1409.89	1557.66	1197.82	6504.25	6656.07	7228.31	392.209	435.428	343.403	1	1	1	0	0	0
37.45_1043.5289n	No	1	#2278	2	37.4542	1043.53	5.703	QELQEREL		P10388	Glutenin_ high molecular weight subunit DX5 OS=Triticum aestivum OX=4565 GN=GLU-1D-1D PE=3 SV=5	1.12371	Condition 1	Condition 2	0.426632	26.8116	1909.98	2242.74	2090.62	2415.95	1659.67	1480.39	1862.8	2194.86	2090.62	672.076	463.943	424.412	1	1	1	1	1	1
42.53_804.3858n	No	1	#3297	1	42.528	804.386	5.2818	YPTSPQL		P10388	Glutenin_ high molecular weight subunit DX5 OS=Triticum aestivum OX=4565 GN=GLU-1D-1D PE=3 SV=5	1.24489	Condition 2	Condition 1	0.0018113	3.63227	1370.23	1383.21	1292.69	1623.09	1669.84	1744.03	1336.39	1353.68	1292.69	451.517	466.788	499.995	1	1	1	0	0	0
49.10_2537.1440n	No	2	#2092,#62	2,3	49.0955	2537.14	5.4918	QQPGQGQQPGQWQQSGQGQHWY		P10388	Glutenin_ high molecular weight subunit DX5 OS=Triticum aestivum OX=4565 GN=GLU-1D-1D PE=3 SV=5	55.6522	Condition 1	Condition 2	7.14e-07	13.2009	90980.3	89604.6	89634.2	1555.54	1856.56	1443.4	88733	87691.6	89634.2	432.724	518.984	413.809	1	2	1	0	0	0
55.42_582.3756n	No	1	#245	1	55.4233	582.376	6.0029	GIPALL		P10388	Glutenin_ high molecular weight subunit DX5 OS=Triticum aestivum OX=4565 GN=GLU-1D-1D PE=3 SV=5	6.56746	Condition 1	Condition 2	3.17e-06	8.40238	13982.4	13472.3	13559.8	2219.57	2140.59	1884.95	13637	13184.7	13559.8	617.447	598.382	540.394	1	1	1	0	0	0
42.51_1522.7055n	No	1	#1435	2	42.5108	1522.71	5.4811	QPGQGQQGYYPTSL		P10388	Glutenin_ high molecular weight subunit DX5 OS=Triticum aestivum OX=4565 GN=GLU-1D-1D PE=3 SV=5	1.16806	Condition 1	Condition 2	0.0525474	8.36808	3750.96	4125.09	3797.43	3570.15	3025	3398.75	3658.31	4037.02	3797.43	993.156	845.607	974.386	0	1	0	0	0	1
48.83_1528.7037n	No	1	#1224	2	48.8297	1528.7	5.4868	YPTSPQQPGQGQQL	[6] Deamidation Q	P10388	Glutenin_ high molecular weight subunit DX5 OS=Triticum aestivum OX=4565 GN=GLU-1D-1D PE=3 SV=5	3.0411	Condition 1	Condition 2	2.76e-06	4.89945	8764.52	8968.95	8803.53	2780.64	3062.23	2883.25	8548.02	8777.47	8803.53	773.528	856.016	826.599	1	1	1	0	0	0
44.39_1761.8435n	No	1	#2410	2	44.3898	1761.84	5.3383	DPTSPQQPGQGQQPGQL		P10388	Glutenin_ high molecular weight subunit DX5 OS=Triticum aestivum OX=4565 GN=GLU-1D-1D PE=3 SV=5	2.39943	Condition 1	Condition 2	3.96e-05	7.53885	8764.82	8504.84	8428.11	3866.56	3502.11	3341.29	8548.32	8323.26	8428.11	1075.61	978.98	957.912	0	0	1	0	1	0
27.33_1609.7240n	No	1	#2862	2	27.3257	1609.72	5.5935	QQSGQGQPGYYPTSL		P10388	Glutenin_ high molecular weight subunit DX5 OS=Triticum aestivum OX=4565 GN=GLU-1D-1D PE=3 SV=5	1.39502	Condition 2	Condition 1	0.000554753	4.30627	3167.25	3387.48	3181.21	4576.53	4312.4	4692.86	3089.01	3315.16	3181.21	1273.11	1205.49	1345.4	0	0	1	1	1	0
31.98_1309.6341n	No	1	#3100	2	31.9771	1309.63	6.2948	QQPAQGQQGQQL		P10388	Glutenin_ high molecular weight subunit DX5 OS=Triticum aestivum OX=4565 GN=GLU-1D-1D PE=3 SV=5	1.38936	Condition 2	Condition 1	0.186945	33.3565	3598.94	3741.05	3870.74	3864.25	4560.64	7150.83	3510.04	3661.18	3870.74	1074.97	1274.88	2050.07	1	1	1	0	0	1
43.65_1527.7343n	No	1	#1491	2	43.6527	1527.73	6.7541	YPTSPQQPGQGQQL		P10388	Glutenin_ high molecular weight subunit DX5 OS=Triticum aestivum OX=4565 GN=GLU-1D-1D PE=3 SV=5	1.17529	Condition 1	Condition 2	0.000603544	2.37017	7417.96	7564.79	7327.79	6498.74	6218.73	6265.61	7234.72	7403.28	7327.79	1807.84	1738.38	1796.28	1	1	1	1	1	1
45.19_1809.8647n	No	1	#1649	2	45.1887	1809.86	6.8148	YPTSPQQPGQGQQPGQL		P10388	Glutenin_ high molecular weight subunit DX5 OS=Triticum aestivum OX=4565 GN=GLU-1D-1D PE=3 SV=5	1.59541	Condition 1	Condition 2	0.000766766	8.20013	10397.9	10560.2	10036.6	6790.38	6774.38	5862.72	10141.1	10334.8	10036.6	1888.97	1893.71	1680.78	1	1	1	1	1	0
34.85_1074.5132n	No	1	#1102	2	34.8528	1074.51	7.1266	LQPGQGQQGY		P10388	Glutenin_ high molecular weight subunit DX5 OS=Triticum aestivum OX=4565 GN=GLU-1D-1D PE=3 SV=5	1.20897	Condition 2	Condition 1	0.000416594	2.8368	5730.67	6056.78	5962.69	7236.1	7085.16	7138.2	5589.12	5927.47	5962.69	2012.96	1980.58	2046.45	1	1	1	1	1	1
41.51_1652.8134n	No	1	#635	2	41.5064	1652.81	7.2802	LTSPQQSGQGQQPGQL		P10388	Glutenin_ high molecular weight subunit DX5 OS=Triticum aestivum OX=4565 GN=GLU-1D-1D PE=3 SV=5	1.25499	Condition 1	Condition 2	0.000849062	3.3092	16444.6	17185.1	16285.2	13266	12815	13692.3	16038.4	16818.2	16285.2	3690.36	3582.31	3925.45	1	1	1	1	1	1
37.19_1858.9043n	No	1	#551	2	37.1872	1858.9	5.4771	QCERELQELQEREL	[2] Carbamidomethyl C	P10388	Glutenin_ high molecular weight subunit DX5 OS=Triticum aestivum OX=4565 GN=GLU-1D-1D PE=3 SV=5	2.0936	Condition 1	Condition 2	0.000348327	10.5563	33806.5	34077.2	35859.2	17374.8	17666.5	14511.2	32971.4	33349.7	35859.2	4833.37	4938.49	4160.2	0	1	1	0	0	0
52.73_1375.6706n	No	1	#97	2	52.7286	1375.67	5.2869	TSPLQLGQGQQGY		P10388	Glutenin_ high molecular weight subunit DX5 OS=Triticum aestivum OX=4565 GN=GLU-1D-1D PE=3 SV=5	2.28454	Condition 1	Condition 2	4.16e-05	5.32187	53722.2	59466	57529.3	26435.3	24247.4	24044.6	52395.2	58196.5	57529.3	7353.87	6778.11	6893.35	0	1	0	1	1	0
55.32_1307.7195n	Yes	1	#4115	2	55.3205	1307.72	5.1721	QQQPILPQLPF		P16315	Glutenin_ low molecular weight subunit PTDUCD1 OS=Triticum aestivum OX=4565 PE=2 SV=1	119.404	Condition 1	Condition 2	0.010677	101.898	1736.18	1698.73	1825.48	29.9128	0	14.1425	1693.3	1662.46	1825.48	8.32123	0	4.0545	0	1	1	0	0	0
49.50_1947.9643n	Yes	1	#5741	2	49.4984	1947.96	5.2495	AVVATSTIAQMETSCIPGL	[15] Carbamidomethyl C	P16315	Glutenin_ low molecular weight subunit PTDUCD1 OS=Triticum aestivum OX=4565 PE=2 SV=1	7.30855	Condition 1	Condition 2	0.00163321	50.6161	1766.59	1524.69	1737.05	363.361	163.912	160.733	1722.95	1492.13	1737.05	101.081	45.8199	46.0805	1	1	1	0	0	0
43.32_1303.6885n	Yes	1	#2247	2	43.3166	1303.69	5.2422	QEQPLPPQHTL	[N-term] Pyroglutamic acid	P16315	Glutenin_ low molecular weight subunit PTDUCD1 OS=Triticum aestivum OX=4565 PE=2 SV=1	1.94996	Condition 1	Condition 2	6.59e-07	1.82464	12749.4	12492.9	12567.7	6489.13	6334.7	6566.31	12434.5	12226.2	12567.7	1805.17	1770.8	1882.49	1	1	0	0	0	0
27.55_922.4912n	Yes	1	#812	2	27.5486	922.491	5.2369	SVGTGVGAYL		P16315	Glutenin_ low molecular weight subunit PTDUCD1 OS=Triticum aestivum OX=4565 PE=2 SV=1	1.17682	Condition 1	Condition 2	0.00559895	5.15513	8168.05	8150.17	8216.77	7249.8	7045.82	6552.97	7966.29	7976.17	8216.77	2016.77	1969.59	1878.67	1	1	1	0	0	0
32.71_868.4419n	No	1	#2482	2	32.707	868.442	5.7211	QQPQQQL		P16315	Glutenin_ low molecular weight subunit PTDUCD1 OS=Triticum aestivum OX=4565 PE=2 SV=1	1.38469	Condition 2	Condition 1	0.0053768	9.93618	4242.02	4277.82	4370.69	5328.33	6015.97	6505.13	4137.24	4186.5	4370.69	1482.25	1681.71	1864.95	1	1	1	1	0	0
34.28_1593.8295n	Yes	2	#216,#2020	2,3	34.277	1593.83	5.9506	AQGLGIIQPQQPAQL	[8] Deamidation Q|[9] Hydroxyproline|[12] Hydroxyproline	P21292	Gamma-gliadin OS=Triticum aestivum OX=4565 PE=3 SV=1	1.04036	Condition 1	Condition 2	0.550852	9.76376	34371.8	31819.3	34858.4	34137	28727	34265.2	33522.7	31139.9	34858.4	9496.35	8030.34	9823.48	1	1	0	0	0	0
48.35_914.4548n	Yes	2	#1845,#433	1,2	48.3483	914.455	5.3315	ANIDAGIGGQ		P21292	Gamma-gliadin OS=Triticum aestivum OX=4565 PE=3 SV=1	2.80693	Condition 2	Condition 1	2.93e-05	8.11352	11016.9	11459.4	11090.1	28825	33919.9	31474	10744.8	11214.8	11090.1	8018.62	9481.98	9023.26	2	0	0	0	2	0
44.62_628.3558n	Yes	1	#2561	1	44.623	628.356	6.7388	QLAQGL		P21292	Gamma-gliadin OS=Triticum aestivum OX=4565 PE=3 SV=1	18.9438	Condition 1	Condition 2	6.31e-05	31.3703	1661.25	1724.92	1724.25	74.0627	73.2136	122.492	1620.22	1688.1	1724.25	20.603	20.4661	35.1172	1	1	1	0	0	0
41.63_1483.7250n	Yes	1	#8017	2	41.6264	1483.73	5.2247	LQQCNHVSLVSSL	[4] Carbamidomethyl C	P21292	Gamma-gliadin OS=Triticum aestivum OX=4565 PE=3 SV=1	1.47184	Condition 1	Condition 2	0.0131555	14.8651	976.649	1036.7	1117.59	827.577	625.779	673.87	952.525	1014.57	1117.59	230.218	174.93	193.192	1	0	1	0	0	0
61.97_775.4248n	Yes	1	#457	1	61.9732	775.425	7.0073	FQLAQGL		P21292	Gamma-gliadin OS=Triticum aestivum OX=4565 PE=3 SV=1	9.59956	Condition 1	Condition 2	7.58e-05	21.8139	11798.2	11703.2	11338.7	1375.76	1348.11	905.475	11506.8	11453.4	11338.7	382.713	376.852	259.59	1	1	1	0	0	0
56.81_1360.6353n	Yes	1	#761	2	56.8144	1360.64	6.3025	VPPDCSTINVPY	[5] Carbamidomethyl C	P21292	Gamma-gliadin OS=Triticum aestivum OX=4565 PE=3 SV=1	7.41477	Condition 1	Condition 2	9.45e-06	11.9527	38653.1	37180.1	35582.3	5693.43	4583.93	4748.79	37698.3	36386.3	35582.3	1583.82	1281.39	1361.43	1	1	1	1	0	0
54.14_1191.6649n	Yes	1	#490	2	54.1448	1191.66	7.2555	GIIQPQQPAQL		P21292	Gamma-gliadin OS=Triticum aestivum OX=4565 PE=3 SV=1	4.8041	Condition 1	Condition 2	8.61e-08	2.37496	22402	23399.4	23289.7	4806.85	4871.42	4703.43	21848.6	22899.9	23289.7	1337.18	1361.76	1348.42	1	1	1	1	1	1
47.81_796.4473n	No	2	#637,#1602	1,2	47.8083	796.447	7.2428	AQIPQQL		P21292	Gamma-gliadin OS=Triticum aestivum OX=4565 PE=3 SV=1	7.51958	Condition 1	Condition 2	3.88e-08	2.91804	23030.2	22631.5	23951.7	3044.16	3109.35	3104.1	22461.3	22148.3	23951.7	846.833	869.188	889.913	2	2	2	1	1	0

## Sheet: GluPro v 1
																	Normalized abundance						Raw abundance						Spectral counts
							Best identification										Condition 1			Condition 2			Condition 1			Condition 2			Condition 1			Condition 2
Peptide identifier	Unique peptide?	Ions	Deconvoluted peptide ions	Deconvoluted charges	Retention time (min)	Neutral mass (Da)	Score	Sequence	Modifications	Accession	Description	Max fold change	Highest mean condition	Lowest mean condition	Anova	Maximum CV	UNIMAN_GLUTEN_005	UNIMAN_GLUTEN_006	UNIMAN_GLUTEN_007	UNIMAN_GLUTEN_020	UNIMAN_GLUTEN_021	UNIMAN_GLUTEN_022	UNIMAN_GLUTEN_005	UNIMAN_GLUTEN_006	UNIMAN_GLUTEN_007	UNIMAN_GLUTEN_020	UNIMAN_GLUTEN_021	UNIMAN_GLUTEN_022	UNIMAN_GLUTEN_005	UNIMAN_GLUTEN_006	UNIMAN_GLUTEN_007	UNIMAN_GLUTEN_020	UNIMAN_GLUTEN_021	UNIMAN_GLUTEN_022
45.24_1491.6746n	No	1	#5297	2	45.2401	1491.67	5.8906	QQPQQQYPSGQGF		A0A023WGF7	Alpha-gliadin OS=Triticum aestivum OX=4565 GN=Glia PE=4 SV=1	1.46142	Condition 2	Condition 1	0.0171311	15.4955	2052.12	1908.5	2037.53	2986.74	3338.8	2440.25	2001.43	1867.75	2037.53	830.86	933.329	699.595	0	1	1	0	0	0
38.68_1850.8932n	No	1	#3810	3	38.6815	1850.89	5.0003	ALETLPAMCNVYIPPY	[9] Carbamidomethyl C	A0A023WGG0	Alpha-gliadin OS=Triticum aestivum OX=4565 GN=Glia PE=4 SV=1	29.0261	Condition 1	Condition 2	0.000141733	43.8419	6964.24	6896.02	6937.99	357.411	200.101	159.025	6792.22	6748.79	6937.99	99.4257	55.9361	45.5909	1	1	0	0	0	0
41.78_1625.7807n	No	1	#7621	2	41.7807	1625.78	6.0965	RPQQPYPQPQPQY		A0A023WGX6	Alpha-gliadin OS=Triticum aestivum OX=4565 GN=Glia PE=4 SV=1	4.52073	Condition 1	Condition 2	0.000814193	26.4579	1497.06	1484.58	1450.17	381.526	227.105	371.702	1460.08	1452.89	1450.17	106.134	63.485	106.563	1	1	1	0	0	0
42.72_702.3336n	No	1	#4177	1	42.7165	702.334	6.9955	SQPQPF		A0A023WGX6	Alpha-gliadin OS=Triticum aestivum OX=4565 GN=Glia PE=4 SV=1	1.21795	Condition 1	Condition 2	0.0247928	8.74829	1464.62	1340.61	1449.84	1112.97	1281.9	1098.76	1428.44	1311.99	1449.84	309.61	358.341	315.004	1	1	0	0	0	0
57.92_707.3327n	No	1	#1132	1	57.9217	707.333	7.0138	CTIAPF	[1] Carbamidomethyl C	A0A023WGX6	Alpha-gliadin OS=Triticum aestivum OX=4565 GN=Glia PE=4 SV=1	3.39229	Condition 1	Condition 2	4.8e-06	4.91926	6013.06	5483.44	5934.58	1789.9	1684.76	1663.79	5864.53	5366.37	5934.58	497.921	470.956	476.991	1	1	1	0	0	0
43.18_1213.6302n	No	1	#815	2	43.1794	1213.63	5.2044	QPFPQPQLPY		A0A023WGX6	Alpha-gliadin OS=Triticum aestivum OX=4565 GN=Glia PE=4 SV=1	3.20475	Condition 1	Condition 2	1.45e-07	2.33899	6123.23	6066.56	6013.12	1934.24	1899.44	1846.31	5971.98	5937.04	6013.12	538.073	530.969	529.317	0	1	1	0	0	0
41.78_1625.7807n	No	1	#7621	2	41.7807	1625.78	6.0965	RPQQPYPQPQPQY		A0A023WHQ9	Alpha-gliadin OS=Triticum aestivum OX=4565 GN=Glia PE=4 SV=1	4.52073	Condition 1	Condition 2	0.000814193	26.4579	1497.06	1484.58	1450.17	381.526	227.105	371.702	1460.08	1452.89	1450.17	106.134	63.485	106.563	1	1	1	0	0	0
42.72_702.3336n	No	1	#4177	1	42.7165	702.334	6.9955	SQPQPF		A0A023WHQ9	Alpha-gliadin OS=Triticum aestivum OX=4565 GN=Glia PE=4 SV=1	1.21795	Condition 1	Condition 2	0.0247928	8.74829	1464.62	1340.61	1449.84	1112.97	1281.9	1098.76	1428.44	1311.99	1449.84	309.61	358.341	315.004	1	1	0	0	0	0
57.92_707.3327n	No	1	#1132	1	57.9217	707.333	7.0138	CTIAPF	[1] Carbamidomethyl C	A0A023WHQ9	Alpha-gliadin OS=Triticum aestivum OX=4565 GN=Glia PE=4 SV=1	3.39229	Condition 1	Condition 2	4.8e-06	4.91926	6013.06	5483.44	5934.58	1789.9	1684.76	1663.79	5864.53	5366.37	5934.58	497.921	470.956	476.991	1	1	1	0	0	0
43.18_1213.6302n	No	1	#815	2	43.1794	1213.63	5.2044	QPFPQPQLPY		A0A023WHQ9	Alpha-gliadin OS=Triticum aestivum OX=4565 GN=Glia PE=4 SV=1	3.20475	Condition 1	Condition 2	1.45e-07	2.33899	6123.23	6066.56	6013.12	1934.24	1899.44	1846.31	5971.98	5937.04	6013.12	538.073	530.969	529.317	0	1	1	0	0	0
31.79_1058.4824n	No	1	#10770	2	31.7886	1058.48	6.1857	QQPGQGQPGY		A0MZ38	High molecular weight glutenin subunit OS=Triticum aestivum OX=4565 GN=Glu-1Ax PE=4 SV=1	1.96335	Condition 1	Condition 2	0.0139515	23.0175	584.032	719.202	763.639	381.522	259.307	411.897	569.606	703.848	763.639	106.133	72.4866	118.087	1	1	1	0	0	0
36.18_666.3124n	No	1	#3526	1	36.183	666.312	5.1295	YPTSSL		A0MZ38	High molecular weight glutenin subunit OS=Triticum aestivum OX=4565 GN=Glu-1Ax PE=4 SV=1	2.77149	Condition 1	Condition 2	0.000395377	15.4539	2504.18	2532.31	2462.97	743.242	1004.41	958.274	2442.33	2478.25	2462.97	206.757	280.774	274.727	1	1	0	0	0	0
38.35_1624.7109n	No	1	#6986	2	38.3457	1624.71	5.3784	YPTSPQQSGQGQQGY		A0MZ38	High molecular weight glutenin subunit OS=Triticum aestivum OX=4565 GN=Glu-1Ax PE=4 SV=1	1.05962	Condition 2	Condition 1	0.712488	18.3992	1232.73	986.781	1126.9	1384.42	1209.44	952.076	1202.28	965.714	1126.9	385.122	338.087	272.95	1	1	0	0	0	1
41.56_1517.7122n	No	1	#2941	2	41.5578	1517.71	6.1819	YPTSPQQSGQGQQL		A0MZ38	High molecular weight glutenin subunit OS=Triticum aestivum OX=4565 GN=Glu-1Ax PE=4 SV=1	1.12197	Condition 1	Condition 2	0.0685108	8.05852	3782.13	3805.94	3656.11	3157.74	3649.74	3214.37	3688.71	3724.68	3656.11	878.43	1020.25	921.526	0	1	1	1	1	1
54.16_1603.8702n	No	1	#672	2	54.1619	1603.87	7.8064	VQGQGIIQPQQPAQL		A1EHE7	Gamma gliadin-D3 OS=Triticum aestivum OX=4565 GN=Gli-1 PE=2 SV=1	5.39338	Condition 1	Condition 2	8.4e-07	5.44103	15635	15172.6	15274.8	2699.87	3009.01	2835.37	15248.8	14848.6	15274.8	751.057	841.139	812.873	1	1	1	1	1	0
47.81_796.4473n	No	2	#637,#1602	1,2	47.8083	796.447	7.6279	AQIPQQL		A1EHE7	Gamma gliadin-D3 OS=Triticum aestivum OX=4565 GN=Gli-1 PE=2 SV=1	7.51958	Condition 1	Condition 2	3.88e-08	2.91804	23030.2	22631.5	23951.7	3044.16	3109.35	3104.1	22461.3	22148.3	23951.7	846.833	869.188	889.913	2	2	2	1	1	0
43.67_873.4553n	No	1	#1201	1	43.6698	873.455	7.1547	SSVVAGIGGQ		A1EHE7	Gamma gliadin-D3 OS=Triticum aestivum OX=4565 GN=Gli-1 PE=2 SV=1	1.06682	Condition 1	Condition 2	0.0125837	1.9269	3773.95	3811.18	3916.39	3554.87	3666.85	3559.39	3680.73	3729.81	3916.39	988.904	1025.03	1020.44	1	1	1	1	0	1
43.79_830.3939n	No	1	#5841	1	43.7898	830.394	7.023	SQQQPPF		A2IBK0	LMW-m1 glutenin subunit OS=Triticum zhukovskyi OX=77602 GN=LMW-m1 PE=4 SV=1	1.56038	Condition 2	Condition 1	0.0014877	8.62994	747.373	725.479	797.701	1285.57	1081.96	1175.39	728.912	709.99	797.701	357.623	302.452	336.972	1	1	1	0	0	0
32.71_868.4419n	No	1	#2482	2	32.707	868.442	7.0926	QQPQQQL		A2IBK0	LMW-m1 glutenin subunit OS=Triticum zhukovskyi OX=77602 GN=LMW-m1 PE=4 SV=1	1.38469	Condition 2	Condition 1	0.0053768	9.93618	4242.02	4277.82	4370.69	5328.33	6015.97	6505.13	4137.24	4186.5	4370.69	1482.25	1681.71	1864.95	1	1	0	0	0	1
43.77_830.3947n	No	1	#1917	2	43.7726	830.395	7.023	SQQQPPF		A2IBK0	LMW-m1 glutenin subunit OS=Triticum zhukovskyi OX=77602 GN=LMW-m1 PE=4 SV=1	2.39662	Condition 2	Condition 1	5.24e-05	7.85341	2537.5	2967.03	2723.7	6424.45	6523.55	6771.93	2474.82	2903.69	2723.7	1787.17	1823.59	1941.44	1	1	1	1	0	0
54.53_822.4599n	No	2	#5402,#6113	1,2	54.5305	822.46	6.7272	QQQPLPL		A2IBK1	LMW-m2 glutenin subunit OS=Triticum zhukovskyi OX=77602 GN=LMW-m2 PE=4 SV=1	17.1408	Condition 1	Condition 2	4.28e-06	12.4929	1685.06	1494.14	1627.43	80.2415	102.337	97.8417	1643.44	1462.24	1627.43	22.3218	28.6073	28.0502	2	1	2	0	0	0
40.25_1712.8027n	No	1	#9537	2	40.2518	1712.8	5.711	SQQQQQFPQQQQPL	[5] Deamidation Q	A2IBK1	LMW-m2 glutenin subunit OS=Triticum zhukovskyi OX=77602 GN=LMW-m2 PE=4 SV=1	2.53909	Condition 1	Condition 2	0.00359917	25.0004	665.289	777.512	637.005	346.852	260.073	212.191	648.855	760.913	637.005	96.4885	72.7007	60.8329	0	1	1	0	0	0
60.43_1620.8259n	No	1	#3243	2	60.4271	1620.83	7.2205	SQQQQPVLPQQPPF		A2IBK1	LMW-m2 glutenin subunit OS=Triticum zhukovskyi OX=77602 GN=LMW-m2 PE=4 SV=1	13.914	Condition 1	Condition 2	0.00346131	59.5075	3919.82	3657.32	3646.47	405.686	308.019	92.939	3823	3579.23	3646.47	112.855	86.1035	26.6447	1	1	1	0	0	0
43.79_830.3939n	No	1	#5841	1	43.7898	830.394	7.023	SQQQPPF		A2IBK1	LMW-m2 glutenin subunit OS=Triticum zhukovskyi OX=77602 GN=LMW-m2 PE=4 SV=1	1.56038	Condition 2	Condition 1	0.0014877	8.62994	747.373	725.479	797.701	1285.57	1081.96	1175.39	728.912	709.99	797.701	357.623	302.452	336.972	1	1	1	0	0	0
48.27_1046.5989n	No	1	#533	2	48.2711	1046.6	7.5114	LQPHQIAQL		A2IBK1	LMW-m2 glutenin subunit OS=Triticum zhukovskyi OX=77602 GN=LMW-m2 PE=4 SV=1	7.42349	Condition 1	Condition 2	3.13e-05	16.2799	15867	15865.1	15945.4	2190.34	2461.97	1770.21	15475.1	15526.4	15945.4	609.315	688.219	507.501	1	1	1	0	1	1
57.57_1770.8348n	No	1	#1093	2	57.5687	1770.83	7.6987	SQQQQPPFSQQQPPF		A2IBK1	LMW-m2 glutenin subunit OS=Triticum zhukovskyi OX=77602 GN=LMW-m2 PE=4 SV=1	5.97544	Condition 1	Condition 2	0.000204	23.2481	18229.3	16900	16420.9	2837.91	3562.29	2226.82	17779.1	16539.2	16420.9	789.458	995.803	638.406	1	1	1	1	1	1
32.98_850.4298n	No	1	#1645	1	32.9813	850.43	6.1136	QQILWY	[2] Deamidation Q	A2IBK1	LMW-m2 glutenin subunit OS=Triticum zhukovskyi OX=77602 GN=LMW-m2 PE=4 SV=1	1.04713	Condition 1	Condition 2	0.415733	9.04262	4928.68	5123.28	5030.35	4359.6	4816.33	5227.5	4806.94	5013.9	5030.35	1212.77	1346.36	1498.67	1	0	1	0	0	0
43.77_830.3947n	No	1	#1917	2	43.7726	830.395	7.023	SQQQPPF		A2IBK1	LMW-m2 glutenin subunit OS=Triticum zhukovskyi OX=77602 GN=LMW-m2 PE=4 SV=1	2.39662	Condition 2	Condition 1	5.24e-05	7.85341	2537.5	2967.03	2723.7	6424.45	6523.55	6771.93	2474.82	2903.69	2723.7	1787.17	1823.59	1941.44	1	1	1	1	0	0
31.34_933.5095n	No	1	#581	2	31.3428	933.509	5.8638	QPHQIAQL		A2IBK1	LMW-m2 glutenin subunit OS=Triticum zhukovskyi OX=77602 GN=LMW-m2 PE=4 SV=1	1.4795	Condition 2	Condition 1	2.79e-05	2.73561	9167.26	9104.53	9386.21	13576.9	13302.5	14040.7	8940.82	8910.16	9386.21	3776.85	3718.58	4025.33	1	0	1	1	1	1
43.72_958.4541n	No	1	#952	2	43.7212	958.454	7.4173	SQQQQPPF		A2IBK1	LMW-m2 glutenin subunit OS=Triticum zhukovskyi OX=77602 GN=LMW-m2 PE=4 SV=1	2.35296	Condition 2	Condition 1	1.11e-07	1.69908	6066.16	6201.15	6272.98	14577.9	14550.8	14495.8	5916.32	6068.76	6272.98	4055.34	4067.54	4155.79	1	1	1	1	1	1
40.27_1636.8173n	No	2	#268,#12675	2,3	40.2689	1636.82	6.2262	SQQQQPVLPQQPPF	[9] Hydroxyproline	A2IBK1	LMW-m2 glutenin subunit OS=Triticum zhukovskyi OX=77602 GN=LMW-m2 PE=4 SV=1	1.41151	Condition 1	Condition 2	0.000364892	4.91473	24641.3	24109.9	25107.6	17604.9	18206.2	16515.1	24032.6	23595.2	25107.6	4897.38	5089.35	4734.7	1	0	1	0	0	0
56.08_1898.8913n	No	2	#2559,#7475	2,3	56.0759	1898.89	7.1365	SQQQQPPFSQQQQPPF		A2IBV5	Glutenin subunit OS=Triticum aestivum OX=4565 GN=LMW-s1 PE=4 SV=1	20.18	Condition 1	Condition 2	0.000244619	41.6822	6987	7204.98	6867.14	329.482	501.157	212.922	6814.41	7051.16	6867.14	91.6562	140.094	61.0427	2	2	2	0	1	0
35.45_872.4738n	No	1	#1520	2	35.4458	872.474	6.0386	LQQQIPF		A2IBV5	Glutenin subunit OS=Triticum aestivum OX=4565 GN=LMW-s1 PE=4 SV=1	3.51442	Condition 1	Condition 2	8.34e-05	10.8313	2168.78	2529.56	2431.88	609.3	665.045	754.502	2115.21	2475.56	2431.88	169.497	185.907	216.308	0	1	1	0	0	0
45.92_664.3931n	No	2	#900,#2234	1,2	45.9192	664.393	7.4811	VHPSIL		A2IBV5	Glutenin subunit OS=Triticum aestivum OX=4565 GN=LMW-s1 PE=4 SV=1	3.71356	Condition 1	Condition 2	0.000119308	15.6386	6719.53	6511.84	6912.94	2133.01	1674.38	1617.13	6553.55	6372.81	6912.94	593.369	468.056	463.614	2	2	2	0	0	0
51.51_943.4798n	No	2	#3275,#1494	1,2	51.508	943.48	5.8146	SQQQLPPF		A2IBV5	Glutenin subunit OS=Triticum aestivum OX=4565 GN=LMW-s1 PE=4 SV=1	5.46489	Condition 1	Condition 2	1.06e-05	10.5124	9413.91	9152.56	9313.57	1862.7	1730.11	1508.85	9181.37	8957.16	9313.57	518.173	483.636	432.572	2	2	2	0	0	0
32.22_1053.5200n	No	1	#4348	2	32.2171	1053.52	6.7054	GQQPQQQQL		A2IBV5	Glutenin subunit OS=Triticum aestivum OX=4565 GN=LMW-s1 PE=4 SV=1	1.2565	Condition 2	Condition 1	0.061605	13.9288	1555.58	1686.88	1637.06	2112.94	1730.82	2287.37	1517.15	1650.86	1637.06	587.784	483.832	655.766	1	0	1	1	1	1
48.27_1046.5989n	No	1	#533	2	48.2711	1046.6	7.5114	LQPHQIAQL		A2IBV5	Glutenin subunit OS=Triticum aestivum OX=4565 GN=LMW-s1 PE=4 SV=1	7.42349	Condition 1	Condition 2	3.13e-05	16.2799	15867	15865.1	15945.4	2190.34	2461.97	1770.21	15475.1	15526.4	15945.4	609.315	688.219	507.501	1	1	1	0	1	1
36.81_1742.8019n	No	1	#2144	2	36.8101	1742.8	7.864	GQCVSQPQQQSQQQL	[3] Carbamidomethyl C	A2IBV5	Glutenin subunit OS=Triticum aestivum OX=4565 GN=LMW-s1 PE=4 SV=1	1.23968	Condition 1	Condition 2	0.0022445	4.22112	4576.37	4939.93	4914.87	4023.54	3827.62	3789.88	4463.33	4834.46	4914.87	1119.28	1069.97	1086.52	1	1	1	0	1	1
31.34_933.5095n	No	1	#581	2	31.3428	933.509	5.8638	QPHQIAQL		A2IBV5	Glutenin subunit OS=Triticum aestivum OX=4565 GN=LMW-s1 PE=4 SV=1	1.4795	Condition 2	Condition 1	2.79e-05	2.73561	9167.26	9104.53	9386.21	13576.9	13302.5	14040.7	8940.82	8910.16	9386.21	3776.85	3718.58	4025.33	1	0	1	1	1	1
43.72_958.4541n	No	1	#952	2	43.7212	958.454	7.4173	SQQQQPPF		A2IBV5	Glutenin subunit OS=Triticum aestivum OX=4565 GN=LMW-s1 PE=4 SV=1	2.35296	Condition 2	Condition 1	1.11e-07	1.69908	6066.16	6201.15	6272.98	14577.9	14550.8	14495.8	5916.32	6068.76	6272.98	4055.34	4067.54	4155.79	1	1	1	1	1	1
67.49_1447.8418n	No	1	#1724	2	67.4901	1447.84	7.7554	VQQQIPVVQPSIL		A2IBV6	Glutenin subunit OS=Triticum aestivum OX=4565 GN=LMW-3 PE=4 SV=1	195.281	Condition 1	Condition 2	4.28e-05	48.7166	5988.38	5780.86	5675.74	45.8406	17.6318	25.8603	5840.46	5657.44	5675.74	12.7521	4.9288	7.41388	1	1	1	0	0	0
46.84_907.4782n	No	1	#1423	2	46.8381	907.478	6.9491	RTTTSVPF		A2IBV6	Glutenin subunit OS=Triticum aestivum OX=4565 GN=LMW-3 PE=4 SV=1	2.05642	Condition 1	Condition 2	7.87e-06	4.01812	3002.03	3057.88	2979.56	1465.63	1406.18	1523.92	2927.88	2992.6	2979.56	407.713	393.082	436.894	0	0	1	1	1	0
32.22_1053.5200n	No	1	#4348	2	32.2171	1053.52	6.7054	GQQPQQQQL		A2IBV6	Glutenin subunit OS=Triticum aestivum OX=4565 GN=LMW-3 PE=4 SV=1	1.2565	Condition 2	Condition 1	0.061605	13.9288	1555.58	1686.88	1637.06	2112.94	1730.82	2287.37	1517.15	1650.86	1637.06	587.784	483.832	655.766	1	0	1	1	1	1
43.94_743.3625n	No	2	#6542,#8702	1,2	43.9441	743.363	6.4684	QQQPPF		A2IBV6	Glutenin subunit OS=Triticum aestivum OX=4565 GN=LMW-3 PE=4 SV=1	1.437	Condition 2	Condition 1	0.000991736	5.71196	1291.24	1226.22	1151.63	1693.62	1731.91	1846.96	1259.34	1200.04	1151.63	471.136	484.138	529.504	1	0	1	0	0	0
48.27_1046.5989n	No	1	#533	2	48.2711	1046.6	7.5114	LQPHQIAQL		A2IBV6	Glutenin subunit OS=Triticum aestivum OX=4565 GN=LMW-3 PE=4 SV=1	7.42349	Condition 1	Condition 2	3.13e-05	16.2799	15867	15865.1	15945.4	2190.34	2461.97	1770.21	15475.1	15526.4	15945.4	609.315	688.219	507.501	1	1	1	0	1	1
36.81_1742.8019n	No	1	#2144	2	36.8101	1742.8	7.864	GQCVSQPQQQSQQQL	[3] Carbamidomethyl C	A2IBV6	Glutenin subunit OS=Triticum aestivum OX=4565 GN=LMW-3 PE=4 SV=1	1.23968	Condition 1	Condition 2	0.0022445	4.22112	4576.37	4939.93	4914.87	4023.54	3827.62	3789.88	4463.33	4834.46	4914.87	1119.28	1069.97	1086.52	1	1	1	0	1	1
31.34_933.5095n	No	1	#581	2	31.3428	933.509	5.8638	QPHQIAQL		A2IBV6	Glutenin subunit OS=Triticum aestivum OX=4565 GN=LMW-3 PE=4 SV=1	1.4795	Condition 2	Condition 1	2.79e-05	2.73561	9167.26	9104.53	9386.21	13576.9	13302.5	14040.7	8940.82	8910.16	9386.21	3776.85	3718.58	4025.33	1	0	1	1	1	1
67.49_1447.8418n	No	1	#1724	2	67.4901	1447.84	7.7554	VQQQIPVVQPSIL		A2IBV7	Glutenin subunit OS=Triticum aestivum OX=4565 GN=LMW-m1 PE=4 SV=1	195.281	Condition 1	Condition 2	4.28e-05	48.7166	5988.38	5780.86	5675.74	45.8406	17.6318	25.8603	5840.46	5657.44	5675.74	12.7521	4.9288	7.41388	1	1	1	0	0	0
57.55_924.5083n	No	1	#8113	2	57.5516	924.508	6.122	VLPQQPPF		A2IBV7	Glutenin subunit OS=Triticum aestivum OX=4565 GN=LMW-m1 PE=4 SV=1	32.0248	Condition 1	Condition 2	0.0336399	106.063	855.083	682.024	872.149	0	22.2602	52.9707	833.962	667.463	872.149	0	6.22262	15.1862	1	1	1	0	0	0
43.79_830.3939n	No	1	#5841	1	43.7898	830.394	7.023	SQQQPPF		A2IBV7	Glutenin subunit OS=Triticum aestivum OX=4565 GN=LMW-m1 PE=4 SV=1	1.56038	Condition 2	Condition 1	0.0014877	8.62994	747.373	725.479	797.701	1285.57	1081.96	1175.39	728.912	709.99	797.701	357.623	302.452	336.972	1	1	1	0	0	0
46.84_907.4782n	No	1	#1423	2	46.8381	907.478	6.9491	RTTTSVPF		A2IBV7	Glutenin subunit OS=Triticum aestivum OX=4565 GN=LMW-m1 PE=4 SV=1	2.05642	Condition 1	Condition 2	7.87e-06	4.01812	3002.03	3057.88	2979.56	1465.63	1406.18	1523.92	2927.88	2992.6	2979.56	407.713	393.082	436.894	0	0	1	1	1	0
32.22_1053.5200n	No	1	#4348	2	32.2171	1053.52	6.7054	GQQPQQQQL		A2IBV7	Glutenin subunit OS=Triticum aestivum OX=4565 GN=LMW-m1 PE=4 SV=1	1.2565	Condition 2	Condition 1	0.061605	13.9288	1555.58	1686.88	1637.06	2112.94	1730.82	2287.37	1517.15	1650.86	1637.06	587.784	483.832	655.766	1	0	1	1	1	1
48.27_1046.5989n	No	1	#533	2	48.2711	1046.6	7.5114	LQPHQIAQL		A2IBV7	Glutenin subunit OS=Triticum aestivum OX=4565 GN=LMW-m1 PE=4 SV=1	7.42349	Condition 1	Condition 2	3.13e-05	16.2799	15867	15865.1	15945.4	2190.34	2461.97	1770.21	15475.1	15526.4	15945.4	609.315	688.219	507.501	1	1	1	0	1	1
30.78_1032.4702n	No	1	#1430	2	30.7842	1032.47	6.1564	SQQQPPFW	[6] Hydroxyproline	A2IBV7	Glutenin subunit OS=Triticum aestivum OX=4565 GN=LMW-m1 PE=4 SV=1	1.70903	Condition 1	Condition 2	0.00251501	13.9121	5175.89	5257.84	5411.47	3005.43	2709.41	3556.6	5048.04	5145.58	5411.47	836.06	757.388	1019.64	1	1	0	0	0	0
36.81_1742.8019n	No	1	#2144	2	36.8101	1742.8	7.864	GQCVSQPQQQSQQQL	[3] Carbamidomethyl C	A2IBV7	Glutenin subunit OS=Triticum aestivum OX=4565 GN=LMW-m1 PE=4 SV=1	1.23968	Condition 1	Condition 2	0.0022445	4.22112	4576.37	4939.93	4914.87	4023.54	3827.62	3789.88	4463.33	4834.46	4914.87	1119.28	1069.97	1086.52	1	1	1	0	1	1
43.77_830.3947n	No	1	#1917	2	43.7726	830.395	7.023	SQQQPPF		A2IBV7	Glutenin subunit OS=Triticum aestivum OX=4565 GN=LMW-m1 PE=4 SV=1	2.39662	Condition 2	Condition 1	5.24e-05	7.85341	2537.5	2967.03	2723.7	6424.45	6523.55	6771.93	2474.82	2903.69	2723.7	1787.17	1823.59	1941.44	1	1	1	1	0	0
31.34_933.5095n	No	1	#581	2	31.3428	933.509	5.8638	QPHQIAQL		A2IBV7	Glutenin subunit OS=Triticum aestivum OX=4565 GN=LMW-m1 PE=4 SV=1	1.4795	Condition 2	Condition 1	2.79e-05	2.73561	9167.26	9104.53	9386.21	13576.9	13302.5	14040.7	8940.82	8910.16	9386.21	3776.85	3718.58	4025.33	1	0	1	1	1	1
43.79_830.3939n	No	1	#5841	1	43.7898	830.394	7.023	SQQQPPF		A4KZ73	Low molecular weight glutenin subunit OS=Triticum aestivum OX=4565 PE=4 SV=1	1.56038	Condition 2	Condition 1	0.0014877	8.62994	747.373	725.479	797.701	1285.57	1081.96	1175.39	728.912	709.99	797.701	357.623	302.452	336.972	1	1	1	0	0	0
32.71_868.4419n	No	1	#2482	2	32.707	868.442	7.0926	QQPQQQL		A4KZ73	Low molecular weight glutenin subunit OS=Triticum aestivum OX=4565 PE=4 SV=1	1.38469	Condition 2	Condition 1	0.0053768	9.93618	4242.02	4277.82	4370.69	5328.33	6015.97	6505.13	4137.24	4186.5	4370.69	1482.25	1681.71	1864.95	1	1	0	0	0	1
43.77_830.3947n	No	1	#1917	2	43.7726	830.395	7.023	SQQQPPF		A4KZ73	Low molecular weight glutenin subunit OS=Triticum aestivum OX=4565 PE=4 SV=1	2.39662	Condition 2	Condition 1	5.24e-05	7.85341	2537.5	2967.03	2723.7	6424.45	6523.55	6771.93	2474.82	2903.69	2723.7	1787.17	1823.59	1941.44	1	1	1	1	0	0
53.47_1161.5554n	No	1	#6335	2	53.4658	1161.56	5.009	TTAEGEASRQL		A4URY8	Dy-type high molecular weight subunit protein OS=Triticum aestivum OX=4565 GN=1Dy12.3 PE=4 SV=1	25.1675	Condition 1	Condition 2	0.00327713	103.357	853.332	964.149	993.088	14.0496	81.6372	15.9876	832.253	943.565	993.088	3.90836	22.8209	4.58347	1	1	0	0	0	0
42.41_1455.6703n	No	1	#10569	2	42.415	1455.67	5.5612	QQPGQQGHYPTSL	[10] Hydroxyproline	A4URY8	Dy-type high molecular weight subunit protein OS=Triticum aestivum OX=4565 GN=1Dy12.3 PE=4 SV=1	4.72423	Condition 1	Condition 2	0.0139538	54.4568	736	700.856	600.892	209.512	164.673	57.1548	717.82	685.893	600.892	58.2827	46.0326	16.3857	0	1	1	0	0	0
43.82_2277.0262n	No	2	#14750,#5658	2,3	43.8155	2277.03	5.312	YPTSLQQPGQGQQQGQGQQGY		A4URY8	Dy-type high molecular weight subunit protein OS=Triticum aestivum OX=4565 GN=1Dy12.3 PE=4 SV=1	5.32803	Condition 1	Condition 2	7.12e-06	8.57166	1401.9	1300.75	1334.17	227.568	264.365	265.724	1367.27	1272.98	1334.17	63.3056	73.9007	76.1804	0	2	2	0	0	0
28.30_1715.7565n	No	1	#13844	2	28.2956	1715.76	5.6193	QQPGQGQQQGQGQQGY		A4URY8	Dy-type high molecular weight subunit protein OS=Triticum aestivum OX=4565 GN=1Dy12.3 PE=4 SV=1	1.86119	Condition 1	Condition 2	0.33479	86.8459	565.798	508.775	526.358	448.71	411.456	0	551.822	497.913	526.358	124.824	115.018	0	0	1	1	0	0	0
44.48_2246.0352n	No	2	#8796,#4433	2,3	44.4807	2246.04	6.7126	YPTSPQQPGQGQQLGQGQQGY		A4URY8	Dy-type high molecular weight subunit protein OS=Triticum aestivum OX=4565 GN=1Dy12.3 PE=4 SV=1	3.74213	Condition 1	Condition 2	0.00107557	24.6986	3851.02	3484.77	3709.73	1107.11	703.957	1140.61	3755.9	3410.37	3709.73	307.979	196.784	327	2	2	2	1	0	0
57.08_960.5048n	No	2	#2180,#1739	1,2	57.0801	960.505	7.0763	QQLQQGIF		A4URY8	Dy-type high molecular weight subunit protein OS=Triticum aestivum OX=4565 GN=1Dy12.3 PE=4 SV=1	9.14804	Condition 1	Condition 2	5.02e-05	19.5741	7731.88	7510.87	7430.01	882.23	952.342	643.857	7540.89	7350.51	7430.01	245.421	266.218	184.587	2	2	2	0	0	0
52.05_742.3553n	No	1	#1711	1	52.0498	742.355	6.7559	YYPTSL		A4URY8	Dy-type high molecular weight subunit protein OS=Triticum aestivum OX=4565 GN=1Dy12.3 PE=4 SV=1	3.21398	Condition 1	Condition 2	2.18e-07	2.50382	3937.33	3754.08	3899.47	1190.38	1197.67	1218.34	3840.07	3673.93	3899.47	331.143	334.797	349.286	1	1	1	0	0	0
42.97_1243.5611n	No	1	#1854	2	42.9737	1243.56	5.7234	QQPGQGQQGHY	[N-term] Pyroglutamic acid	A4URY8	Dy-type high molecular weight subunit protein OS=Triticum aestivum OX=4565 GN=1Dy12.3 PE=4 SV=1	2.40578	Condition 1	Condition 2	1.87e-06	3.42593	3725.3	3968	3762.02	1581.95	1607.88	1571.75	3633.28	3883.29	3762.02	440.072	449.466	450.605	1	0	1	0	0	0
49.07_876.4234n	No	1	#2213	1	49.0697	876.423	5.9637	YPGETTPL		A4URY8	Dy-type high molecular weight subunit protein OS=Triticum aestivum OX=4565 GN=1Dy12.3 PE=4 SV=1	2.46055	Condition 1	Condition 2	4.44e-07	2.52126	4809.25	4755.5	4768.37	1905.59	1997.44	1922.14	4690.45	4653.97	4768.37	530.102	558.363	551.057	1	1	0	0	0	0
37.36_1700.7892n	No	1	#1986	2	37.3586	1700.79	7.0636	QQPGQGQQIGQGQQGY		A4URY8	Dy-type high molecular weight subunit protein OS=Triticum aestivum OX=4565 GN=1Dy12.3 PE=4 SV=1	1.30387	Condition 1	Condition 2	0.0494787	17.1759	5764.06	5387.11	5586.14	5101.26	4049.13	3686.28	5621.68	5272.1	5586.14	1419.09	1131.89	1056.82	1	1	1	1	1	1
43.01_1439.6810n	No	1	#850	2	43.008	1439.68	6.8106	QQPGQQGHYPTSL		A4URY8	Dy-type high molecular weight subunit protein OS=Triticum aestivum OX=4565 GN=1Dy12.3 PE=4 SV=1	2.09946	Condition 1	Condition 2	1.34e-07	1.22873	12329.7	12564.7	12395.1	5837.39	5972.64	5951.47	12025.1	12296.4	12395.1	1623.86	1669.59	1706.23	1	1	1	1	1	1
43.65_1527.7343n	No	1	#1491	2	43.6527	1527.73	6.9757	YPTSPQQPGQGQQL		A4URY8	Dy-type high molecular weight subunit protein OS=Triticum aestivum OX=4565 GN=1Dy12.3 PE=4 SV=1	1.17529	Condition 1	Condition 2	0.000603544	2.37017	7417.96	7564.79	7327.79	6498.74	6218.73	6265.61	7234.72	7403.28	7327.79	1807.84	1738.38	1796.28	1	1	1	1	1	1
41.52_1614.7404n	No	1	#1222	2	41.5236	1614.74	6.9994	QQSGQGQQGHYPTSL		A4URY8	Dy-type high molecular weight subunit protein OS=Triticum aestivum OX=4565 GN=1Dy12.3 PE=4 SV=1	1.59806	Condition 1	Condition 2	0.00163264	10.2159	9555.24	9825	9187.34	5960.17	6566.88	5349.4	9319.21	9615.25	9187.34	1658.02	1835.71	1533.62	1	1	1	1	0	1
42.16_1594.7543n	No	1	#336	2	42.1578	1594.75	6.7284	QQPGQGQQGHYPASL		A4URY8	Dy-type high molecular weight subunit protein OS=Triticum aestivum OX=4565 GN=1Dy12.3 PE=4 SV=1	1.95885	Condition 1	Condition 2	2.62e-06	2.7214	17955.8	18950.4	18345	9334.29	9540.09	9331.48	17512.3	18545.8	18345	2596.64	2666.84	2675.24	1	1	1	1	1	1
24.03_1226.5638n	No	1	#575	2	24.03	1226.56	6.5797	QQPGQGQQGHY		A4URY8	Dy-type high molecular weight subunit protein OS=Triticum aestivum OX=4565 GN=1Dy12.3 PE=4 SV=1	1.44329	Condition 2	Condition 1	0.00147861	8.19387	18293.5	18639.9	18767.1	25707	25360	29324.7	17841.6	18241.9	18767.1	7151.26	7089.13	8407.1	1	1	1	1	0	1
57.43_582.3749n	No	1	#6770	1	57.4316	582.375	5.7208	GIPALL		A5HMG1	HMW glutenin subunit 1Bx13 OS=Triticum aestivum OX=4565 PE=4 SV=1	18.0645	Condition 1	Condition 2	0.0101632	114.505	786.679	758.13	709.034	95.9728	21.4383	7.35528	767.247	741.944	709.034	26.698	5.99287	2.10868	1	0	1	0	0	0
42.48_1742.7696n	No	1	#10441	2	42.4765	1742.77	6.04	WQPGQGQQPGQGQQGY		A5HMG1	HMW glutenin subunit 1Bx13 OS=Triticum aestivum OX=4565 PE=4 SV=1	46.1777	Condition 1	Condition 2	0.0158796	173.205	424.612	463.077	450.079	0	28.97	0	414.123	453.191	450.079	0	8.09827	0	1	0	1	0	0	0
44.27_2232.0135n	No	1	#12346	3	44.2698	2232.01	5.62	YPISPQQSGQGQQPGQGQQGY		A5HMG1	HMW glutenin subunit 1Bx13 OS=Triticum aestivum OX=4565 PE=4 SV=1	6.08243	Condition 1	Condition 2	0.00386453	49.7147	500.862	520.853	487.266	42.0557	124.264	81.7687	488.49	509.733	487.266	11.6992	34.7368	23.4422	1	1	1	0	0	0
38.35_1624.7109n	No	1	#6986	2	38.3457	1624.71	5.3784	YPTSPQQSGQGQQGY		A5HMG1	HMW glutenin subunit 1Bx13 OS=Triticum aestivum OX=4565 PE=4 SV=1	1.05962	Condition 2	Condition 1	0.712488	18.3992	1232.73	986.781	1126.9	1384.42	1209.44	952.076	1202.28	965.714	1126.9	385.122	338.087	272.95	1	1	0	0	0	1
35.65_2544.1157n	No	1	#3494	3	35.6516	2544.12	6.3342	YPTSPQQPGQEQQSGQAQQSGQW		A5HMG1	HMW glutenin subunit 1Bx13 OS=Triticum aestivum OX=4565 PE=4 SV=1	1.32507	Condition 1	Condition 2	0.00229097	6.58673	4055.51	3914.05	4087.67	2809.03	3192.61	3097.69	3955.33	3830.49	4087.67	781.424	892.463	888.077	1	1	1	0	0	1
43.65_1527.7343n	No	1	#1491	2	43.6527	1527.73	6.9757	YPTSPQQPGQGQQL		A5HMG1	HMW glutenin subunit 1Bx13 OS=Triticum aestivum OX=4565 PE=4 SV=1	1.17529	Condition 1	Condition 2	0.000603544	2.37017	7417.96	7564.79	7327.79	6498.74	6218.73	6265.61	7234.72	7403.28	7327.79	1807.84	1738.38	1796.28	1	1	1	1	1	1
46.06_1214.5956n	No	1	#1000	2	46.0564	1214.6	6.885	YPTSPQQPGQL		A5HMG1	HMW glutenin subunit 1Bx13 OS=Triticum aestivum OX=4565 PE=4 SV=1	1.13595	Condition 1	Condition 2	0.0073582	4.21906	9246.85	9459.52	9281.97	8531.17	8263.68	7843.77	9018.44	9257.56	9281.97	2373.23	2310.03	2248.73	1	1	1	1	1	1
53.28_1297.5959n	No	1	#10217	2	53.2772	1297.6	5.7931	GQGQQGYYPTSL		A5HMG2	HMW glutenin subunit 1By16 OS=Triticum aestivum OX=4565 PE=4 SV=1	11.6305	Condition 1	Condition 2	0.0801457	87.7057	385.021	416.746	380.049	55.5036	0	46.1098	375.51	407.848	380.049	15.4402	0	13.2192	1	0	1	0	0	0
46.48_1635.7321n	No	1	#4384	2	46.485	1635.73	6.5851	HQSGQGQQGYYPSSL		A5HMG2	HMW glutenin subunit 1By16 OS=Triticum aestivum OX=4565 PE=4 SV=1	7.80521	Condition 1	Condition 2	0.000152852	23.5446	1751.01	1680.36	1730.18	252.086	160.535	248.674	1707.76	1644.48	1730.18	70.126	44.8761	71.2922	1	1	1	0	0	0
47.95_1966.9504n	No	1	#3052	2	47.9454	1966.95	5.9878	TASLQQPGQGQQGHYPASL		A5HMG2	HMW glutenin subunit 1By16 OS=Triticum aestivum OX=4565 PE=4 SV=1	9.564	Condition 1	Condition 2	0.000175011	31.3411	3179.2	3186.49	3259.51	456.87	274.659	274.87	3100.67	3118.46	3259.51	127.094	76.7781	78.8025	1	0	1	0	0	0
38.99_2845.2635n	No	1	#6056	3	38.9901	2845.26	6.2879	YPTSPQQSGQGQQPGQSQQPGQGQQGY		A5HMG2	HMW glutenin subunit 1By16 OS=Triticum aestivum OX=4565 PE=4 SV=1	2.53057	Condition 1	Condition 2	2.54e-05	6.98014	2124.61	2038.61	2028.88	880.074	794.705	772.136	2072.13	1995.08	2028.88	244.822	222.152	221.363	1	1	1	0	0	0
47.47_1282.6656n	No	1	#1896	2	47.4724	1282.67	6.7329	QQVGQGQQIGQL		A5HMG2	HMW glutenin subunit 1By16 OS=Triticum aestivum OX=4565 PE=4 SV=1	3.10361	Condition 1	Condition 2	0.00199649	25.7011	4026.04	3521.91	3955.19	1535.36	902.844	1268.17	3926.59	3446.71	3955.19	427.112	252.381	363.571	1	1	1	0	0	0
42.97_1243.5611n	No	1	#1854	2	42.9737	1243.56	5.7234	QQPGQGQQGHY	[N-term] Pyroglutamic acid	A5HMG2	HMW glutenin subunit 1By16 OS=Triticum aestivum OX=4565 PE=4 SV=1	2.40578	Condition 1	Condition 2	1.87e-06	3.42593	3725.3	3968	3762.02	1581.95	1607.88	1571.75	3633.28	3883.29	3762.02	440.072	449.466	450.605	1	0	1	0	0	0
49.07_876.4234n	No	1	#2213	1	49.0697	876.423	5.9637	YPGETTPL		A5HMG2	HMW glutenin subunit 1By16 OS=Triticum aestivum OX=4565 PE=4 SV=1	2.46055	Condition 1	Condition 2	4.44e-07	2.52126	4809.25	4755.5	4768.37	1905.59	1997.44	1922.14	4690.45	4653.97	4768.37	530.102	558.363	551.057	1	1	0	0	0	0
37.36_1700.7892n	No	1	#1986	2	37.3586	1700.79	7.0636	QQPGQGQQIGQGQQGY		A5HMG2	HMW glutenin subunit 1By16 OS=Triticum aestivum OX=4565 PE=4 SV=1	1.30387	Condition 1	Condition 2	0.0494787	17.1759	5764.06	5387.11	5586.14	5101.26	4049.13	3686.28	5621.68	5272.1	5586.14	1419.09	1131.89	1056.82	1	1	1	1	1	1
42.16_1594.7543n	No	1	#336	2	42.1578	1594.75	6.7284	QQPGQGQQGHYPASL		A5HMG2	HMW glutenin subunit 1By16 OS=Triticum aestivum OX=4565 PE=4 SV=1	1.95885	Condition 1	Condition 2	2.62e-06	2.7214	17955.8	18950.4	18345	9334.29	9540.09	9331.48	17512.3	18545.8	18345	2596.64	2666.84	2675.24	1	1	1	1	1	1
24.03_1226.5638n	No	1	#575	2	24.03	1226.56	6.5797	QQPGQGQQGHY		A5HMG2	HMW glutenin subunit 1By16 OS=Triticum aestivum OX=4565 PE=4 SV=1	1.44329	Condition 2	Condition 1	0.00147861	8.19387	18293.5	18639.9	18767.1	25707	25360	29324.7	17841.6	18241.9	18767.1	7151.26	7089.13	8407.1	1	1	1	1	0	1
41.78_1625.7807n	No	1	#7621	2	41.7807	1625.78	6.0965	RPQQPYPQPQPQY		A5JSA5	Alpha-gliadin OS=Triticum aestivum OX=4565 GN=Gli-G2 PE=2 SV=1	4.52073	Condition 1	Condition 2	0.000814193	26.4579	1497.06	1484.58	1450.17	381.526	227.105	371.702	1460.08	1452.89	1450.17	106.134	63.485	106.563	1	1	1	0	0	0
42.72_702.3336n	No	1	#4177	1	42.7165	702.334	6.9955	SQPQPF		A5JSA5	Alpha-gliadin OS=Triticum aestivum OX=4565 GN=Gli-G2 PE=2 SV=1	1.21795	Condition 1	Condition 2	0.0247928	8.74829	1464.62	1340.61	1449.84	1112.97	1281.9	1098.76	1428.44	1311.99	1449.84	309.61	358.341	315.004	1	1	0	0	0	0
57.92_707.3327n	No	1	#1132	1	57.9217	707.333	7.0138	CTIAPF	[1] Carbamidomethyl C	A5JSA5	Alpha-gliadin OS=Triticum aestivum OX=4565 GN=Gli-G2 PE=2 SV=1	3.39229	Condition 1	Condition 2	4.8e-06	4.91926	6013.06	5483.44	5934.58	1789.9	1684.76	1663.79	5864.53	5366.37	5934.58	497.921	470.956	476.991	1	1	1	0	0	0
43.18_1213.6302n	No	1	#815	2	43.1794	1213.63	5.2044	QPFPQPQLPY		A5JSA5	Alpha-gliadin OS=Triticum aestivum OX=4565 GN=Gli-G2 PE=2 SV=1	3.20475	Condition 1	Condition 2	1.45e-07	2.33899	6123.23	6066.56	6013.12	1934.24	1899.44	1846.31	5971.98	5937.04	6013.12	538.073	530.969	529.317	0	1	1	0	0	0
38.68_1850.8932n	No	1	#3810	3	38.6815	1850.89	5.0003	ALETLPAMCNVYIPPY	[9] Carbamidomethyl C	A5JSA6	Alpha-gliadin OS=Triticum aestivum OX=4565 GN=Gli-G3 PE=2 SV=1	29.0261	Condition 1	Condition 2	0.000141733	43.8419	6964.24	6896.02	6937.99	357.411	200.101	159.025	6792.22	6748.79	6937.99	99.4257	55.9361	45.5909	1	1	0	0	0	0
43.76_1578.7086n	No	1	#9193	2	43.7555	1578.71	5.3289	QQPQQQYPSGQGSF		A5JSA6	Alpha-gliadin OS=Triticum aestivum OX=4565 GN=Gli-G3 PE=2 SV=1	2.8629	Condition 2	Condition 1	0.000106987	10.0381	523.12	477.419	465.296	1528.2	1418.85	1249.5	510.198	467.227	465.296	425.118	396.624	358.22	1	0	1	0	0	0
41.78_1625.7807n	No	1	#7621	2	41.7807	1625.78	6.0965	RPQQPYPQPQPQY		A5JSA7	Alpha-gliadin OS=Triticum aestivum OX=4565 GN=Gli-G4 PE=2 SV=1	4.52073	Condition 1	Condition 2	0.000814193	26.4579	1497.06	1484.58	1450.17	381.526	227.105	371.702	1460.08	1452.89	1450.17	106.134	63.485	106.563	1	1	1	0	0	0
58.06_895.4118n	No	1	#993	1	58.0588	895.412	6.5574	CSTTIAPF	[1] Carbamidomethyl C	A5JSA7	Alpha-gliadin OS=Triticum aestivum OX=4565 GN=Gli-G4 PE=2 SV=1	2.79662	Condition 1	Condition 2	0.000188656	12.8096	5815.83	5940.05	6174.95	2208.82	2368.04	1834.74	5672.17	5813.24	6174.95	614.458	661.961	526.002	1	1	1	0	0	0
45.24_1491.6746n	No	1	#5297	2	45.2401	1491.67	5.8906	QQPQQQYPSGQGF		A5JSA7	Alpha-gliadin OS=Triticum aestivum OX=4565 GN=Gli-G4 PE=2 SV=1	1.46142	Condition 2	Condition 1	0.0171311	15.4955	2052.12	1908.5	2037.53	2986.74	3338.8	2440.25	2001.43	1867.75	2037.53	830.86	933.329	699.595	0	1	1	0	0	0
40.30_984.4929n	No	1	#1651	2	40.3032	984.493	5.4315	QPQQLPQF		A5JSA8	Alpha-gliadin OS=Triticum aestivum OX=4565 GN=Gli-G5 PE=2 SV=1	18.5319	Condition 1	Condition 2	0.00162537	73.5862	3070.93	3093.76	3423.54	81.1284	118.887	317.375	2995.07	3027.71	3423.54	22.5686	33.2336	90.9882	1	0	1	0	0	0
57.92_707.3327n	No	1	#1132	1	57.9217	707.333	7.0138	CTIAPF	[1] Carbamidomethyl C	A5JSA8	Alpha-gliadin OS=Triticum aestivum OX=4565 GN=Gli-G5 PE=2 SV=1	3.39229	Condition 1	Condition 2	4.8e-06	4.91926	6013.06	5483.44	5934.58	1789.9	1684.76	1663.79	5864.53	5366.37	5934.58	497.921	470.956	476.991	1	1	1	0	0	0
45.24_1491.6746n	No	1	#5297	2	45.2401	1491.67	5.8906	QQPQQQYPSGQGF		A5JSA8	Alpha-gliadin OS=Triticum aestivum OX=4565 GN=Gli-G5 PE=2 SV=1	1.46142	Condition 2	Condition 1	0.0171311	15.4955	2052.12	1908.5	2037.53	2986.74	3338.8	2440.25	2001.43	1867.75	2037.53	830.86	933.329	699.595	0	1	1	0	0	0
41.78_1625.7807n	No	1	#7621	2	41.7807	1625.78	6.0965	RPQQPYPQPQPQY		A5JSB0	Alpha-gliadin OS=Triticum aestivum OX=4565 GN=Gli-G7 PE=2 SV=1	4.52073	Condition 1	Condition 2	0.000814193	26.4579	1497.06	1484.58	1450.17	381.526	227.105	371.702	1460.08	1452.89	1450.17	106.134	63.485	106.563	1	1	1	0	0	0
42.72_702.3336n	No	1	#4177	1	42.7165	702.334	6.9955	SQPQPF		A5JSB0	Alpha-gliadin OS=Triticum aestivum OX=4565 GN=Gli-G7 PE=2 SV=1	1.21795	Condition 1	Condition 2	0.0247928	8.74829	1464.62	1340.61	1449.84	1112.97	1281.9	1098.76	1428.44	1311.99	1449.84	309.61	358.341	315.004	1	1	0	0	0	0
57.92_707.3327n	No	1	#1132	1	57.9217	707.333	7.0138	CTIAPF	[1] Carbamidomethyl C	A5JSB0	Alpha-gliadin OS=Triticum aestivum OX=4565 GN=Gli-G7 PE=2 SV=1	3.39229	Condition 1	Condition 2	4.8e-06	4.91926	6013.06	5483.44	5934.58	1789.9	1684.76	1663.79	5864.53	5366.37	5934.58	497.921	470.956	476.991	1	1	1	0	0	0
57.92_707.3327n	No	1	#1132	1	57.9217	707.333	7.0138	CTIAPF	[1] Carbamidomethyl C	A5JSB2	Alpha-gliadin OS=Triticum aestivum OX=4565 GN=Gli-Z2 PE=2 SV=1	3.39229	Condition 1	Condition 2	4.8e-06	4.91926	6013.06	5483.44	5934.58	1789.9	1684.76	1663.79	5864.53	5366.37	5934.58	497.921	470.956	476.991	1	1	1	0	0	0
41.78_1625.7807n	No	1	#7621	2	41.7807	1625.78	6.0965	RPQQPYPQPQPQY		A5JSB3	Alpha-gliadin OS=Triticum aestivum OX=4565 GN=Gli-Z3 PE=2 SV=1	4.52073	Condition 1	Condition 2	0.000814193	26.4579	1497.06	1484.58	1450.17	381.526	227.105	371.702	1460.08	1452.89	1450.17	106.134	63.485	106.563	1	1	1	0	0	0
42.72_702.3336n	No	1	#4177	1	42.7165	702.334	6.9955	SQPQPF		A5JSB3	Alpha-gliadin OS=Triticum aestivum OX=4565 GN=Gli-Z3 PE=2 SV=1	1.21795	Condition 1	Condition 2	0.0247928	8.74829	1464.62	1340.61	1449.84	1112.97	1281.9	1098.76	1428.44	1311.99	1449.84	309.61	358.341	315.004	1	1	0	0	0	0
57.92_707.3327n	No	1	#1132	1	57.9217	707.333	7.0138	CTIAPF	[1] Carbamidomethyl C	A5JSB3	Alpha-gliadin OS=Triticum aestivum OX=4565 GN=Gli-Z3 PE=2 SV=1	3.39229	Condition 1	Condition 2	4.8e-06	4.91926	6013.06	5483.44	5934.58	1789.9	1684.76	1663.79	5864.53	5366.37	5934.58	497.921	470.956	476.991	1	1	1	0	0	0
43.18_1213.6302n	No	1	#815	2	43.1794	1213.63	5.2044	QPFPQPQLPY		A5JSB3	Alpha-gliadin OS=Triticum aestivum OX=4565 GN=Gli-Z3 PE=2 SV=1	3.20475	Condition 1	Condition 2	1.45e-07	2.33899	6123.23	6066.56	6013.12	1934.24	1899.44	1846.31	5971.98	5937.04	6013.12	538.073	530.969	529.317	0	1	1	0	0	0
40.30_984.4929n	No	1	#1651	2	40.3032	984.493	5.4315	QPQQLPQF		A5JSB4	Alpha-gliadin OS=Triticum aestivum OX=4565 GN=Gli-Z4 PE=2 SV=1	18.5319	Condition 1	Condition 2	0.00162537	73.5862	3070.93	3093.76	3423.54	81.1284	118.887	317.375	2995.07	3027.71	3423.54	22.5686	33.2336	90.9882	1	0	1	0	0	0
57.92_707.3327n	No	1	#1132	1	57.9217	707.333	7.0138	CTIAPF	[1] Carbamidomethyl C	A5JSB4	Alpha-gliadin OS=Triticum aestivum OX=4565 GN=Gli-Z4 PE=2 SV=1	3.39229	Condition 1	Condition 2	4.8e-06	4.91926	6013.06	5483.44	5934.58	1789.9	1684.76	1663.79	5864.53	5366.37	5934.58	497.921	470.956	476.991	1	1	1	0	0	0
45.24_1491.6746n	No	1	#5297	2	45.2401	1491.67	5.8906	QQPQQQYPSGQGF		A5JSB4	Alpha-gliadin OS=Triticum aestivum OX=4565 GN=Gli-Z4 PE=2 SV=1	1.46142	Condition 2	Condition 1	0.0171311	15.4955	2052.12	1908.5	2037.53	2986.74	3338.8	2440.25	2001.43	1867.75	2037.53	830.86	933.329	699.595	0	1	1	0	0	0
38.68_1850.8932n	No	1	#3810	3	38.6815	1850.89	5.0003	ALETLPAMCNVYIPPY	[9] Carbamidomethyl C	A5JSB5	Alpha-gliadin OS=Triticum aestivum OX=4565 GN=Gli-Z5 PE=2 SV=1	29.0261	Condition 1	Condition 2	0.000141733	43.8419	6964.24	6896.02	6937.99	357.411	200.101	159.025	6792.22	6748.79	6937.99	99.4257	55.9361	45.5909	1	1	0	0	0	0
41.78_1625.7807n	No	1	#7621	2	41.7807	1625.78	6.0965	RPQQPYPQPQPQY		A5JSB5	Alpha-gliadin OS=Triticum aestivum OX=4565 GN=Gli-Z5 PE=2 SV=1	4.52073	Condition 1	Condition 2	0.000814193	26.4579	1497.06	1484.58	1450.17	381.526	227.105	371.702	1460.08	1452.89	1450.17	106.134	63.485	106.563	1	1	1	0	0	0
43.76_1578.7086n	No	1	#9193	2	43.7555	1578.71	5.3289	QQPQQQYPSGQGSF		A5JSB5	Alpha-gliadin OS=Triticum aestivum OX=4565 GN=Gli-Z5 PE=2 SV=1	2.8629	Condition 2	Condition 1	0.000106987	10.0381	523.12	477.419	465.296	1528.2	1418.85	1249.5	510.198	467.227	465.296	425.118	396.624	358.22	1	0	1	0	0	0
41.78_1625.7807n	No	1	#7621	2	41.7807	1625.78	6.0965	RPQQPYPQPQPQY		A5JSB6	Alpha-gliadin OS=Triticum aestivum OX=4565 GN=Gli-Z6 PE=2 SV=1	4.52073	Condition 1	Condition 2	0.000814193	26.4579	1497.06	1484.58	1450.17	381.526	227.105	371.702	1460.08	1452.89	1450.17	106.134	63.485	106.563	1	1	1	0	0	0
57.92_707.3327n	No	1	#1132	1	57.9217	707.333	7.0138	CTIAPF	[1] Carbamidomethyl C	A5JSB6	Alpha-gliadin OS=Triticum aestivum OX=4565 GN=Gli-Z6 PE=2 SV=1	3.39229	Condition 1	Condition 2	4.8e-06	4.91926	6013.06	5483.44	5934.58	1789.9	1684.76	1663.79	5864.53	5366.37	5934.58	497.921	470.956	476.991	1	1	1	0	0	0
38.68_1850.8932n	No	1	#3810	3	38.6815	1850.89	5.0003	ALETLPAMCNVYIPPY	[9] Carbamidomethyl C	A5JSB7	Alpha-gliadin OS=Triticum aestivum OX=4565 GN=Gli-Z7 PE=2 SV=1	29.0261	Condition 1	Condition 2	0.000141733	43.8419	6964.24	6896.02	6937.99	357.411	200.101	159.025	6792.22	6748.79	6937.99	99.4257	55.9361	45.5909	1	1	0	0	0	0
38.68_1850.8932n	No	1	#3810	3	38.6815	1850.89	5.0003	ALETLPAMCNVYIPPY	[9] Carbamidomethyl C	A7LHB0	Alpha gliadin OS=Triticum aestivum OX=4565 GN=gli-w7-75 PE=4 SV=1	29.0261	Condition 1	Condition 2	0.000141733	43.8419	6964.24	6896.02	6937.99	357.411	200.101	159.025	6792.22	6748.79	6937.99	99.4257	55.9361	45.5909	1	1	0	0	0	0
38.68_1850.8932n	No	1	#3810	3	38.6815	1850.89	5.0003	ALETLPAMCNVYIPPY	[9] Carbamidomethyl C	A7LHB1	Alpha gliadin OS=Triticum aestivum OX=4565 GN=gli-w7-104 PE=4 SV=1	29.0261	Condition 1	Condition 2	0.000141733	43.8419	6964.24	6896.02	6937.99	357.411	200.101	159.025	6792.22	6748.79	6937.99	99.4257	55.9361	45.5909	1	1	0	0	0	0
41.78_1625.7807n	No	1	#7621	2	41.7807	1625.78	6.0965	RPQQPYPQPQPQY		A7LHB1	Alpha gliadin OS=Triticum aestivum OX=4565 GN=gli-w7-104 PE=4 SV=1	4.52073	Condition 1	Condition 2	0.000814193	26.4579	1497.06	1484.58	1450.17	381.526	227.105	371.702	1460.08	1452.89	1450.17	106.134	63.485	106.563	1	1	1	0	0	0
42.72_702.3336n	No	1	#4177	1	42.7165	702.334	6.9955	SQPQPF		A7LHB1	Alpha gliadin OS=Triticum aestivum OX=4565 GN=gli-w7-104 PE=4 SV=1	1.21795	Condition 1	Condition 2	0.0247928	8.74829	1464.62	1340.61	1449.84	1112.97	1281.9	1098.76	1428.44	1311.99	1449.84	309.61	358.341	315.004	1	1	0	0	0	0
43.18_1213.6302n	No	1	#815	2	43.1794	1213.63	5.2044	QPFPQPQLPY		A7LHB1	Alpha gliadin OS=Triticum aestivum OX=4565 GN=gli-w7-104 PE=4 SV=1	3.20475	Condition 1	Condition 2	1.45e-07	2.33899	6123.23	6066.56	6013.12	1934.24	1899.44	1846.31	5971.98	5937.04	6013.12	538.073	530.969	529.317	0	1	1	0	0	0
41.78_1625.7807n	No	1	#7621	2	41.7807	1625.78	6.0965	RPQQPYPQPQPQY		A7LHB4	Alpha gliadin OS=Triticum aestivum OX=4565 GN=gli-wE09 PE=4 SV=1	4.52073	Condition 1	Condition 2	0.000814193	26.4579	1497.06	1484.58	1450.17	381.526	227.105	371.702	1460.08	1452.89	1450.17	106.134	63.485	106.563	1	1	1	0	0	0
42.72_702.3336n	No	1	#4177	1	42.7165	702.334	6.9955	SQPQPF		A7LHB4	Alpha gliadin OS=Triticum aestivum OX=4565 GN=gli-wE09 PE=4 SV=1	1.21795	Condition 1	Condition 2	0.0247928	8.74829	1464.62	1340.61	1449.84	1112.97	1281.9	1098.76	1428.44	1311.99	1449.84	309.61	358.341	315.004	1	1	0	0	0	0
43.18_1213.6302n	No	1	#815	2	43.1794	1213.63	5.2044	QPFPQPQLPY		A7LHB4	Alpha gliadin OS=Triticum aestivum OX=4565 GN=gli-wE09 PE=4 SV=1	3.20475	Condition 1	Condition 2	1.45e-07	2.33899	6123.23	6066.56	6013.12	1934.24	1899.44	1846.31	5971.98	5937.04	6013.12	538.073	530.969	529.317	0	1	1	0	0	0
41.78_1625.7807n	No	1	#7621	2	41.7807	1625.78	6.0965	RPQQPYPQPQPQY		A7LHB5	Alpha gliadin OS=Triticum aestivum OX=4565 GN=gli-wE12 PE=4 SV=1	4.52073	Condition 1	Condition 2	0.000814193	26.4579	1497.06	1484.58	1450.17	381.526	227.105	371.702	1460.08	1452.89	1450.17	106.134	63.485	106.563	1	1	1	0	0	0
42.72_702.3336n	No	1	#4177	1	42.7165	702.334	6.9955	SQPQPF		A7LHB5	Alpha gliadin OS=Triticum aestivum OX=4565 GN=gli-wE12 PE=4 SV=1	1.21795	Condition 1	Condition 2	0.0247928	8.74829	1464.62	1340.61	1449.84	1112.97	1281.9	1098.76	1428.44	1311.99	1449.84	309.61	358.341	315.004	1	1	0	0	0	0
43.18_1213.6302n	No	1	#815	2	43.1794	1213.63	5.2044	QPFPQPQLPY		A7LHB5	Alpha gliadin OS=Triticum aestivum OX=4565 GN=gli-wE12 PE=4 SV=1	3.20475	Condition 1	Condition 2	1.45e-07	2.33899	6123.23	6066.56	6013.12	1934.24	1899.44	1846.31	5971.98	5937.04	6013.12	538.073	530.969	529.317	0	1	1	0	0	0
38.68_1850.8932n	No	1	#3810	3	38.6815	1850.89	5.0003	ALETLPAMCNVYIPPY	[9] Carbamidomethyl C	A7LHB7	Alpha gliadin OS=Triticum aestivum OX=4565 GN=gli-wF08 PE=4 SV=1	29.0261	Condition 1	Condition 2	0.000141733	43.8419	6964.24	6896.02	6937.99	357.411	200.101	159.025	6792.22	6748.79	6937.99	99.4257	55.9361	45.5909	1	1	0	0	0	0
34.53_1330.6577n	No	2	#3983,#4257	2,3	34.5271	1330.66	5.7309	QQCNPVSLVSSL	[3] Carbamidomethyl C	A7XDG6	Gamma gliadin 2 OS=Triticum aestivum OX=4565 GN=qp904 PE=4 SV=1	27.7403	Condition 1	Condition 2	0.00441833	73.6801	2729.16	2538.61	2401.05	101.84	19.9296	154.681	2661.75	2484.41	2401.05	28.3301	5.57111	44.3455	0	2	2	0	0	0
37.12_899.4615n	No	1	#3074	1	37.1186	899.461	6.5265	RQPQQPF		A7XDG6	Gamma gliadin 2 OS=Triticum aestivum OX=4565 GN=qp904 PE=4 SV=1	190.947	Condition 1	Condition 2	0.0107551	97.3966	3966.08	4194.07	4375.63	42.5779	23.0728	0	3868.11	4104.53	4375.63	11.8445	6.44977	0	1	0	1	0	0	0
46.77_944.4398n	No	2	#8483,#6407	1,2	46.7695	944.44	6.032	QQCNPVSL	[3] Carbamidomethyl C	A7XDG6	Gamma gliadin 2 OS=Triticum aestivum OX=4565 GN=qp904 PE=4 SV=1	10.9915	Condition 1	Condition 2	0.00150108	60.6554	1408.32	1507.2	1544.85	82.2263	93.8048	229.771	1373.53	1475.02	1544.85	22.874	26.2222	65.8729	2	2	2	0	0	0
50.65_1057.5266n	No	1	#2052	2	50.6509	1057.53	7.3354	LQQCNPVSL	[4] Carbamidomethyl C	A7XDG6	Gamma gliadin 2 OS=Triticum aestivum OX=4565 GN=qp904 PE=4 SV=1	12.9185	Condition 1	Condition 2	0.00164478	58.9714	2971.24	3466.13	2938.49	398.089	118.427	209.251	2897.84	3392.13	2938.49	110.742	33.105	59.9902	1	1	1	0	0	0
57.03_1170.6097n	No	2	#9726,#1100	1,2	57.0287	1170.61	7.6825	LLQQCNPVSL	[5] Carbamidomethyl C	A7XDG6	Gamma gliadin 2 OS=Triticum aestivum OX=4565 GN=qp904 PE=4 SV=1	7.22377	Condition 1	Condition 2	0.000207718	24.8072	9070.96	8888.19	8842.16	1338.69	1479.55	891.923	8846.89	8698.43	8842.16	372.4	413.593	255.705	2	2	2	1	0	0
49.10_901.4891n	No	2	#123,#3146	1,2	49.1041	901.489	8.0097	ASIVAGISGQ		A7XDG6	Gamma gliadin 2 OS=Triticum aestivum OX=4565 GN=qp904 PE=4 SV=1	4.38957	Condition 1	Condition 2	4.19e-07	4.19771	25910	25962.6	26093.6	5805.55	6205.77	5750.38	25270	25408.3	26093.6	1615.01	1734.76	1648.57	2	2	2	1	1	1
37.17_899.4697n	No	1	#843	2	37.1701	899.47	6.5265	RQPQQPF		A7XDG6	Gamma gliadin 2 OS=Triticum aestivum OX=4565 GN=qp904 PE=4 SV=1	2.71442	Condition 1	Condition 2	3.23e-05	8.3836	23489.5	23061.6	23786.9	9457.98	8367.33	8087.43	22909.2	22569.2	23786.9	2631.05	2339	2318.58	1	0	1	1	0	1
52.73_1375.6706n	No	1	#97	2	52.7286	1375.67	7.1435	VRPDCSTINAPF	[5] Carbamidomethyl C	A7XDG6	Gamma gliadin 2 OS=Triticum aestivum OX=4565 GN=qp904 PE=4 SV=1	2.28454	Condition 1	Condition 2	4.16e-05	5.32187	53722.2	59466	57529.3	26435.3	24247.4	24044.6	52395.2	58196.5	57529.3	7353.87	6778.11	6893.35	1	0	1	1	1	1
34.53_1330.6577n	No	2	#3983,#4257	2,3	34.5271	1330.66	5.7309	QQCNPVSLVSSL	[3] Carbamidomethyl C	A7XDG7	Gamma gliadin 3 OS=Triticum aestivum OX=4565 GN=qp905 PE=4 SV=1	27.7403	Condition 1	Condition 2	0.00441833	73.6801	2729.16	2538.61	2401.05	101.84	19.9296	154.681	2661.75	2484.41	2401.05	28.3301	5.57111	44.3455	0	2	2	0	0	0
37.12_899.4615n	No	1	#3074	1	37.1186	899.461	6.5265	RQPQQPF		A7XDG7	Gamma gliadin 3 OS=Triticum aestivum OX=4565 GN=qp905 PE=4 SV=1	190.947	Condition 1	Condition 2	0.0107551	97.3966	3966.08	4194.07	4375.63	42.5779	23.0728	0	3868.11	4104.53	4375.63	11.8445	6.44977	0	1	0	1	0	0	0
46.77_944.4398n	No	2	#8483,#6407	1,2	46.7695	944.44	6.032	QQCNPVSL	[3] Carbamidomethyl C	A7XDG7	Gamma gliadin 3 OS=Triticum aestivum OX=4565 GN=qp905 PE=4 SV=1	10.9915	Condition 1	Condition 2	0.00150108	60.6554	1408.32	1507.2	1544.85	82.2263	93.8048	229.771	1373.53	1475.02	1544.85	22.874	26.2222	65.8729	2	2	2	0	0	0
50.65_1057.5266n	No	1	#2052	2	50.6509	1057.53	7.3354	LQQCNPVSL	[4] Carbamidomethyl C	A7XDG7	Gamma gliadin 3 OS=Triticum aestivum OX=4565 GN=qp905 PE=4 SV=1	12.9185	Condition 1	Condition 2	0.00164478	58.9714	2971.24	3466.13	2938.49	398.089	118.427	209.251	2897.84	3392.13	2938.49	110.742	33.105	59.9902	1	1	1	0	0	0
57.03_1170.6097n	No	2	#9726,#1100	1,2	57.0287	1170.61	7.6825	LLQQCNPVSL	[5] Carbamidomethyl C	A7XDG7	Gamma gliadin 3 OS=Triticum aestivum OX=4565 GN=qp905 PE=4 SV=1	7.22377	Condition 1	Condition 2	0.000207718	24.8072	9070.96	8888.19	8842.16	1338.69	1479.55	891.923	8846.89	8698.43	8842.16	372.4	413.593	255.705	2	2	2	1	0	0
49.10_901.4891n	No	2	#123,#3146	1,2	49.1041	901.489	8.0097	ASIVAGISGQ		A7XDG7	Gamma gliadin 3 OS=Triticum aestivum OX=4565 GN=qp905 PE=4 SV=1	4.38957	Condition 1	Condition 2	4.19e-07	4.19771	25910	25962.6	26093.6	5805.55	6205.77	5750.38	25270	25408.3	26093.6	1615.01	1734.76	1648.57	2	2	2	1	1	1
37.17_899.4697n	No	1	#843	2	37.1701	899.47	6.5265	RQPQQPF		A7XDG7	Gamma gliadin 3 OS=Triticum aestivum OX=4565 GN=qp905 PE=4 SV=1	2.71442	Condition 1	Condition 2	3.23e-05	8.3836	23489.5	23061.6	23786.9	9457.98	8367.33	8087.43	22909.2	22569.2	23786.9	2631.05	2339	2318.58	1	0	1	1	0	1
52.73_1375.6706n	No	1	#97	2	52.7286	1375.67	7.1435	VRPDCSTINAPF	[5] Carbamidomethyl C	A7XDG7	Gamma gliadin 3 OS=Triticum aestivum OX=4565 GN=qp905 PE=4 SV=1	2.28454	Condition 1	Condition 2	4.16e-05	5.32187	53722.2	59466	57529.3	26435.3	24247.4	24044.6	52395.2	58196.5	57529.3	7353.87	6778.11	6893.35	1	0	1	1	1	1
54.53_822.4599n	No	2	#5402,#6113	1,2	54.5305	822.46	6.7272	QQQPLPL		A8CA05	Low molecular weight glutenin OS=Triticum aestivum subsp. yunnanense OX=425487 PE=4 SV=1	17.1408	Condition 1	Condition 2	4.28e-06	12.4929	1685.06	1494.14	1627.43	80.2415	102.337	97.8417	1643.44	1462.24	1627.43	22.3218	28.6073	28.0502	2	1	2	0	0	0
40.25_1712.8027n	No	1	#9537	2	40.2518	1712.8	5.711	SQQQQQFPQQQQPL	[5] Deamidation Q	A8CA05	Low molecular weight glutenin OS=Triticum aestivum subsp. yunnanense OX=425487 PE=4 SV=1	2.53909	Condition 1	Condition 2	0.00359917	25.0004	665.289	777.512	637.005	346.852	260.073	212.191	648.855	760.913	637.005	96.4885	72.7007	60.8329	0	1	1	0	0	0
43.79_830.3939n	No	1	#5841	1	43.7898	830.394	7.023	SQQQPPF		A8CA05	Low molecular weight glutenin OS=Triticum aestivum subsp. yunnanense OX=425487 PE=4 SV=1	1.56038	Condition 2	Condition 1	0.0014877	8.62994	747.373	725.479	797.701	1285.57	1081.96	1175.39	728.912	709.99	797.701	357.623	302.452	336.972	1	1	1	0	0	0
48.27_1046.5989n	No	1	#533	2	48.2711	1046.6	7.5114	LQPHQIAQL		A8CA05	Low molecular weight glutenin OS=Triticum aestivum subsp. yunnanense OX=425487 PE=4 SV=1	7.42349	Condition 1	Condition 2	3.13e-05	16.2799	15867	15865.1	15945.4	2190.34	2461.97	1770.21	15475.1	15526.4	15945.4	609.315	688.219	507.501	1	1	1	0	1	1
57.57_1770.8348n	No	1	#1093	2	57.5687	1770.83	7.6987	SQQQQPPFSQQQPPF		A8CA05	Low molecular weight glutenin OS=Triticum aestivum subsp. yunnanense OX=425487 PE=4 SV=1	5.97544	Condition 1	Condition 2	0.000204	23.2481	18229.3	16900	16420.9	2837.91	3562.29	2226.82	17779.1	16539.2	16420.9	789.458	995.803	638.406	1	1	1	1	1	1
32.98_850.4298n	No	1	#1645	1	32.9813	850.43	6.1136	QQILWY	[2] Deamidation Q	A8CA05	Low molecular weight glutenin OS=Triticum aestivum subsp. yunnanense OX=425487 PE=4 SV=1	1.04713	Condition 1	Condition 2	0.415733	9.04262	4928.68	5123.28	5030.35	4359.6	4816.33	5227.5	4806.94	5013.9	5030.35	1212.77	1346.36	1498.67	1	0	1	0	0	0
43.77_830.3947n	No	1	#1917	2	43.7726	830.395	7.023	SQQQPPF		A8CA05	Low molecular weight glutenin OS=Triticum aestivum subsp. yunnanense OX=425487 PE=4 SV=1	2.39662	Condition 2	Condition 1	5.24e-05	7.85341	2537.5	2967.03	2723.7	6424.45	6523.55	6771.93	2474.82	2903.69	2723.7	1787.17	1823.59	1941.44	1	1	1	1	0	0
31.34_933.5095n	No	1	#581	2	31.3428	933.509	5.8638	QPHQIAQL		A8CA05	Low molecular weight glutenin OS=Triticum aestivum subsp. yunnanense OX=425487 PE=4 SV=1	1.4795	Condition 2	Condition 1	2.79e-05	2.73561	9167.26	9104.53	9386.21	13576.9	13302.5	14040.7	8940.82	8910.16	9386.21	3776.85	3718.58	4025.33	1	0	1	1	1	1
43.72_958.4541n	No	1	#952	2	43.7212	958.454	7.4173	SQQQQPPF		A8CA05	Low molecular weight glutenin OS=Triticum aestivum subsp. yunnanense OX=425487 PE=4 SV=1	2.35296	Condition 2	Condition 1	1.11e-07	1.69908	6066.16	6201.15	6272.98	14577.9	14550.8	14495.8	5916.32	6068.76	6272.98	4055.34	4067.54	4155.79	1	1	1	1	1	1
53.47_1161.5554n	No	1	#6335	2	53.4658	1161.56	5.009	TTAEGEASRQL		A9QUS3	High molecular weight glutenin subunit OS=Triticum aestivum OX=4565 GN=1Dy12* PE=2 SV=1	25.1675	Condition 1	Condition 2	0.00327713	103.357	853.332	964.149	993.088	14.0496	81.6372	15.9876	832.253	943.565	993.088	3.90836	22.8209	4.58347	1	1	0	0	0	0
41.73_1984.9315n	No	1	#10679	3	41.7293	1984.93	6.9033	GQGQQIGQVQQPGQGQQGY		A9QUS3	High molecular weight glutenin subunit OS=Triticum aestivum OX=4565 GN=1Dy12* PE=2 SV=1	2.87702	Condition 1	Condition 2	0.0270259	62.726	539.897	568.915	582.301	147.142	104.92	335.739	526.561	556.769	582.301	40.9325	29.3294	96.2528	1	1	1	1	0	1
42.41_1455.6703n	No	1	#10569	2	42.415	1455.67	5.5612	QQPGQQGHYPTSL	[10] Hydroxyproline	A9QUS3	High molecular weight glutenin subunit OS=Triticum aestivum OX=4565 GN=1Dy12* PE=2 SV=1	4.72423	Condition 1	Condition 2	0.0139538	54.4568	736	700.856	600.892	209.512	164.673	57.1548	717.82	685.893	600.892	58.2827	46.0326	16.3857	0	1	1	0	0	0
43.82_2277.0262n	No	2	#14750,#5658	2,3	43.8155	2277.03	5.312	YPTSLQQPGQGQQQGQGQQGY		A9QUS3	High molecular weight glutenin subunit OS=Triticum aestivum OX=4565 GN=1Dy12* PE=2 SV=1	5.32803	Condition 1	Condition 2	7.12e-06	8.57166	1401.9	1300.75	1334.17	227.568	264.365	265.724	1367.27	1272.98	1334.17	63.3056	73.9007	76.1804	0	2	2	0	0	0
28.30_1715.7565n	No	1	#13844	2	28.2956	1715.76	5.6193	QQPGQGQQQGQGQQGY		A9QUS3	High molecular weight glutenin subunit OS=Triticum aestivum OX=4565 GN=1Dy12* PE=2 SV=1	1.86119	Condition 1	Condition 2	0.33479	86.8459	565.798	508.775	526.358	448.71	411.456	0	551.822	497.913	526.358	124.824	115.018	0	0	1	1	0	0	0
44.48_2246.0352n	No	2	#8796,#4433	2,3	44.4807	2246.04	6.7126	YPTSPQQPGQGQQLGQGQQGY		A9QUS3	High molecular weight glutenin subunit OS=Triticum aestivum OX=4565 GN=1Dy12* PE=2 SV=1	3.74213	Condition 1	Condition 2	0.00107557	24.6986	3851.02	3484.77	3709.73	1107.11	703.957	1140.61	3755.9	3410.37	3709.73	307.979	196.784	327	2	2	2	1	0	0
57.08_960.5048n	No	2	#2180,#1739	1,2	57.0801	960.505	7.0763	QQLQQGIF		A9QUS3	High molecular weight glutenin subunit OS=Triticum aestivum OX=4565 GN=1Dy12* PE=2 SV=1	9.14804	Condition 1	Condition 2	5.02e-05	19.5741	7731.88	7510.87	7430.01	882.23	952.342	643.857	7540.89	7350.51	7430.01	245.421	266.218	184.587	2	2	2	0	0	0
52.05_742.3553n	No	1	#1711	1	52.0498	742.355	6.7559	YYPTSL		A9QUS3	High molecular weight glutenin subunit OS=Triticum aestivum OX=4565 GN=1Dy12* PE=2 SV=1	3.21398	Condition 1	Condition 2	2.18e-07	2.50382	3937.33	3754.08	3899.47	1190.38	1197.67	1218.34	3840.07	3673.93	3899.47	331.143	334.797	349.286	1	1	1	0	0	0
41.75_1984.9311n	No	1	#3768	2	41.7464	1984.93	6.9033	GQGQQIGQVQQPGQGQQGY		A9QUS3	High molecular weight glutenin subunit OS=Triticum aestivum OX=4565 GN=1Dy12* PE=2 SV=1	1.28181	Condition 1	Condition 2	0.0666244	17.4466	2294.61	2188.3	2360.06	2102.8	1483.7	1752.01	2237.93	2141.58	2360.06	584.963	414.753	502.283	1	1	1	1	1	1
42.97_1243.5611n	No	1	#1854	2	42.9737	1243.56	5.7234	QQPGQGQQGHY	[N-term] Pyroglutamic acid	A9QUS3	High molecular weight glutenin subunit OS=Triticum aestivum OX=4565 GN=1Dy12* PE=2 SV=1	2.40578	Condition 1	Condition 2	1.87e-06	3.42593	3725.3	3968	3762.02	1581.95	1607.88	1571.75	3633.28	3883.29	3762.02	440.072	449.466	450.605	1	0	1	0	0	0
49.07_876.4234n	No	1	#2213	1	49.0697	876.423	5.9637	YPGETTPL		A9QUS3	High molecular weight glutenin subunit OS=Triticum aestivum OX=4565 GN=1Dy12* PE=2 SV=1	2.46055	Condition 1	Condition 2	4.44e-07	2.52126	4809.25	4755.5	4768.37	1905.59	1997.44	1922.14	4690.45	4653.97	4768.37	530.102	558.363	551.057	1	1	0	0	0	0
37.36_1700.7892n	No	1	#1986	2	37.3586	1700.79	7.0636	QQPGQGQQIGQGQQGY		A9QUS3	High molecular weight glutenin subunit OS=Triticum aestivum OX=4565 GN=1Dy12* PE=2 SV=1	1.30387	Condition 1	Condition 2	0.0494787	17.1759	5764.06	5387.11	5586.14	5101.26	4049.13	3686.28	5621.68	5272.1	5586.14	1419.09	1131.89	1056.82	1	1	1	1	1	1
43.01_1439.6810n	No	1	#850	2	43.008	1439.68	6.8106	QQPGQQGHYPTSL		A9QUS3	High molecular weight glutenin subunit OS=Triticum aestivum OX=4565 GN=1Dy12* PE=2 SV=1	2.09946	Condition 1	Condition 2	1.34e-07	1.22873	12329.7	12564.7	12395.1	5837.39	5972.64	5951.47	12025.1	12296.4	12395.1	1623.86	1669.59	1706.23	1	1	1	1	1	1
43.65_1527.7343n	No	1	#1491	2	43.6527	1527.73	6.9757	YPTSPQQPGQGQQL		A9QUS3	High molecular weight glutenin subunit OS=Triticum aestivum OX=4565 GN=1Dy12* PE=2 SV=1	1.17529	Condition 1	Condition 2	0.000603544	2.37017	7417.96	7564.79	7327.79	6498.74	6218.73	6265.61	7234.72	7403.28	7327.79	1807.84	1738.38	1796.28	1	1	1	1	1	1
41.52_1614.7404n	No	1	#1222	2	41.5236	1614.74	6.9994	QQSGQGQQGHYPTSL		A9QUS3	High molecular weight glutenin subunit OS=Triticum aestivum OX=4565 GN=1Dy12* PE=2 SV=1	1.59806	Condition 1	Condition 2	0.00163264	10.2159	9555.24	9825	9187.34	5960.17	6566.88	5349.4	9319.21	9615.25	9187.34	1658.02	1835.71	1533.62	1	1	1	1	0	1
42.16_1594.7543n	No	1	#336	2	42.1578	1594.75	6.7284	QQPGQGQQGHYPASL		A9QUS3	High molecular weight glutenin subunit OS=Triticum aestivum OX=4565 GN=1Dy12* PE=2 SV=1	1.95885	Condition 1	Condition 2	2.62e-06	2.7214	17955.8	18950.4	18345	9334.29	9540.09	9331.48	17512.3	18545.8	18345	2596.64	2666.84	2675.24	1	1	1	1	1	1
24.03_1226.5638n	No	1	#575	2	24.03	1226.56	6.5797	QQPGQGQQGHY		A9QUS3	High molecular weight glutenin subunit OS=Triticum aestivum OX=4565 GN=1Dy12* PE=2 SV=1	1.44329	Condition 2	Condition 1	0.00147861	8.19387	18293.5	18639.9	18767.1	25707	25360	29324.7	17841.6	18241.9	18767.1	7151.26	7089.13	8407.1	1	1	1	1	0	1
43.81_1823.8495n	Yes	1	#8427	2	43.8069	1823.85	5.7162	SQQQQQQQQQQPPPF		A9YSH4	Low molecular weight glutenin OS=Triticum aestivum subsp. yunnanense OX=425487 PE=4 SV=1	37.2914	Condition 1	Condition 2	7.07e-05	38.5968	1105.09	1116.55	1104.54	26.3498	20.3267	42.5175	1077.79	1092.71	1104.54	7.33008	5.68213	12.1893	1	1	0	0	0	0
60.43_1620.8259n	No	1	#3243	2	60.4271	1620.83	7.2205	SQQQQPVLPQQPPF		A9YSH4	Low molecular weight glutenin OS=Triticum aestivum subsp. yunnanense OX=425487 PE=4 SV=1	13.914	Condition 1	Condition 2	0.00346131	59.5075	3919.82	3657.32	3646.47	405.686	308.019	92.939	3823	3579.23	3646.47	112.855	86.1035	26.6447	1	1	1	0	0	0
43.72_958.4541n	No	1	#952	2	43.7212	958.454	7.4173	SQQQQPPF		A9YSH4	Low molecular weight glutenin OS=Triticum aestivum subsp. yunnanense OX=425487 PE=4 SV=1	2.35296	Condition 2	Condition 1	1.11e-07	1.69908	6066.16	6201.15	6272.98	14577.9	14550.8	14495.8	5916.32	6068.76	6272.98	4055.34	4067.54	4155.79	1	1	1	1	1	1
40.27_1636.8173n	No	2	#268,#12675	2,3	40.2689	1636.82	6.2262	SQQQQPVLPQQPPF	[9] Hydroxyproline	A9YSH4	Low molecular weight glutenin OS=Triticum aestivum subsp. yunnanense OX=425487 PE=4 SV=1	1.41151	Condition 1	Condition 2	0.000364892	4.91473	24641.3	24109.9	25107.6	17604.9	18206.2	16515.1	24032.6	23595.2	25107.6	4897.38	5089.35	4734.7	1	0	1	0	0	0
34.63_1089.4868n	No	1	#5042	2	34.63	1089.49	5.1722	QQPGQGQQGY		A9YSK3	High molecular weight glutenin subunit OS=Triticum aestivum OX=4565 GN=Glu-D1-2 PE=4 SV=1	21.8207	Condition 1	Condition 2	0.0534739	105.792	963.225	887.61	928.3	89.477	37.8851	0	939.432	868.66	928.3	24.891	10.5904	0	1	1	1	0	0	0
53.47_1161.5554n	No	1	#6335	2	53.4658	1161.56	5.009	TTAEGEASRQL		A9YSK3	High molecular weight glutenin subunit OS=Triticum aestivum OX=4565 GN=Glu-D1-2 PE=4 SV=1	25.1675	Condition 1	Condition 2	0.00327713	103.357	853.332	964.149	993.088	14.0496	81.6372	15.9876	832.253	943.565	993.088	3.90836	22.8209	4.58347	1	1	0	0	0	0
43.82_2277.0262n	No	2	#14750,#5658	2,3	43.8155	2277.03	5.312	YPTSLQQPGQGQQQGQGQQGY		A9YSK3	High molecular weight glutenin subunit OS=Triticum aestivum OX=4565 GN=Glu-D1-2 PE=4 SV=1	5.32803	Condition 1	Condition 2	7.12e-06	8.57166	1401.9	1300.75	1334.17	227.568	264.365	265.724	1367.27	1272.98	1334.17	63.3056	73.9007	76.1804	0	2	2	0	0	0
28.30_1715.7565n	No	1	#13844	2	28.2956	1715.76	5.6193	QQPGQGQQQGQGQQGY		A9YSK3	High molecular weight glutenin subunit OS=Triticum aestivum OX=4565 GN=Glu-D1-2 PE=4 SV=1	1.86119	Condition 1	Condition 2	0.33479	86.8459	565.798	508.775	526.358	448.71	411.456	0	551.822	497.913	526.358	124.824	115.018	0	0	1	1	0	0	0
44.48_2246.0352n	No	2	#8796,#4433	2,3	44.4807	2246.04	6.7126	YPTSPQQPGQGQQLGQGQQGY		A9YSK3	High molecular weight glutenin subunit OS=Triticum aestivum OX=4565 GN=Glu-D1-2 PE=4 SV=1	3.74213	Condition 1	Condition 2	0.00107557	24.6986	3851.02	3484.77	3709.73	1107.11	703.957	1140.61	3755.9	3410.37	3709.73	307.979	196.784	327	2	2	2	1	0	0
57.08_960.5048n	No	2	#2180,#1739	1,2	57.0801	960.505	7.0763	QQLQQGIF		A9YSK3	High molecular weight glutenin subunit OS=Triticum aestivum OX=4565 GN=Glu-D1-2 PE=4 SV=1	9.14804	Condition 1	Condition 2	5.02e-05	19.5741	7731.88	7510.87	7430.01	882.23	952.342	643.857	7540.89	7350.51	7430.01	245.421	266.218	184.587	2	2	2	0	0	0
52.05_742.3553n	No	1	#1711	1	52.0498	742.355	6.7559	YYPTSL		A9YSK3	High molecular weight glutenin subunit OS=Triticum aestivum OX=4565 GN=Glu-D1-2 PE=4 SV=1	3.21398	Condition 1	Condition 2	2.18e-07	2.50382	3937.33	3754.08	3899.47	1190.38	1197.67	1218.34	3840.07	3673.93	3899.47	331.143	334.797	349.286	1	1	1	0	0	0
42.97_1243.5611n	No	1	#1854	2	42.9737	1243.56	5.7234	QQPGQGQQGHY	[N-term] Pyroglutamic acid	A9YSK3	High molecular weight glutenin subunit OS=Triticum aestivum OX=4565 GN=Glu-D1-2 PE=4 SV=1	2.40578	Condition 1	Condition 2	1.87e-06	3.42593	3725.3	3968	3762.02	1581.95	1607.88	1571.75	3633.28	3883.29	3762.02	440.072	449.466	450.605	1	0	1	0	0	0
49.10_2537.1440n	No	2	#2092,#62	2,3	49.0955	2537.14	5.7594	WGTSSQTVQGYYPGVTSPRQGSY	[13] Hydroxyproline|[18] Hydroxyproline	A9YSK3	High molecular weight glutenin subunit OS=Triticum aestivum OX=4565 GN=Glu-D1-2 PE=4 SV=1	55.6522	Condition 1	Condition 2	7.14e-07	13.2009	90980.3	89604.6	89634.2	1555.54	1856.56	1443.4	88733	87691.6	89634.2	432.724	518.984	413.809	1	1	1	0	0	0
49.07_876.4234n	No	1	#2213	1	49.0697	876.423	5.9637	YPGETTPL		A9YSK3	High molecular weight glutenin subunit OS=Triticum aestivum OX=4565 GN=Glu-D1-2 PE=4 SV=1	2.46055	Condition 1	Condition 2	4.44e-07	2.52126	4809.25	4755.5	4768.37	1905.59	1997.44	1922.14	4690.45	4653.97	4768.37	530.102	558.363	551.057	1	1	0	0	0	0
43.65_1527.7343n	No	1	#1491	2	43.6527	1527.73	6.9757	YPTSPQQPGQGQQL		A9YSK3	High molecular weight glutenin subunit OS=Triticum aestivum OX=4565 GN=Glu-D1-2 PE=4 SV=1	1.17529	Condition 1	Condition 2	0.000603544	2.37017	7417.96	7564.79	7327.79	6498.74	6218.73	6265.61	7234.72	7403.28	7327.79	1807.84	1738.38	1796.28	1	1	1	1	1	1
41.52_1614.7404n	No	1	#1222	2	41.5236	1614.74	6.9994	QQSGQGQQGHYPTSL		A9YSK3	High molecular weight glutenin subunit OS=Triticum aestivum OX=4565 GN=Glu-D1-2 PE=4 SV=1	1.59806	Condition 1	Condition 2	0.00163264	10.2159	9555.24	9825	9187.34	5960.17	6566.88	5349.4	9319.21	9615.25	9187.34	1658.02	1835.71	1533.62	1	1	1	1	0	1
24.03_1226.5638n	No	1	#575	2	24.03	1226.56	6.5797	QQPGQGQQGHY		A9YSK3	High molecular weight glutenin subunit OS=Triticum aestivum OX=4565 GN=Glu-D1-2 PE=4 SV=1	1.44329	Condition 2	Condition 1	0.00147861	8.19387	18293.5	18639.9	18767.1	25707	25360	29324.7	17841.6	18241.9	18767.1	7151.26	7089.13	8407.1	1	1	1	1	0	1
53.28_1297.5959n	No	1	#10217	2	53.2772	1297.6	5.7931	GQGQQGYYPTSL		A9YSK4	High molecular weight glutenin subunit OS=Triticum aestivum OX=4565 GN=Glu-D1-1 PE=4 SV=1	11.6305	Condition 1	Condition 2	0.0801457	87.7057	385.021	416.746	380.049	55.5036	0	46.1098	375.51	407.848	380.049	15.4402	0	13.2192	1	0	1	0	0	0
57.43_582.3749n	No	1	#6770	1	57.4316	582.375	5.7208	GIPALL		A9YSK4	High molecular weight glutenin subunit OS=Triticum aestivum OX=4565 GN=Glu-D1-1 PE=4 SV=1	18.0645	Condition 1	Condition 2	0.0101632	114.505	786.679	758.13	709.034	95.9728	21.4383	7.35528	767.247	741.944	709.034	26.698	5.99287	2.10868	1	0	1	0	0	0
55.84_1635.7877n	No	1	#2763	2	55.8445	1635.79	6.8065	LQPGQGQQGYYPTSL		A9YSK4	High molecular weight glutenin subunit OS=Triticum aestivum OX=4565 GN=Glu-D1-1 PE=4 SV=1	45.8894	Condition 1	Condition 2	0.00260915	93.0383	3211.38	3096.05	3018.57	15.8176	137.866	49.5442	3132.05	3029.95	3018.57	4.40018	38.5391	14.2038	1	1	1	0	0	0
31.79_1058.4824n	No	1	#10770	2	31.7886	1058.48	6.1857	QQPGQGQPGY		A9YSK4	High molecular weight glutenin subunit OS=Triticum aestivum OX=4565 GN=Glu-D1-1 PE=4 SV=1	1.96335	Condition 1	Condition 2	0.0139515	23.0175	584.032	719.202	763.639	381.522	259.307	411.897	569.606	703.848	763.639	106.133	72.4866	118.087	1	1	1	0	0	0
45.99_1979.9229n	No	2	#9124,#5508	2,3	45.9878	1979.92	5.5801	QQSGQGQPGYYPTSLQQL	[16] Deamidation Q	A9YSK4	High molecular weight glutenin subunit OS=Triticum aestivum OX=4565 GN=Glu-D1-1 PE=4 SV=1	24.5313	Condition 1	Condition 2	0.000126868	33.3195	5601.85	5928.52	5497.1	277.312	274.432	142.369	5463.48	5801.95	5497.1	77.1435	76.7148	40.8156	0	2	2	0	0	0
42.28_1347.6304n	No	1	#5375	2	42.2778	1347.63	6.025	KACQQVMDQQL	[3] Carbamidomethyl C	A9YSK4	High molecular weight glutenin subunit OS=Triticum aestivum OX=4565 GN=Glu-D1-1 PE=4 SV=1	7.29141	Condition 1	Condition 2	0.00212587	55.6467	1423.41	1432.9	1445.72	134.654	323.035	132.324	1388.25	1402.31	1445.72	37.4585	90.3013	37.9359	1	1	1	0	0	0
46.75_2674.2332n	No	1	#5449	3	46.7523	2674.23	6.3075	QPGQGQPGYDPTSPQQPGQGQQPGQL		A9YSK4	High molecular weight glutenin subunit OS=Triticum aestivum OX=4565 GN=Glu-D1-1 PE=4 SV=1	7.7007	Condition 1	Condition 2	0.000784518	35.9516	2832.44	2706.18	2630.08	218.67	370.979	471.123	2762.47	2648.4	2630.08	60.8304	103.703	135.066	1	1	1	0	0	0
25.73_1678.7301n	No	1	#8919	2	25.729	1678.73	5.7173	QQTGQGQQSGQGQQGY		A9YSK4	High molecular weight glutenin subunit OS=Triticum aestivum OX=4565 GN=Glu-D1-1 PE=4 SV=1	1.9056	Condition 1	Condition 2	0.220744	70.2552	622.076	695.621	709.41	501.604	495.203	66.9565	606.71	680.77	709.41	139.538	138.429	19.1957	1	0	1	0	0	0
55.56_1716.8109n	No	1	#2771	2	55.5605	1716.81	7.0535	QQPGQGQPGYYPTSPL		A9YSK4	High molecular weight glutenin subunit OS=Triticum aestivum OX=4565 GN=Glu-D1-1 PE=4 SV=1	6.59645	Condition 1	Condition 2	8.03e-05	20.165	4078.02	3696.13	3869.88	723.385	541.203	500.608	3977.29	3617.22	3869.88	201.234	151.288	143.519	1	1	1	0	0	0
42.41_1337.6068n	No	1	#1549	2	42.415	1337.61	6.7142	QQPGQGQQPGQW		A9YSK4	High molecular weight glutenin subunit OS=Triticum aestivum OX=4565 GN=Glu-D1-1 PE=4 SV=1	10.826	Condition 1	Condition 2	1.61e-05	16.4746	7172.86	7103.53	7226.23	766.879	549.182	670.15	6995.68	6951.87	7226.23	213.333	153.518	192.125	1	1	1	0	0	0
50.94_1287.5909n	No	1	#1628	2	50.9423	1287.59	6.916	YPTSPQQPGQW		A9YSK4	High molecular weight glutenin subunit OS=Triticum aestivum OX=4565 GN=Glu-D1-1 PE=4 SV=1	8.25064	Condition 1	Condition 2	0.0011798	47.8355	8453.21	8273.31	7903.68	823.22	628.88	1533.15	8244.4	8096.68	7903.68	229.006	175.797	439.538	1	1	1	0	0	0
35.63_1064.4912n	No	1	#5010	2	35.6344	1064.49	5.4991	QQLGQGQSGY		A9YSK4	High molecular weight glutenin subunit OS=Triticum aestivum OX=4565 GN=Glu-D1-1 PE=4 SV=1	1.64592	Condition 1	Condition 2	0.070272	38.2767	799.562	863.246	858.641	335.102	721.27	475.57	779.812	844.816	858.641	93.2198	201.624	136.341	1	1	0	0	0	0
27.87_1132.5346n	No	1	#5779	2	27.8743	1132.53	5.0264	TVAEGEASEQL		A9YSK4	High molecular weight glutenin subunit OS=Triticum aestivum OX=4565 GN=Glu-D1-1 PE=4 SV=1	3.20929	Condition 2	Condition 1	3.72e-05	7.73361	307.323	346.985	356.426	1008.62	1143.38	1091.73	299.732	339.577	356.426	280.582	319.621	312.987	1	0	1	1	1	1
35.21_1238.5691n	No	1	#4372	2	35.2129	1238.57	5.347	QQPGQGQPGYY	[N-term] Pyroglutamic acid	A9YSK4	High molecular weight glutenin subunit OS=Triticum aestivum OX=4565 GN=Glu-D1-1 PE=4 SV=1	2.73757	Condition 1	Condition 2	0.00016152	12.8094	3448.92	3364.21	3307.6	1101.14	1407.51	1188.32	3363.73	3292.39	3307.6	306.32	393.456	340.68	1	1	0	0	0	0
36.02_1176.5902n	No	2	#1050,#9516	2,3	36.0201	1176.59	6.8801	HVSVEHQAASL		A9YSK4	High molecular weight glutenin subunit OS=Triticum aestivum OX=4565 GN=Glu-D1-1 PE=4 SV=1	4.9692	Condition 1	Condition 2	3.67e-05	13.0269	6668.98	6801.27	7228.31	1409.89	1557.66	1197.82	6504.25	6656.07	7228.31	392.209	435.428	343.403	1	1	1	0	0	0
37.45_1043.5289n	No	1	#2278	2	37.4542	1043.53	5.8169	QELQEREL		A9YSK4	High molecular weight glutenin subunit OS=Triticum aestivum OX=4565 GN=Glu-D1-1 PE=4 SV=1	1.12371	Condition 1	Condition 2	0.426632	26.8116	1909.98	2242.74	2090.62	2415.95	1659.67	1480.39	1862.8	2194.86	2090.62	672.076	463.943	424.412	1	1	1	1	1	1
42.51_1522.7055n	No	1	#1435	2	42.5108	1522.71	5.5579	QPGQGQQGYYPTSL		A9YSK4	High molecular weight glutenin subunit OS=Triticum aestivum OX=4565 GN=Glu-D1-1 PE=4 SV=1	1.16806	Condition 1	Condition 2	0.0525474	8.36808	3750.96	4125.09	3797.43	3570.15	3025	3398.75	3658.31	4037.02	3797.43	993.156	845.607	974.386	0	1	0	0	0	1
27.33_1609.7240n	No	1	#2862	2	27.3257	1609.72	5.8152	QQSGQGQPGYYPTSL		A9YSK4	High molecular weight glutenin subunit OS=Triticum aestivum OX=4565 GN=Glu-D1-1 PE=4 SV=1	1.39502	Condition 2	Condition 1	0.000554753	4.30627	3167.25	3387.48	3181.21	4576.53	4312.4	4692.86	3089.01	3315.16	3181.21	1273.11	1205.49	1345.4	0	1	0	1	1	0
31.98_1309.6341n	No	1	#3100	2	31.9771	1309.63	6.4313	QQPAQGQQGQQL		A9YSK4	High molecular weight glutenin subunit OS=Triticum aestivum OX=4565 GN=Glu-D1-1 PE=4 SV=1	1.38936	Condition 2	Condition 1	0.186945	33.3565	3598.94	3741.05	3870.74	3864.25	4560.64	7150.83	3510.04	3661.18	3870.74	1074.97	1274.88	2050.07	1	1	1	0	0	1
43.65_1527.7343n	No	1	#1491	2	43.6527	1527.73	6.9757	YPTSPQQPGQGQQL		A9YSK4	High molecular weight glutenin subunit OS=Triticum aestivum OX=4565 GN=Glu-D1-1 PE=4 SV=1	1.17529	Condition 1	Condition 2	0.000603544	2.37017	7417.96	7564.79	7327.79	6498.74	6218.73	6265.61	7234.72	7403.28	7327.79	1807.84	1738.38	1796.28	1	1	1	1	1	1
45.19_1809.8647n	No	1	#1649	2	45.1887	1809.86	6.9835	YPTSPQQPGQGQQPGQL		A9YSK4	High molecular weight glutenin subunit OS=Triticum aestivum OX=4565 GN=Glu-D1-1 PE=4 SV=1	1.59541	Condition 1	Condition 2	0.000766766	8.20013	10397.9	10560.2	10036.6	6790.38	6774.38	5862.72	10141.1	10334.8	10036.6	1888.97	1893.71	1680.78	1	1	1	1	1	0
34.85_1074.5132n	No	1	#1102	2	34.8528	1074.51	7.3078	LQPGQGQQGY		A9YSK4	High molecular weight glutenin subunit OS=Triticum aestivum OX=4565 GN=Glu-D1-1 PE=4 SV=1	1.20897	Condition 2	Condition 1	0.000416594	2.8368	5730.67	6056.78	5962.69	7236.1	7085.16	7138.2	5589.12	5927.47	5962.69	2012.96	1980.58	2046.45	1	1	1	1	1	1
41.51_1652.8134n	No	1	#635	2	41.5064	1652.81	7.4884	LTSPQQSGQGQQPGQL		A9YSK4	High molecular weight glutenin subunit OS=Triticum aestivum OX=4565 GN=Glu-D1-1 PE=4 SV=1	1.25499	Condition 1	Condition 2	0.000849062	3.3092	16444.6	17185.1	16285.2	13266	12815	13692.3	16038.4	16818.2	16285.2	3690.36	3582.31	3925.45	1	1	1	1	1	1
57.43_582.3749n	No	1	#6770	1	57.4316	582.375	5.7208	GIPALL		A9YSK5	High molecular weight glutenin subunit OS=Triticum aestivum OX=4565 GN=Glu-B1-1 PE=4 SV=1	18.0645	Condition 1	Condition 2	0.0101632	114.505	786.679	758.13	709.034	95.9728	21.4383	7.35528	767.247	741.944	709.034	26.698	5.99287	2.10868	1	0	1	0	0	0
42.55_1581.6941n	No	1	#9386	2	42.5451	1581.69	5.5663	WQPGQGQQGYASPY	[3] Hydroxyproline	A9YSK5	High molecular weight glutenin subunit OS=Triticum aestivum OX=4565 GN=Glu-B1-1 PE=4 SV=1	2.31941	Condition 1	Condition 2	0.0619323	51.1945	611.912	599.907	499.082	351.734	106.69	279.221	596.797	587.1	499.082	97.8465	29.8241	80.0497	1	0	1	0	0	0
44.27_2232.0135n	No	1	#12346	3	44.2698	2232.01	5.62	YPISPQQSGQGQQPGQGQQGY		A9YSK5	High molecular weight glutenin subunit OS=Triticum aestivum OX=4565 GN=Glu-B1-1 PE=4 SV=1	6.08243	Condition 1	Condition 2	0.00386453	49.7147	500.862	520.853	487.266	42.0557	124.264	81.7687	488.49	509.733	487.266	11.6992	34.7368	23.4422	1	1	1	0	0	0
38.35_1624.7109n	No	1	#6986	2	38.3457	1624.71	5.3784	YPTSPQQSGQGQQGY		A9YSK5	High molecular weight glutenin subunit OS=Triticum aestivum OX=4565 GN=Glu-B1-1 PE=4 SV=1	1.05962	Condition 2	Condition 1	0.712488	18.3992	1232.73	986.781	1126.9	1384.42	1209.44	952.076	1202.28	965.714	1126.9	385.122	338.087	272.95	1	1	0	0	0	1
35.65_2544.1157n	No	1	#3494	3	35.6516	2544.12	6.3342	YPTSPQQPGQEQQSGQAQQSGQW		A9YSK5	High molecular weight glutenin subunit OS=Triticum aestivum OX=4565 GN=Glu-B1-1 PE=4 SV=1	1.32507	Condition 1	Condition 2	0.00229097	6.58673	4055.51	3914.05	4087.67	2809.03	3192.61	3097.69	3955.33	3830.49	4087.67	781.424	892.463	888.077	1	1	1	0	0	1
41.56_1517.7122n	No	1	#2941	2	41.5578	1517.71	6.1819	YPTSPQQSGQGQQL		A9YSK5	High molecular weight glutenin subunit OS=Triticum aestivum OX=4565 GN=Glu-B1-1 PE=4 SV=1	1.12197	Condition 1	Condition 2	0.0685108	8.05852	3782.13	3805.94	3656.11	3157.74	3649.74	3214.37	3688.71	3724.68	3656.11	878.43	1020.25	921.526	0	1	1	1	1	1
43.65_1527.7343n	No	1	#1491	2	43.6527	1527.73	6.9757	YPTSPQQPGQGQQL		A9YSK5	High molecular weight glutenin subunit OS=Triticum aestivum OX=4565 GN=Glu-B1-1 PE=4 SV=1	1.17529	Condition 1	Condition 2	0.000603544	2.37017	7417.96	7564.79	7327.79	6498.74	6218.73	6265.61	7234.72	7403.28	7327.79	1807.84	1738.38	1796.28	1	1	1	1	1	1
34.85_1074.5132n	No	1	#1102	2	34.8528	1074.51	7.3078	LQPGQGQQGY		A9YSK5	High molecular weight glutenin subunit OS=Triticum aestivum OX=4565 GN=Glu-B1-1 PE=4 SV=1	1.20897	Condition 2	Condition 1	0.000416594	2.8368	5730.67	6056.78	5962.69	7236.1	7085.16	7138.2	5589.12	5927.47	5962.69	2012.96	1980.58	2046.45	1	1	1	1	1	1
46.06_1214.5956n	No	1	#1000	2	46.0564	1214.6	6.885	YPTSPQQPGQL		A9YSK5	High molecular weight glutenin subunit OS=Triticum aestivum OX=4565 GN=Glu-B1-1 PE=4 SV=1	1.13595	Condition 1	Condition 2	0.0073582	4.21906	9246.85	9459.52	9281.97	8531.17	8263.68	7843.77	9018.44	9257.56	9281.97	2373.23	2310.03	2248.73	1	1	1	1	1	1
67.49_1447.8418n	No	1	#1724	2	67.4901	1447.84	7.7554	VQQQIPVVQPSIL		A9Z176	Low molecular weight glutenin subunit OS=Triticum aestivum OX=4565 GN=LMW-m1 PE=4 SV=1	195.281	Condition 1	Condition 2	4.28e-05	48.7166	5988.38	5780.86	5675.74	45.8406	17.6318	25.8603	5840.46	5657.44	5675.74	12.7521	4.9288	7.41388	1	1	1	0	0	0
57.55_924.5083n	No	1	#8113	2	57.5516	924.508	6.122	VLPQQPPF		A9Z176	Low molecular weight glutenin subunit OS=Triticum aestivum OX=4565 GN=LMW-m1 PE=4 SV=1	32.0248	Condition 1	Condition 2	0.0336399	106.063	855.083	682.024	872.149	0	22.2602	52.9707	833.962	667.463	872.149	0	6.22262	15.1862	1	1	1	0	0	0
43.79_830.3939n	No	1	#5841	1	43.7898	830.394	7.023	SQQQPPF		A9Z176	Low molecular weight glutenin subunit OS=Triticum aestivum OX=4565 GN=LMW-m1 PE=4 SV=1	1.56038	Condition 2	Condition 1	0.0014877	8.62994	747.373	725.479	797.701	1285.57	1081.96	1175.39	728.912	709.99	797.701	357.623	302.452	336.972	1	1	1	0	0	0
46.84_907.4782n	No	1	#1423	2	46.8381	907.478	6.9491	RTTTSVPF		A9Z176	Low molecular weight glutenin subunit OS=Triticum aestivum OX=4565 GN=LMW-m1 PE=4 SV=1	2.05642	Condition 1	Condition 2	7.87e-06	4.01812	3002.03	3057.88	2979.56	1465.63	1406.18	1523.92	2927.88	2992.6	2979.56	407.713	393.082	436.894	0	0	1	1	1	0
32.22_1053.5200n	No	1	#4348	2	32.2171	1053.52	6.7054	GQQPQQQQL		A9Z176	Low molecular weight glutenin subunit OS=Triticum aestivum OX=4565 GN=LMW-m1 PE=4 SV=1	1.2565	Condition 2	Condition 1	0.061605	13.9288	1555.58	1686.88	1637.06	2112.94	1730.82	2287.37	1517.15	1650.86	1637.06	587.784	483.832	655.766	1	0	1	1	1	1
43.94_743.3625n	No	2	#6542,#8702	1,2	43.9441	743.363	6.4684	QQQPPF		A9Z176	Low molecular weight glutenin subunit OS=Triticum aestivum OX=4565 GN=LMW-m1 PE=4 SV=1	1.437	Condition 2	Condition 1	0.000991736	5.71196	1291.24	1226.22	1151.63	1693.62	1731.91	1846.96	1259.34	1200.04	1151.63	471.136	484.138	529.504	1	0	1	0	0	0
48.27_1046.5989n	No	1	#533	2	48.2711	1046.6	7.5114	LQPHQIAQL		A9Z176	Low molecular weight glutenin subunit OS=Triticum aestivum OX=4565 GN=LMW-m1 PE=4 SV=1	7.42349	Condition 1	Condition 2	3.13e-05	16.2799	15867	15865.1	15945.4	2190.34	2461.97	1770.21	15475.1	15526.4	15945.4	609.315	688.219	507.501	1	1	1	0	1	1
30.78_1032.4702n	No	1	#1430	2	30.7842	1032.47	6.1564	SQQQPPFW	[6] Hydroxyproline	A9Z176	Low molecular weight glutenin subunit OS=Triticum aestivum OX=4565 GN=LMW-m1 PE=4 SV=1	1.70903	Condition 1	Condition 2	0.00251501	13.9121	5175.89	5257.84	5411.47	3005.43	2709.41	3556.6	5048.04	5145.58	5411.47	836.06	757.388	1019.64	1	1	0	0	0	0
36.81_1742.8019n	No	1	#2144	2	36.8101	1742.8	7.864	GQCVSQPQQQSQQQL	[3] Carbamidomethyl C	A9Z176	Low molecular weight glutenin subunit OS=Triticum aestivum OX=4565 GN=LMW-m1 PE=4 SV=1	1.23968	Condition 1	Condition 2	0.0022445	4.22112	4576.37	4939.93	4914.87	4023.54	3827.62	3789.88	4463.33	4834.46	4914.87	1119.28	1069.97	1086.52	1	1	1	0	1	1
43.77_830.3947n	No	1	#1917	2	43.7726	830.395	7.023	SQQQPPF		A9Z176	Low molecular weight glutenin subunit OS=Triticum aestivum OX=4565 GN=LMW-m1 PE=4 SV=1	2.39662	Condition 2	Condition 1	5.24e-05	7.85341	2537.5	2967.03	2723.7	6424.45	6523.55	6771.93	2474.82	2903.69	2723.7	1787.17	1823.59	1941.44	1	1	1	1	0	0
31.34_933.5095n	No	1	#581	2	31.3428	933.509	5.8638	QPHQIAQL		A9Z176	Low molecular weight glutenin subunit OS=Triticum aestivum OX=4565 GN=LMW-m1 PE=4 SV=1	1.4795	Condition 2	Condition 1	2.79e-05	2.73561	9167.26	9104.53	9386.21	13576.9	13302.5	14040.7	8940.82	8910.16	9386.21	3776.85	3718.58	4025.33	1	0	1	1	1	1
34.63_1089.4868n	No	1	#5042	2	34.63	1089.49	5.1722	QQPGQGQQGY		A9ZMG8	High-molecular-weight glutenin subunit y10 OS=Triticum aestivum OX=4565 GN=Glu1Dy10 PE=4 SV=1	21.8207	Condition 1	Condition 2	0.0534739	105.792	963.225	887.61	928.3	89.477	37.8851	0	939.432	868.66	928.3	24.891	10.5904	0	1	1	1	0	0	0
53.47_1161.5554n	No	1	#6335	2	53.4658	1161.56	5.009	TTAEGEASRQL		A9ZMG8	High-molecular-weight glutenin subunit y10 OS=Triticum aestivum OX=4565 GN=Glu1Dy10 PE=4 SV=1	25.1675	Condition 1	Condition 2	0.00327713	103.357	853.332	964.149	993.088	14.0496	81.6372	15.9876	832.253	943.565	993.088	3.90836	22.8209	4.58347	1	1	0	0	0	0
43.82_2277.0262n	No	2	#14750,#5658	2,3	43.8155	2277.03	5.312	YPTSLQQPGQGQQQGQGQQGY		A9ZMG8	High-molecular-weight glutenin subunit y10 OS=Triticum aestivum OX=4565 GN=Glu1Dy10 PE=4 SV=1	5.32803	Condition 1	Condition 2	7.12e-06	8.57166	1401.9	1300.75	1334.17	227.568	264.365	265.724	1367.27	1272.98	1334.17	63.3056	73.9007	76.1804	0	2	2	0	0	0
28.30_1715.7565n	No	1	#13844	2	28.2956	1715.76	5.6193	QQPGQGQQQGQGQQGY		A9ZMG8	High-molecular-weight glutenin subunit y10 OS=Triticum aestivum OX=4565 GN=Glu1Dy10 PE=4 SV=1	1.86119	Condition 1	Condition 2	0.33479	86.8459	565.798	508.775	526.358	448.71	411.456	0	551.822	497.913	526.358	124.824	115.018	0	0	1	1	0	0	0
44.48_2246.0352n	No	2	#8796,#4433	2,3	44.4807	2246.04	6.7126	YPTSPQQPGQGQQLGQGQQGY		A9ZMG8	High-molecular-weight glutenin subunit y10 OS=Triticum aestivum OX=4565 GN=Glu1Dy10 PE=4 SV=1	3.74213	Condition 1	Condition 2	0.00107557	24.6986	3851.02	3484.77	3709.73	1107.11	703.957	1140.61	3755.9	3410.37	3709.73	307.979	196.784	327	2	2	2	1	0	0
57.08_960.5048n	No	2	#2180,#1739	1,2	57.0801	960.505	7.0763	QQLQQGIF		A9ZMG8	High-molecular-weight glutenin subunit y10 OS=Triticum aestivum OX=4565 GN=Glu1Dy10 PE=4 SV=1	9.14804	Condition 1	Condition 2	5.02e-05	19.5741	7731.88	7510.87	7430.01	882.23	952.342	643.857	7540.89	7350.51	7430.01	245.421	266.218	184.587	2	2	2	0	0	0
52.05_742.3553n	No	1	#1711	1	52.0498	742.355	6.7559	YYPTSL		A9ZMG8	High-molecular-weight glutenin subunit y10 OS=Triticum aestivum OX=4565 GN=Glu1Dy10 PE=4 SV=1	3.21398	Condition 1	Condition 2	2.18e-07	2.50382	3937.33	3754.08	3899.47	1190.38	1197.67	1218.34	3840.07	3673.93	3899.47	331.143	334.797	349.286	1	1	1	0	0	0
42.97_1243.5611n	No	1	#1854	2	42.9737	1243.56	5.7234	QQPGQGQQGHY	[N-term] Pyroglutamic acid	A9ZMG8	High-molecular-weight glutenin subunit y10 OS=Triticum aestivum OX=4565 GN=Glu1Dy10 PE=4 SV=1	2.40578	Condition 1	Condition 2	1.87e-06	3.42593	3725.3	3968	3762.02	1581.95	1607.88	1571.75	3633.28	3883.29	3762.02	440.072	449.466	450.605	1	0	1	0	0	0
49.10_2537.1440n	No	2	#2092,#62	2,3	49.0955	2537.14	5.7594	WGTSSQTVQGYYPGVTSPRQGSY	[13] Hydroxyproline|[18] Hydroxyproline	A9ZMG8	High-molecular-weight glutenin subunit y10 OS=Triticum aestivum OX=4565 GN=Glu1Dy10 PE=4 SV=1	55.6522	Condition 1	Condition 2	7.14e-07	13.2009	90980.3	89604.6	89634.2	1555.54	1856.56	1443.4	88733	87691.6	89634.2	432.724	518.984	413.809	1	1	1	0	0	0
49.07_876.4234n	No	1	#2213	1	49.0697	876.423	5.9637	YPGETTPL		A9ZMG8	High-molecular-weight glutenin subunit y10 OS=Triticum aestivum OX=4565 GN=Glu1Dy10 PE=4 SV=1	2.46055	Condition 1	Condition 2	4.44e-07	2.52126	4809.25	4755.5	4768.37	1905.59	1997.44	1922.14	4690.45	4653.97	4768.37	530.102	558.363	551.057	1	1	0	0	0	0
43.65_1527.7343n	No	1	#1491	2	43.6527	1527.73	6.9757	YPTSPQQPGQGQQL		A9ZMG8	High-molecular-weight glutenin subunit y10 OS=Triticum aestivum OX=4565 GN=Glu1Dy10 PE=4 SV=1	1.17529	Condition 1	Condition 2	0.000603544	2.37017	7417.96	7564.79	7327.79	6498.74	6218.73	6265.61	7234.72	7403.28	7327.79	1807.84	1738.38	1796.28	1	1	1	1	1	1
41.52_1614.7404n	No	1	#1222	2	41.5236	1614.74	6.9994	QQSGQGQQGHYPTSL		A9ZMG8	High-molecular-weight glutenin subunit y10 OS=Triticum aestivum OX=4565 GN=Glu1Dy10 PE=4 SV=1	1.59806	Condition 1	Condition 2	0.00163264	10.2159	9555.24	9825	9187.34	5960.17	6566.88	5349.4	9319.21	9615.25	9187.34	1658.02	1835.71	1533.62	1	1	1	1	0	1
42.16_1594.7543n	No	1	#336	2	42.1578	1594.75	6.7284	QQPGQGQQGHYPASL		A9ZMG8	High-molecular-weight glutenin subunit y10 OS=Triticum aestivum OX=4565 GN=Glu1Dy10 PE=4 SV=1	1.95885	Condition 1	Condition 2	2.62e-06	2.7214	17955.8	18950.4	18345	9334.29	9540.09	9331.48	17512.3	18545.8	18345	2596.64	2666.84	2675.24	1	1	1	1	1	1
24.03_1226.5638n	No	1	#575	2	24.03	1226.56	6.5797	QQPGQGQQGHY		A9ZMG8	High-molecular-weight glutenin subunit y10 OS=Triticum aestivum OX=4565 GN=Glu1Dy10 PE=4 SV=1	1.44329	Condition 2	Condition 1	0.00147861	8.19387	18293.5	18639.9	18767.1	25707	25360	29324.7	17841.6	18241.9	18767.1	7151.26	7089.13	8407.1	1	1	1	1	0	1
53.28_1297.5959n	No	1	#10217	2	53.2772	1297.6	5.7931	GQGQQGYYPTSL		B1B520	High-molecular-weight glutenin subunit 2.6 OS=Triticum aestivum OX=4565 GN=Glu-D1 PE=4 SV=2	11.6305	Condition 1	Condition 2	0.0801457	87.7057	385.021	416.746	380.049	55.5036	0	46.1098	375.51	407.848	380.049	15.4402	0	13.2192	1	0	1	0	0	0
37.81_1741.7837n	No	2	#14538,#4999	2,3	37.8057	1741.78	5.0347	YPTSPLQSGQGQPGYY		B1B520	High-molecular-weight glutenin subunit 2.6 OS=Triticum aestivum OX=4565 GN=Glu-D1 PE=4 SV=2	35.3965	Condition 1	Condition 2	0.0432156	87.0166	1698.49	1651.67	1592.76	73.7688	0	65.8759	1656.54	1616.41	1592.76	20.5212	0	18.8859	0	2	2	0	0	0
57.43_582.3749n	No	1	#6770	1	57.4316	582.375	5.7208	GIPALL		B1B520	High-molecular-weight glutenin subunit 2.6 OS=Triticum aestivum OX=4565 GN=Glu-D1 PE=4 SV=2	18.0645	Condition 1	Condition 2	0.0101632	114.505	786.679	758.13	709.034	95.9728	21.4383	7.35528	767.247	741.944	709.034	26.698	5.99287	2.10868	1	0	1	0	0	0
55.84_1635.7877n	No	1	#2763	2	55.8445	1635.79	6.8065	LQPGQGQQGYYPTSL		B1B520	High-molecular-weight glutenin subunit 2.6 OS=Triticum aestivum OX=4565 GN=Glu-D1 PE=4 SV=2	45.8894	Condition 1	Condition 2	0.00260915	93.0383	3211.38	3096.05	3018.57	15.8176	137.866	49.5442	3132.05	3029.95	3018.57	4.40018	38.5391	14.2038	1	1	1	0	0	0
31.79_1058.4824n	No	1	#10770	2	31.7886	1058.48	6.1857	QQPGQGQPGY		B1B520	High-molecular-weight glutenin subunit 2.6 OS=Triticum aestivum OX=4565 GN=Glu-D1 PE=4 SV=2	1.96335	Condition 1	Condition 2	0.0139515	23.0175	584.032	719.202	763.639	381.522	259.307	411.897	569.606	703.848	763.639	106.133	72.4866	118.087	1	1	1	0	0	0
45.99_1979.9229n	No	2	#9124,#5508	2,3	45.9878	1979.92	5.5801	QQSGQGQPGYYPTSLQQL	[16] Deamidation Q	B1B520	High-molecular-weight glutenin subunit 2.6 OS=Triticum aestivum OX=4565 GN=Glu-D1 PE=4 SV=2	24.5313	Condition 1	Condition 2	0.000126868	33.3195	5601.85	5928.52	5497.1	277.312	274.432	142.369	5463.48	5801.95	5497.1	77.1435	76.7148	40.8156	0	2	2	0	0	0
42.28_1347.6304n	No	1	#5375	2	42.2778	1347.63	6.025	KACQQVMDQQL	[3] Carbamidomethyl C	B1B520	High-molecular-weight glutenin subunit 2.6 OS=Triticum aestivum OX=4565 GN=Glu-D1 PE=4 SV=2	7.29141	Condition 1	Condition 2	0.00212587	55.6467	1423.41	1432.9	1445.72	134.654	323.035	132.324	1388.25	1402.31	1445.72	37.4585	90.3013	37.9359	1	1	1	0	0	0
46.75_2674.2332n	No	1	#5449	3	46.7523	2674.23	6.3075	QPGQGQPGYDPTSPQQPGQGQQPGQL		B1B520	High-molecular-weight glutenin subunit 2.6 OS=Triticum aestivum OX=4565 GN=Glu-D1 PE=4 SV=2	7.7007	Condition 1	Condition 2	0.000784518	35.9516	2832.44	2706.18	2630.08	218.67	370.979	471.123	2762.47	2648.4	2630.08	60.8304	103.703	135.066	1	1	1	0	0	0
25.73_1678.7301n	No	1	#8919	2	25.729	1678.73	5.7173	QQTGQGQQSGQGQQGY		B1B520	High-molecular-weight glutenin subunit 2.6 OS=Triticum aestivum OX=4565 GN=Glu-D1 PE=4 SV=2	1.9056	Condition 1	Condition 2	0.220744	70.2552	622.076	695.621	709.41	501.604	495.203	66.9565	606.71	680.77	709.41	139.538	138.429	19.1957	1	0	1	0	0	0
55.56_1716.8109n	No	1	#2771	2	55.5605	1716.81	7.0535	QQPGQGQPGYYPTSPL		B1B520	High-molecular-weight glutenin subunit 2.6 OS=Triticum aestivum OX=4565 GN=Glu-D1 PE=4 SV=2	6.59645	Condition 1	Condition 2	8.03e-05	20.165	4078.02	3696.13	3869.88	723.385	541.203	500.608	3977.29	3617.22	3869.88	201.234	151.288	143.519	1	1	1	0	0	0
42.41_1337.6068n	No	1	#1549	2	42.415	1337.61	6.7142	QQPGQGQQPGQW		B1B520	High-molecular-weight glutenin subunit 2.6 OS=Triticum aestivum OX=4565 GN=Glu-D1 PE=4 SV=2	10.826	Condition 1	Condition 2	1.61e-05	16.4746	7172.86	7103.53	7226.23	766.879	549.182	670.15	6995.68	6951.87	7226.23	213.333	153.518	192.125	1	1	1	0	0	0
50.94_1287.5909n	No	1	#1628	2	50.9423	1287.59	6.916	YPTSPQQPGQW		B1B520	High-molecular-weight glutenin subunit 2.6 OS=Triticum aestivum OX=4565 GN=Glu-D1 PE=4 SV=2	8.25064	Condition 1	Condition 2	0.0011798	47.8355	8453.21	8273.31	7903.68	823.22	628.88	1533.15	8244.4	8096.68	7903.68	229.006	175.797	439.538	1	1	1	0	0	0
35.63_1064.4912n	No	1	#5010	2	35.6344	1064.49	5.4991	QQLGQGQSGY		B1B520	High-molecular-weight glutenin subunit 2.6 OS=Triticum aestivum OX=4565 GN=Glu-D1 PE=4 SV=2	1.64592	Condition 1	Condition 2	0.070272	38.2767	799.562	863.246	858.641	335.102	721.27	475.57	779.812	844.816	858.641	93.2198	201.624	136.341	1	1	0	0	0	0
27.87_1132.5346n	No	1	#5779	2	27.8743	1132.53	5.0264	TVAEGEASEQL		B1B520	High-molecular-weight glutenin subunit 2.6 OS=Triticum aestivum OX=4565 GN=Glu-D1 PE=4 SV=2	3.20929	Condition 2	Condition 1	3.72e-05	7.73361	307.323	346.985	356.426	1008.62	1143.38	1091.73	299.732	339.577	356.426	280.582	319.621	312.987	1	0	1	1	1	1
35.21_1238.5691n	No	1	#4372	2	35.2129	1238.57	5.347	QQPGQGQPGYY	[N-term] Pyroglutamic acid	B1B520	High-molecular-weight glutenin subunit 2.6 OS=Triticum aestivum OX=4565 GN=Glu-D1 PE=4 SV=2	2.73757	Condition 1	Condition 2	0.00016152	12.8094	3448.92	3364.21	3307.6	1101.14	1407.51	1188.32	3363.73	3292.39	3307.6	306.32	393.456	340.68	1	1	0	0	0	0
36.02_1176.5902n	No	2	#1050,#9516	2,3	36.0201	1176.59	6.8801	HVSVEHQAASL		B1B520	High-molecular-weight glutenin subunit 2.6 OS=Triticum aestivum OX=4565 GN=Glu-D1 PE=4 SV=2	4.9692	Condition 1	Condition 2	3.67e-05	13.0269	6668.98	6801.27	7228.31	1409.89	1557.66	1197.82	6504.25	6656.07	7228.31	392.209	435.428	343.403	1	1	1	0	0	0
37.45_1043.5289n	No	1	#2278	2	37.4542	1043.53	5.8169	QELQEREL		B1B520	High-molecular-weight glutenin subunit 2.6 OS=Triticum aestivum OX=4565 GN=Glu-D1 PE=4 SV=2	1.12371	Condition 1	Condition 2	0.426632	26.8116	1909.98	2242.74	2090.62	2415.95	1659.67	1480.39	1862.8	2194.86	2090.62	672.076	463.943	424.412	1	1	1	1	1	1
42.51_1522.7055n	No	1	#1435	2	42.5108	1522.71	5.5579	QPGQGQQGYYPTSL		B1B520	High-molecular-weight glutenin subunit 2.6 OS=Triticum aestivum OX=4565 GN=Glu-D1 PE=4 SV=2	1.16806	Condition 1	Condition 2	0.0525474	8.36808	3750.96	4125.09	3797.43	3570.15	3025	3398.75	3658.31	4037.02	3797.43	993.156	845.607	974.386	0	1	0	0	0	1
51.48_2327.0840n	No	2	#1861,#666	2,3	51.4823	2327.08	7.3897	QQPEQGQPGYYPTSPQQPGQL		B1B520	High-molecular-weight glutenin subunit 2.6 OS=Triticum aestivum OX=4565 GN=Glu-D1 PE=4 SV=2	7.96887	Condition 1	Condition 2	1.22e-05	12.7364	25314.5	23914.9	24090.3	3309.74	3274.7	2616.33	24689.1	23404.4	24090.3	920.713	915.409	750.075	2	2	2	2	1	2
41.56_1517.7122n	No	1	#2941	2	41.5578	1517.71	6.1819	YPTSPQQSGQGQQL		B1B520	High-molecular-weight glutenin subunit 2.6 OS=Triticum aestivum OX=4565 GN=Glu-D1 PE=4 SV=2	1.12197	Condition 1	Condition 2	0.0685108	8.05852	3782.13	3805.94	3656.11	3157.74	3649.74	3214.37	3688.71	3724.68	3656.11	878.43	1020.25	921.526	0	1	1	1	1	1
27.33_1609.7240n	No	1	#2862	2	27.3257	1609.72	5.8152	QQSGQGQPGYYPTSL		B1B520	High-molecular-weight glutenin subunit 2.6 OS=Triticum aestivum OX=4565 GN=Glu-D1 PE=4 SV=2	1.39502	Condition 2	Condition 1	0.000554753	4.30627	3167.25	3387.48	3181.21	4576.53	4312.4	4692.86	3089.01	3315.16	3181.21	1273.11	1205.49	1345.4	0	1	0	1	1	0
31.98_1309.6341n	No	1	#3100	2	31.9771	1309.63	6.4313	QQPAQGQQGQQL		B1B520	High-molecular-weight glutenin subunit 2.6 OS=Triticum aestivum OX=4565 GN=Glu-D1 PE=4 SV=2	1.38936	Condition 2	Condition 1	0.186945	33.3565	3598.94	3741.05	3870.74	3864.25	4560.64	7150.83	3510.04	3661.18	3870.74	1074.97	1274.88	2050.07	1	1	1	0	0	1
45.19_1809.8647n	No	1	#1649	2	45.1887	1809.86	6.9835	YPTSPQQPGQGQQPGQL		B1B520	High-molecular-weight glutenin subunit 2.6 OS=Triticum aestivum OX=4565 GN=Glu-D1 PE=4 SV=2	1.59541	Condition 1	Condition 2	0.000766766	8.20013	10397.9	10560.2	10036.6	6790.38	6774.38	5862.72	10141.1	10334.8	10036.6	1888.97	1893.71	1680.78	1	1	1	1	1	0
37.56_2843.3649n	No	1	#1873	3	37.5571	2843.36	7.1594	AQGQQGQQPAQVQQGQQPAQGQQGQQL		B1B520	High-molecular-weight glutenin subunit 2.6 OS=Triticum aestivum OX=4565 GN=Glu-D1 PE=4 SV=2	1.03915	Condition 2	Condition 1	0.483538	6.80317	5983.14	6570.69	6382.04	6780.12	6851.61	6045.47	5835.35	6430.41	6382.04	1886.11	1915.3	1733.17	1	1	1	1	1	1
34.85_1074.5132n	No	1	#1102	2	34.8528	1074.51	7.3078	LQPGQGQQGY		B1B520	High-molecular-weight glutenin subunit 2.6 OS=Triticum aestivum OX=4565 GN=Glu-D1 PE=4 SV=2	1.20897	Condition 2	Condition 1	0.000416594	2.8368	5730.67	6056.78	5962.69	7236.1	7085.16	7138.2	5589.12	5927.47	5962.69	2012.96	1980.58	2046.45	1	1	1	1	1	1
46.06_1214.5956n	No	1	#1000	2	46.0564	1214.6	6.885	YPTSPQQPGQL		B1B520	High-molecular-weight glutenin subunit 2.6 OS=Triticum aestivum OX=4565 GN=Glu-D1 PE=4 SV=2	1.13595	Condition 1	Condition 2	0.0073582	4.21906	9246.85	9459.52	9281.97	8531.17	8263.68	7843.77	9018.44	9257.56	9281.97	2373.23	2310.03	2248.73	1	1	1	1	1	1
36.67_2998.3674n	No	1	#865	3	36.6729	2998.37	7.1641	YPGQASPQRPGQGQQPGQGQQSGQGQQGY		B1B520	High-molecular-weight glutenin subunit 2.6 OS=Triticum aestivum OX=4565 GN=Glu-D1 PE=4 SV=2	1.40785	Condition 1	Condition 2	0.000898928	6.61946	15087.8	14607	14724.7	11320.3	10086.6	10144.5	14715.1	14295.2	14724.7	3149.12	2819.6	2908.32	1	1	1	1	1	1
41.51_1652.8134n	No	1	#635	2	41.5064	1652.81	7.4884	LTSPQQSGQGQQPGQL		B1B520	High-molecular-weight glutenin subunit 2.6 OS=Triticum aestivum OX=4565 GN=Glu-D1 PE=4 SV=2	1.25499	Condition 1	Condition 2	0.000849062	3.3092	16444.6	17185.1	16285.2	13266	12815	13692.3	16038.4	16818.2	16285.2	3690.36	3582.31	3925.45	1	1	1	1	1	1
54.53_822.4599n	No	2	#5402,#6113	1,2	54.5305	822.46	6.7272	QQQPLPL		B2BZC4	LMW-m glutenin subunit 1557N24-M OS=Triticum aestivum OX=4565 GN=Glu-B3 PE=4 SV=1	17.1408	Condition 1	Condition 2	4.28e-06	12.4929	1685.06	1494.14	1627.43	80.2415	102.337	97.8417	1643.44	1462.24	1627.43	22.3218	28.6073	28.0502	2	1	2	0	0	0
40.25_1712.8027n	No	1	#9537	2	40.2518	1712.8	5.711	SQQQQQFPQQQQPL	[5] Deamidation Q	B2BZC4	LMW-m glutenin subunit 1557N24-M OS=Triticum aestivum OX=4565 GN=Glu-B3 PE=4 SV=1	2.53909	Condition 1	Condition 2	0.00359917	25.0004	665.289	777.512	637.005	346.852	260.073	212.191	648.855	760.913	637.005	96.4885	72.7007	60.8329	0	1	1	0	0	0
60.43_1620.8259n	No	1	#3243	2	60.4271	1620.83	7.2205	SQQQQPVLPQQPPF		B2BZC4	LMW-m glutenin subunit 1557N24-M OS=Triticum aestivum OX=4565 GN=Glu-B3 PE=4 SV=1	13.914	Condition 1	Condition 2	0.00346131	59.5075	3919.82	3657.32	3646.47	405.686	308.019	92.939	3823	3579.23	3646.47	112.855	86.1035	26.6447	1	1	1	0	0	0
43.79_830.3939n	No	1	#5841	1	43.7898	830.394	7.023	SQQQPPF		B2BZC4	LMW-m glutenin subunit 1557N24-M OS=Triticum aestivum OX=4565 GN=Glu-B3 PE=4 SV=1	1.56038	Condition 2	Condition 1	0.0014877	8.62994	747.373	725.479	797.701	1285.57	1081.96	1175.39	728.912	709.99	797.701	357.623	302.452	336.972	1	1	1	0	0	0
48.27_1046.5989n	No	1	#533	2	48.2711	1046.6	7.5114	LQPHQIAQL		B2BZC4	LMW-m glutenin subunit 1557N24-M OS=Triticum aestivum OX=4565 GN=Glu-B3 PE=4 SV=1	7.42349	Condition 1	Condition 2	3.13e-05	16.2799	15867	15865.1	15945.4	2190.34	2461.97	1770.21	15475.1	15526.4	15945.4	609.315	688.219	507.501	1	1	1	0	1	1
57.57_1770.8348n	No	1	#1093	2	57.5687	1770.83	7.6987	SQQQQPPFSQQQPPF		B2BZC4	LMW-m glutenin subunit 1557N24-M OS=Triticum aestivum OX=4565 GN=Glu-B3 PE=4 SV=1	5.97544	Condition 1	Condition 2	0.000204	23.2481	18229.3	16900	16420.9	2837.91	3562.29	2226.82	17779.1	16539.2	16420.9	789.458	995.803	638.406	1	1	1	1	1	1
32.98_850.4298n	No	1	#1645	1	32.9813	850.43	6.1136	QQILWY	[2] Deamidation Q	B2BZC4	LMW-m glutenin subunit 1557N24-M OS=Triticum aestivum OX=4565 GN=Glu-B3 PE=4 SV=1	1.04713	Condition 1	Condition 2	0.415733	9.04262	4928.68	5123.28	5030.35	4359.6	4816.33	5227.5	4806.94	5013.9	5030.35	1212.77	1346.36	1498.67	1	0	1	0	0	0
43.77_830.3947n	No	1	#1917	2	43.7726	830.395	7.023	SQQQPPF		B2BZC4	LMW-m glutenin subunit 1557N24-M OS=Triticum aestivum OX=4565 GN=Glu-B3 PE=4 SV=1	2.39662	Condition 2	Condition 1	5.24e-05	7.85341	2537.5	2967.03	2723.7	6424.45	6523.55	6771.93	2474.82	2903.69	2723.7	1787.17	1823.59	1941.44	1	1	1	1	0	0
31.34_933.5095n	No	1	#581	2	31.3428	933.509	5.8638	QPHQIAQL		B2BZC4	LMW-m glutenin subunit 1557N24-M OS=Triticum aestivum OX=4565 GN=Glu-B3 PE=4 SV=1	1.4795	Condition 2	Condition 1	2.79e-05	2.73561	9167.26	9104.53	9386.21	13576.9	13302.5	14040.7	8940.82	8910.16	9386.21	3776.85	3718.58	4025.33	1	0	1	1	1	1
43.72_958.4541n	No	1	#952	2	43.7212	958.454	7.4173	SQQQQPPF		B2BZC4	LMW-m glutenin subunit 1557N24-M OS=Triticum aestivum OX=4565 GN=Glu-B3 PE=4 SV=1	2.35296	Condition 2	Condition 1	1.11e-07	1.69908	6066.16	6201.15	6272.98	14577.9	14550.8	14495.8	5916.32	6068.76	6272.98	4055.34	4067.54	4155.79	1	1	1	1	1	1
40.27_1636.8173n	No	2	#268,#12675	2,3	40.2689	1636.82	6.2262	SQQQQPVLPQQPPF	[9] Hydroxyproline	B2BZC4	LMW-m glutenin subunit 1557N24-M OS=Triticum aestivum OX=4565 GN=Glu-B3 PE=4 SV=1	1.41151	Condition 1	Condition 2	0.000364892	4.91473	24641.3	24109.9	25107.6	17604.9	18206.2	16515.1	24032.6	23595.2	25107.6	4897.38	5089.35	4734.7	1	0	1	0	0	0
57.89_1180.5929n	No	1	#6430	2	57.8874	1180.59	6.3897	ERPWQQQPL		B2BZC5	LMW-m glutenin subunit 0072P19-M OS=Triticum aestivum OX=4565 GN=Glu-D3 PE=4 SV=1	118.597	Condition 1	Condition 2	0.00883175	173.205	1034.51	842.649	1197.48	0	25.9251	0	1008.95	824.659	1197.48	0	7.2471	0	1	0	1	0	0	0
32.71_868.4419n	No	1	#2482	2	32.707	868.442	7.0926	QQPQQQL		B2BZC5	LMW-m glutenin subunit 0072P19-M OS=Triticum aestivum OX=4565 GN=Glu-D3 PE=4 SV=1	1.38469	Condition 2	Condition 1	0.0053768	9.93618	4242.02	4277.82	4370.69	5328.33	6015.97	6505.13	4137.24	4186.5	4370.69	1482.25	1681.71	1864.95	1	1	0	0	0	1
57.89_1180.5929n	No	1	#6430	2	57.8874	1180.59	6.3897	ERPWQQQPL		B2BZC7	LMW-m glutenin subunit 0154A5-M OS=Triticum aestivum OX=4565 GN=Glu-D3 PE=4 SV=1	118.597	Condition 1	Condition 2	0.00883175	173.205	1034.51	842.649	1197.48	0	25.9251	0	1008.95	824.659	1197.48	0	7.2471	0	1	0	1	0	0	0
46.84_907.4782n	No	1	#1423	2	46.8381	907.478	6.9491	RTTTSVPF		B2BZC7	LMW-m glutenin subunit 0154A5-M OS=Triticum aestivum OX=4565 GN=Glu-D3 PE=4 SV=1	2.05642	Condition 1	Condition 2	7.87e-06	4.01812	3002.03	3057.88	2979.56	1465.63	1406.18	1523.92	2927.88	2992.6	2979.56	407.713	393.082	436.894	0	0	1	1	1	0
32.22_1053.5200n	No	1	#4348	2	32.2171	1053.52	6.7054	GQQPQQQQL		B2BZC7	LMW-m glutenin subunit 0154A5-M OS=Triticum aestivum OX=4565 GN=Glu-D3 PE=4 SV=1	1.2565	Condition 2	Condition 1	0.061605	13.9288	1555.58	1686.88	1637.06	2112.94	1730.82	2287.37	1517.15	1650.86	1637.06	587.784	483.832	655.766	1	0	1	1	1	1
48.27_1046.5989n	No	1	#533	2	48.2711	1046.6	7.5114	LQPHQIAQL		B2BZC7	LMW-m glutenin subunit 0154A5-M OS=Triticum aestivum OX=4565 GN=Glu-D3 PE=4 SV=1	7.42349	Condition 1	Condition 2	3.13e-05	16.2799	15867	15865.1	15945.4	2190.34	2461.97	1770.21	15475.1	15526.4	15945.4	609.315	688.219	507.501	1	1	1	0	1	1
36.81_1742.8019n	No	1	#2144	2	36.8101	1742.8	7.864	GQCVSQPQQQSQQQL	[3] Carbamidomethyl C	B2BZC7	LMW-m glutenin subunit 0154A5-M OS=Triticum aestivum OX=4565 GN=Glu-D3 PE=4 SV=1	1.23968	Condition 1	Condition 2	0.0022445	4.22112	4576.37	4939.93	4914.87	4023.54	3827.62	3789.88	4463.33	4834.46	4914.87	1119.28	1069.97	1086.52	1	1	1	0	1	1
31.34_933.5095n	No	1	#581	2	31.3428	933.509	5.8638	QPHQIAQL		B2BZC7	LMW-m glutenin subunit 0154A5-M OS=Triticum aestivum OX=4565 GN=Glu-D3 PE=4 SV=1	1.4795	Condition 2	Condition 1	2.79e-05	2.73561	9167.26	9104.53	9386.21	13576.9	13302.5	14040.7	8940.82	8910.16	9386.21	3776.85	3718.58	4025.33	1	0	1	1	1	1
60.43_1620.8259n	No	1	#3243	2	60.4271	1620.83	7.2205	SQQQQPVLPQQPPF		B2BZD0	LMW-s glutenin subunit 0359D24-S OS=Triticum aestivum OX=4565 GN=Glu-D3 PE=4 SV=1	13.914	Condition 1	Condition 2	0.00346131	59.5075	3919.82	3657.32	3646.47	405.686	308.019	92.939	3823	3579.23	3646.47	112.855	86.1035	26.6447	1	1	1	0	0	0
43.79_830.3939n	No	1	#5841	1	43.7898	830.394	7.023	SQQQPPF		B2BZD0	LMW-s glutenin subunit 0359D24-S OS=Triticum aestivum OX=4565 GN=Glu-D3 PE=4 SV=1	1.56038	Condition 2	Condition 1	0.0014877	8.62994	747.373	725.479	797.701	1285.57	1081.96	1175.39	728.912	709.99	797.701	357.623	302.452	336.972	1	1	1	0	0	0
46.84_907.4782n	No	1	#1423	2	46.8381	907.478	6.9491	RTTTSVPF		B2BZD0	LMW-s glutenin subunit 0359D24-S OS=Triticum aestivum OX=4565 GN=Glu-D3 PE=4 SV=1	2.05642	Condition 1	Condition 2	7.87e-06	4.01812	3002.03	3057.88	2979.56	1465.63	1406.18	1523.92	2927.88	2992.6	2979.56	407.713	393.082	436.894	0	0	1	1	1	0
45.92_664.3931n	No	2	#900,#2234	1,2	45.9192	664.393	7.4811	VHPSIL		B2BZD0	LMW-s glutenin subunit 0359D24-S OS=Triticum aestivum OX=4565 GN=Glu-D3 PE=4 SV=1	3.71356	Condition 1	Condition 2	0.000119308	15.6386	6719.53	6511.84	6912.94	2133.01	1674.38	1617.13	6553.55	6372.81	6912.94	593.369	468.056	463.614	2	2	2	0	0	0
51.51_943.4798n	No	2	#3275,#1494	1,2	51.508	943.48	5.8146	SQQQLPPF		B2BZD0	LMW-s glutenin subunit 0359D24-S OS=Triticum aestivum OX=4565 GN=Glu-D3 PE=4 SV=1	5.46489	Condition 1	Condition 2	1.06e-05	10.5124	9413.91	9152.56	9313.57	1862.7	1730.11	1508.85	9181.37	8957.16	9313.57	518.173	483.636	432.572	2	2	2	0	0	0
32.22_1053.5200n	No	1	#4348	2	32.2171	1053.52	6.7054	GQQPQQQQL		B2BZD0	LMW-s glutenin subunit 0359D24-S OS=Triticum aestivum OX=4565 GN=Glu-D3 PE=4 SV=1	1.2565	Condition 2	Condition 1	0.061605	13.9288	1555.58	1686.88	1637.06	2112.94	1730.82	2287.37	1517.15	1650.86	1637.06	587.784	483.832	655.766	1	0	1	1	1	1
48.27_1046.5989n	No	1	#533	2	48.2711	1046.6	7.5114	LQPHQIAQL		B2BZD0	LMW-s glutenin subunit 0359D24-S OS=Triticum aestivum OX=4565 GN=Glu-D3 PE=4 SV=1	7.42349	Condition 1	Condition 2	3.13e-05	16.2799	15867	15865.1	15945.4	2190.34	2461.97	1770.21	15475.1	15526.4	15945.4	609.315	688.219	507.501	1	1	1	0	1	1
57.57_1770.8348n	No	1	#1093	2	57.5687	1770.83	7.6987	SQQQQPPFSQQQPPF		B2BZD0	LMW-s glutenin subunit 0359D24-S OS=Triticum aestivum OX=4565 GN=Glu-D3 PE=4 SV=1	5.97544	Condition 1	Condition 2	0.000204	23.2481	18229.3	16900	16420.9	2837.91	3562.29	2226.82	17779.1	16539.2	16420.9	789.458	995.803	638.406	1	1	1	1	1	1
36.81_1742.8019n	No	1	#2144	2	36.8101	1742.8	7.864	GQCVSQPQQQSQQQL	[3] Carbamidomethyl C	B2BZD0	LMW-s glutenin subunit 0359D24-S OS=Triticum aestivum OX=4565 GN=Glu-D3 PE=4 SV=1	1.23968	Condition 1	Condition 2	0.0022445	4.22112	4576.37	4939.93	4914.87	4023.54	3827.62	3789.88	4463.33	4834.46	4914.87	1119.28	1069.97	1086.52	1	1	1	0	1	1
43.77_830.3947n	No	1	#1917	2	43.7726	830.395	7.023	SQQQPPF		B2BZD0	LMW-s glutenin subunit 0359D24-S OS=Triticum aestivum OX=4565 GN=Glu-D3 PE=4 SV=1	2.39662	Condition 2	Condition 1	5.24e-05	7.85341	2537.5	2967.03	2723.7	6424.45	6523.55	6771.93	2474.82	2903.69	2723.7	1787.17	1823.59	1941.44	1	1	1	1	0	0
31.34_933.5095n	No	1	#581	2	31.3428	933.509	5.8638	QPHQIAQL		B2BZD0	LMW-s glutenin subunit 0359D24-S OS=Triticum aestivum OX=4565 GN=Glu-D3 PE=4 SV=1	1.4795	Condition 2	Condition 1	2.79e-05	2.73561	9167.26	9104.53	9386.21	13576.9	13302.5	14040.7	8940.82	8910.16	9386.21	3776.85	3718.58	4025.33	1	0	1	1	1	1
43.72_958.4541n	No	1	#952	2	43.7212	958.454	7.4173	SQQQQPPF		B2BZD0	LMW-s glutenin subunit 0359D24-S OS=Triticum aestivum OX=4565 GN=Glu-D3 PE=4 SV=1	2.35296	Condition 2	Condition 1	1.11e-07	1.69908	6066.16	6201.15	6272.98	14577.9	14550.8	14495.8	5916.32	6068.76	6272.98	4055.34	4067.54	4155.79	1	1	1	1	1	1
40.27_1636.8173n	No	2	#268,#12675	2,3	40.2689	1636.82	6.2262	SQQQQPVLPQQPPF	[9] Hydroxyproline	B2BZD0	LMW-s glutenin subunit 0359D24-S OS=Triticum aestivum OX=4565 GN=Glu-D3 PE=4 SV=1	1.41151	Condition 1	Condition 2	0.000364892	4.91473	24641.3	24109.9	25107.6	17604.9	18206.2	16515.1	24032.6	23595.2	25107.6	4897.38	5089.35	4734.7	1	0	1	0	0	0
53.36_1789.9103n	No	1	#6809	2	53.3629	1789.91	5.5189	SQHQQPVLPQQQIPY		B2BZD1	LMW-D8 OS=Triticum aestivum OX=4565 GN=Glu-D3 PE=4 SV=1	18.9017	Condition 1	Condition 2	0.0673892	98.7333	1175.47	1161.25	1096.18	0	119.514	62.1038	1146.43	1136.45	1096.18	0	33.409	17.8045	1	0	1	0	0	0
53.31_655.3904n	No	1	#8454	1	53.3115	655.39	5.7366	VQPSIL		B2BZD1	LMW-D8 OS=Triticum aestivum OX=4565 GN=Glu-D3 PE=4 SV=1	1.86655	Condition 1	Condition 2	0.00595949	21.1739	686.656	670.319	632.021	302.105	322.232	441.264	669.695	656.008	632.021	84.0405	90.0767	126.506	0	1	1	0	0	0
35.93_1024.5776n	No	1	#1569	2	35.9258	1024.58	5.4755	VQPSILQQL		B2BZD1	LMW-D8 OS=Triticum aestivum OX=4565 GN=Glu-D3 PE=4 SV=1	7.88873	Condition 1	Condition 2	7.88e-07	5.26204	2833.93	2960.26	3145.68	367.819	368.464	396.964	2763.93	2897.06	3145.68	102.321	103.001	113.805	1	0	1	0	0	0
49.61_1680.8188n	No	1	#13480	2	49.6114	1680.82	5.7187	SQQQQPFPQQQQPL		B2BZD1	LMW-D8 OS=Triticum aestivum OX=4565 GN=Glu-D3 PE=4 SV=1	1.68627	Condition 1	Condition 2	0.0662344	32.6183	638.951	625.189	511.332	221.829	439.99	391.079	623.168	611.841	511.332	61.709	122.995	112.118	1	1	0	0	0	0
62.86_1288.7176n	No	1	#712	2	62.857	1288.72	5.0428	LQPHQIAQLEL		B2BZD1	LMW-D8 OS=Triticum aestivum OX=4565 GN=Glu-D3 PE=4 SV=1	14.2973	Condition 1	Condition 2	5.76e-06	12.7807	10495.3	10934.3	9496.02	693.111	823.889	646.037	10236.1	10700.9	9496.02	192.812	230.31	185.212	1	1	1	0	0	0
43.79_830.3939n	No	1	#5841	1	43.7898	830.394	7.023	SQQQPPF		B2BZD1	LMW-D8 OS=Triticum aestivum OX=4565 GN=Glu-D3 PE=4 SV=1	1.56038	Condition 2	Condition 1	0.0014877	8.62994	747.373	725.479	797.701	1285.57	1081.96	1175.39	728.912	709.99	797.701	357.623	302.452	336.972	1	1	1	0	0	0
48.27_1046.5989n	No	1	#533	2	48.2711	1046.6	7.5114	LQPHQIAQL		B2BZD1	LMW-D8 OS=Triticum aestivum OX=4565 GN=Glu-D3 PE=4 SV=1	7.42349	Condition 1	Condition 2	3.13e-05	16.2799	15867	15865.1	15945.4	2190.34	2461.97	1770.21	15475.1	15526.4	15945.4	609.315	688.219	507.501	1	1	1	0	1	1
57.57_1770.8348n	No	1	#1093	2	57.5687	1770.83	7.6987	SQQQQPPFSQQQPPF		B2BZD1	LMW-D8 OS=Triticum aestivum OX=4565 GN=Glu-D3 PE=4 SV=1	5.97544	Condition 1	Condition 2	0.000204	23.2481	18229.3	16900	16420.9	2837.91	3562.29	2226.82	17779.1	16539.2	16420.9	789.458	995.803	638.406	1	1	1	1	1	1
32.98_850.4298n	No	1	#1645	1	32.9813	850.43	6.1136	QQILWY	[2] Deamidation Q	B2BZD1	LMW-D8 OS=Triticum aestivum OX=4565 GN=Glu-D3 PE=4 SV=1	1.04713	Condition 1	Condition 2	0.415733	9.04262	4928.68	5123.28	5030.35	4359.6	4816.33	5227.5	4806.94	5013.9	5030.35	1212.77	1346.36	1498.67	1	0	1	0	0	0
43.77_830.3947n	No	1	#1917	2	43.7726	830.395	7.023	SQQQPPF		B2BZD1	LMW-D8 OS=Triticum aestivum OX=4565 GN=Glu-D3 PE=4 SV=1	2.39662	Condition 2	Condition 1	5.24e-05	7.85341	2537.5	2967.03	2723.7	6424.45	6523.55	6771.93	2474.82	2903.69	2723.7	1787.17	1823.59	1941.44	1	1	1	1	0	0
31.34_933.5095n	No	1	#581	2	31.3428	933.509	5.8638	QPHQIAQL		B2BZD1	LMW-D8 OS=Triticum aestivum OX=4565 GN=Glu-D3 PE=4 SV=1	1.4795	Condition 2	Condition 1	2.79e-05	2.73561	9167.26	9104.53	9386.21	13576.9	13302.5	14040.7	8940.82	8910.16	9386.21	3776.85	3718.58	4025.33	1	0	1	1	1	1
43.72_958.4541n	No	1	#952	2	43.7212	958.454	7.4173	SQQQQPPF		B2BZD1	LMW-D8 OS=Triticum aestivum OX=4565 GN=Glu-D3 PE=4 SV=1	2.35296	Condition 2	Condition 1	1.11e-07	1.69908	6066.16	6201.15	6272.98	14577.9	14550.8	14495.8	5916.32	6068.76	6272.98	4055.34	4067.54	4155.79	1	1	1	1	1	1
40.25_1712.8027n	No	1	#9537	2	40.2518	1712.8	5.711	SQQQQQFPQQQQPL	[5] Deamidation Q	B2BZD2	LMW-m glutenin subunit 0877L13-M OS=Triticum aestivum OX=4565 GN=Glu-D3 PE=4 SV=1	2.53909	Condition 1	Condition 2	0.00359917	25.0004	665.289	777.512	637.005	346.852	260.073	212.191	648.855	760.913	637.005	96.4885	72.7007	60.8329	0	1	1	0	0	0
60.43_1620.8259n	No	1	#3243	2	60.4271	1620.83	7.2205	SQQQQPVLPQQPPF		B2BZD2	LMW-m glutenin subunit 0877L13-M OS=Triticum aestivum OX=4565 GN=Glu-D3 PE=4 SV=1	13.914	Condition 1	Condition 2	0.00346131	59.5075	3919.82	3657.32	3646.47	405.686	308.019	92.939	3823	3579.23	3646.47	112.855	86.1035	26.6447	1	1	1	0	0	0
43.79_830.3939n	No	1	#5841	1	43.7898	830.394	7.023	SQQQPPF		B2BZD2	LMW-m glutenin subunit 0877L13-M OS=Triticum aestivum OX=4565 GN=Glu-D3 PE=4 SV=1	1.56038	Condition 2	Condition 1	0.0014877	8.62994	747.373	725.479	797.701	1285.57	1081.96	1175.39	728.912	709.99	797.701	357.623	302.452	336.972	1	1	1	0	0	0
48.27_1046.5989n	No	1	#533	2	48.2711	1046.6	7.5114	LQPHQIAQL		B2BZD2	LMW-m glutenin subunit 0877L13-M OS=Triticum aestivum OX=4565 GN=Glu-D3 PE=4 SV=1	7.42349	Condition 1	Condition 2	3.13e-05	16.2799	15867	15865.1	15945.4	2190.34	2461.97	1770.21	15475.1	15526.4	15945.4	609.315	688.219	507.501	1	1	1	0	1	1
57.57_1770.8348n	No	1	#1093	2	57.5687	1770.83	7.6987	SQQQQPPFSQQQPPF		B2BZD2	LMW-m glutenin subunit 0877L13-M OS=Triticum aestivum OX=4565 GN=Glu-D3 PE=4 SV=1	5.97544	Condition 1	Condition 2	0.000204	23.2481	18229.3	16900	16420.9	2837.91	3562.29	2226.82	17779.1	16539.2	16420.9	789.458	995.803	638.406	1	1	1	1	1	1
32.98_850.4298n	No	1	#1645	1	32.9813	850.43	6.1136	QQILWY	[2] Deamidation Q	B2BZD2	LMW-m glutenin subunit 0877L13-M OS=Triticum aestivum OX=4565 GN=Glu-D3 PE=4 SV=1	1.04713	Condition 1	Condition 2	0.415733	9.04262	4928.68	5123.28	5030.35	4359.6	4816.33	5227.5	4806.94	5013.9	5030.35	1212.77	1346.36	1498.67	1	0	1	0	0	0
43.77_830.3947n	No	1	#1917	2	43.7726	830.395	7.023	SQQQPPF		B2BZD2	LMW-m glutenin subunit 0877L13-M OS=Triticum aestivum OX=4565 GN=Glu-D3 PE=4 SV=1	2.39662	Condition 2	Condition 1	5.24e-05	7.85341	2537.5	2967.03	2723.7	6424.45	6523.55	6771.93	2474.82	2903.69	2723.7	1787.17	1823.59	1941.44	1	1	1	1	0	0
31.34_933.5095n	No	1	#581	2	31.3428	933.509	5.8638	QPHQIAQL		B2BZD2	LMW-m glutenin subunit 0877L13-M OS=Triticum aestivum OX=4565 GN=Glu-D3 PE=4 SV=1	1.4795	Condition 2	Condition 1	2.79e-05	2.73561	9167.26	9104.53	9386.21	13576.9	13302.5	14040.7	8940.82	8910.16	9386.21	3776.85	3718.58	4025.33	1	0	1	1	1	1
43.72_958.4541n	No	1	#952	2	43.7212	958.454	7.4173	SQQQQPPF		B2BZD2	LMW-m glutenin subunit 0877L13-M OS=Triticum aestivum OX=4565 GN=Glu-D3 PE=4 SV=1	2.35296	Condition 2	Condition 1	1.11e-07	1.69908	6066.16	6201.15	6272.98	14577.9	14550.8	14495.8	5916.32	6068.76	6272.98	4055.34	4067.54	4155.79	1	1	1	1	1	1
40.27_1636.8173n	No	2	#268,#12675	2,3	40.2689	1636.82	6.2262	SQQQQPVLPQQPPF	[9] Hydroxyproline	B2BZD2	LMW-m glutenin subunit 0877L13-M OS=Triticum aestivum OX=4565 GN=Glu-D3 PE=4 SV=1	1.41151	Condition 1	Condition 2	0.000364892	4.91473	24641.3	24109.9	25107.6	17604.9	18206.2	16515.1	24032.6	23595.2	25107.6	4897.38	5089.35	4734.7	1	0	1	0	0	0
67.49_1447.8418n	No	1	#1724	2	67.4901	1447.84	7.7554	VQQQIPVVQPSIL		B2LS34	Low molecular weight glutenin subunit OS=Triticum aestivum OX=4565 GN=LMW-m1 PE=4 SV=1	195.281	Condition 1	Condition 2	4.28e-05	48.7166	5988.38	5780.86	5675.74	45.8406	17.6318	25.8603	5840.46	5657.44	5675.74	12.7521	4.9288	7.41388	1	1	1	0	0	0
57.55_924.5083n	No	1	#8113	2	57.5516	924.508	6.122	VLPQQPPF		B2LS34	Low molecular weight glutenin subunit OS=Triticum aestivum OX=4565 GN=LMW-m1 PE=4 SV=1	32.0248	Condition 1	Condition 2	0.0336399	106.063	855.083	682.024	872.149	0	22.2602	52.9707	833.962	667.463	872.149	0	6.22262	15.1862	1	1	1	0	0	0
43.79_830.3939n	No	1	#5841	1	43.7898	830.394	7.023	SQQQPPF		B2LS34	Low molecular weight glutenin subunit OS=Triticum aestivum OX=4565 GN=LMW-m1 PE=4 SV=1	1.56038	Condition 2	Condition 1	0.0014877	8.62994	747.373	725.479	797.701	1285.57	1081.96	1175.39	728.912	709.99	797.701	357.623	302.452	336.972	1	1	1	0	0	0
46.84_907.4782n	No	1	#1423	2	46.8381	907.478	6.9491	RTTTSVPF		B2LS34	Low molecular weight glutenin subunit OS=Triticum aestivum OX=4565 GN=LMW-m1 PE=4 SV=1	2.05642	Condition 1	Condition 2	7.87e-06	4.01812	3002.03	3057.88	2979.56	1465.63	1406.18	1523.92	2927.88	2992.6	2979.56	407.713	393.082	436.894	0	0	1	1	1	0
32.22_1053.5200n	No	1	#4348	2	32.2171	1053.52	6.7054	GQQPQQQQL		B2LS34	Low molecular weight glutenin subunit OS=Triticum aestivum OX=4565 GN=LMW-m1 PE=4 SV=1	1.2565	Condition 2	Condition 1	0.061605	13.9288	1555.58	1686.88	1637.06	2112.94	1730.82	2287.37	1517.15	1650.86	1637.06	587.784	483.832	655.766	1	0	1	1	1	1
43.94_743.3625n	No	2	#6542,#8702	1,2	43.9441	743.363	6.4684	QQQPPF		B2LS34	Low molecular weight glutenin subunit OS=Triticum aestivum OX=4565 GN=LMW-m1 PE=4 SV=1	1.437	Condition 2	Condition 1	0.000991736	5.71196	1291.24	1226.22	1151.63	1693.62	1731.91	1846.96	1259.34	1200.04	1151.63	471.136	484.138	529.504	1	0	1	0	0	0
48.27_1046.5989n	No	1	#533	2	48.2711	1046.6	7.5114	LQPHQIAQL		B2LS34	Low molecular weight glutenin subunit OS=Triticum aestivum OX=4565 GN=LMW-m1 PE=4 SV=1	7.42349	Condition 1	Condition 2	3.13e-05	16.2799	15867	15865.1	15945.4	2190.34	2461.97	1770.21	15475.1	15526.4	15945.4	609.315	688.219	507.501	1	1	1	0	1	1
30.78_1032.4702n	No	1	#1430	2	30.7842	1032.47	6.1564	SQQQPPFW	[6] Hydroxyproline	B2LS34	Low molecular weight glutenin subunit OS=Triticum aestivum OX=4565 GN=LMW-m1 PE=4 SV=1	1.70903	Condition 1	Condition 2	0.00251501	13.9121	5175.89	5257.84	5411.47	3005.43	2709.41	3556.6	5048.04	5145.58	5411.47	836.06	757.388	1019.64	1	1	0	0	0	0
36.81_1742.8019n	No	1	#2144	2	36.8101	1742.8	7.864	GQCVSQPQQQSQQQL	[3] Carbamidomethyl C	B2LS34	Low molecular weight glutenin subunit OS=Triticum aestivum OX=4565 GN=LMW-m1 PE=4 SV=1	1.23968	Condition 1	Condition 2	0.0022445	4.22112	4576.37	4939.93	4914.87	4023.54	3827.62	3789.88	4463.33	4834.46	4914.87	1119.28	1069.97	1086.52	1	1	1	0	1	1
43.77_830.3947n	No	1	#1917	2	43.7726	830.395	7.023	SQQQPPF		B2LS34	Low molecular weight glutenin subunit OS=Triticum aestivum OX=4565 GN=LMW-m1 PE=4 SV=1	2.39662	Condition 2	Condition 1	5.24e-05	7.85341	2537.5	2967.03	2723.7	6424.45	6523.55	6771.93	2474.82	2903.69	2723.7	1787.17	1823.59	1941.44	1	1	1	1	0	0
31.34_933.5095n	No	1	#581	2	31.3428	933.509	5.8638	QPHQIAQL		B2LS34	Low molecular weight glutenin subunit OS=Triticum aestivum OX=4565 GN=LMW-m1 PE=4 SV=1	1.4795	Condition 2	Condition 1	2.79e-05	2.73561	9167.26	9104.53	9386.21	13576.9	13302.5	14040.7	8940.82	8910.16	9386.21	3776.85	3718.58	4025.33	1	0	1	1	1	1
60.43_1620.8259n	No	1	#3243	2	60.4271	1620.83	7.2205	SQQQQPVLPQQPPF		B2Y2Q1	Low molecular weight glutenin subunit OS=Triticum aestivum OX=4565 GN=GluB3-1 PE=4 SV=1	13.914	Condition 1	Condition 2	0.00346131	59.5075	3919.82	3657.32	3646.47	405.686	308.019	92.939	3823	3579.23	3646.47	112.855	86.1035	26.6447	1	1	1	0	0	0
56.08_1898.8913n	No	2	#2559,#7475	2,3	56.0759	1898.89	7.1365	SQQQQPPFSQQQQPPF		B2Y2Q1	Low molecular weight glutenin subunit OS=Triticum aestivum OX=4565 GN=GluB3-1 PE=4 SV=1	20.18	Condition 1	Condition 2	0.000244619	41.6822	6987	7204.98	6867.14	329.482	501.157	212.922	6814.41	7051.16	6867.14	91.6562	140.094	61.0427	2	2	2	0	1	0
43.79_830.3939n	No	1	#5841	1	43.7898	830.394	7.023	SQQQPPF		B2Y2Q1	Low molecular weight glutenin subunit OS=Triticum aestivum OX=4565 GN=GluB3-1 PE=4 SV=1	1.56038	Condition 2	Condition 1	0.0014877	8.62994	747.373	725.479	797.701	1285.57	1081.96	1175.39	728.912	709.99	797.701	357.623	302.452	336.972	1	1	1	0	0	0
46.84_907.4782n	No	1	#1423	2	46.8381	907.478	6.9491	RTTTSVPF		B2Y2Q1	Low molecular weight glutenin subunit OS=Triticum aestivum OX=4565 GN=GluB3-1 PE=4 SV=1	2.05642	Condition 1	Condition 2	7.87e-06	4.01812	3002.03	3057.88	2979.56	1465.63	1406.18	1523.92	2927.88	2992.6	2979.56	407.713	393.082	436.894	0	0	1	1	1	0
45.92_664.3931n	No	2	#900,#2234	1,2	45.9192	664.393	7.4811	VHPSIL		B2Y2Q1	Low molecular weight glutenin subunit OS=Triticum aestivum OX=4565 GN=GluB3-1 PE=4 SV=1	3.71356	Condition 1	Condition 2	0.000119308	15.6386	6719.53	6511.84	6912.94	2133.01	1674.38	1617.13	6553.55	6372.81	6912.94	593.369	468.056	463.614	2	2	2	0	0	0
51.51_943.4798n	No	2	#3275,#1494	1,2	51.508	943.48	5.8146	SQQQLPPF		B2Y2Q1	Low molecular weight glutenin subunit OS=Triticum aestivum OX=4565 GN=GluB3-1 PE=4 SV=1	5.46489	Condition 1	Condition 2	1.06e-05	10.5124	9413.91	9152.56	9313.57	1862.7	1730.11	1508.85	9181.37	8957.16	9313.57	518.173	483.636	432.572	2	2	2	0	0	0
32.22_1053.5200n	No	1	#4348	2	32.2171	1053.52	6.7054	GQQPQQQQL		B2Y2Q1	Low molecular weight glutenin subunit OS=Triticum aestivum OX=4565 GN=GluB3-1 PE=4 SV=1	1.2565	Condition 2	Condition 1	0.061605	13.9288	1555.58	1686.88	1637.06	2112.94	1730.82	2287.37	1517.15	1650.86	1637.06	587.784	483.832	655.766	1	0	1	1	1	1
48.27_1046.5989n	No	1	#533	2	48.2711	1046.6	7.5114	LQPHQIAQL		B2Y2Q1	Low molecular weight glutenin subunit OS=Triticum aestivum OX=4565 GN=GluB3-1 PE=4 SV=1	7.42349	Condition 1	Condition 2	3.13e-05	16.2799	15867	15865.1	15945.4	2190.34	2461.97	1770.21	15475.1	15526.4	15945.4	609.315	688.219	507.501	1	1	1	0	1	1
57.57_1770.8348n	No	1	#1093	2	57.5687	1770.83	7.6987	SQQQQPPFSQQQPPF		B2Y2Q1	Low molecular weight glutenin subunit OS=Triticum aestivum OX=4565 GN=GluB3-1 PE=4 SV=1	5.97544	Condition 1	Condition 2	0.000204	23.2481	18229.3	16900	16420.9	2837.91	3562.29	2226.82	17779.1	16539.2	16420.9	789.458	995.803	638.406	1	1	1	1	1	1
36.81_1742.8019n	No	1	#2144	2	36.8101	1742.8	7.864	GQCVSQPQQQSQQQL	[3] Carbamidomethyl C	B2Y2Q1	Low molecular weight glutenin subunit OS=Triticum aestivum OX=4565 GN=GluB3-1 PE=4 SV=1	1.23968	Condition 1	Condition 2	0.0022445	4.22112	4576.37	4939.93	4914.87	4023.54	3827.62	3789.88	4463.33	4834.46	4914.87	1119.28	1069.97	1086.52	1	1	1	0	1	1
63.58_1068.6049n	No	1	#655	2	63.577	1068.6	7.3099	VLPQQQIPF		B2Y2Q1	Low molecular weight glutenin subunit OS=Triticum aestivum OX=4565 GN=GluB3-1 PE=4 SV=1	3.67355	Condition 1	Condition 2	0.000125505	14.272	17485.7	18583	16941.4	4958.89	5409.97	4061.38	17053.8	18186.3	16941.4	1379.48	1512.3	1164.36	1	1	1	1	1	1
43.77_830.3947n	No	1	#1917	2	43.7726	830.395	7.023	SQQQPPF		B2Y2Q1	Low molecular weight glutenin subunit OS=Triticum aestivum OX=4565 GN=GluB3-1 PE=4 SV=1	2.39662	Condition 2	Condition 1	5.24e-05	7.85341	2537.5	2967.03	2723.7	6424.45	6523.55	6771.93	2474.82	2903.69	2723.7	1787.17	1823.59	1941.44	1	1	1	1	0	0
31.34_933.5095n	No	1	#581	2	31.3428	933.509	5.8638	QPHQIAQL		B2Y2Q1	Low molecular weight glutenin subunit OS=Triticum aestivum OX=4565 GN=GluB3-1 PE=4 SV=1	1.4795	Condition 2	Condition 1	2.79e-05	2.73561	9167.26	9104.53	9386.21	13576.9	13302.5	14040.7	8940.82	8910.16	9386.21	3776.85	3718.58	4025.33	1	0	1	1	1	1
43.72_958.4541n	No	1	#952	2	43.7212	958.454	7.4173	SQQQQPPF		B2Y2Q1	Low molecular weight glutenin subunit OS=Triticum aestivum OX=4565 GN=GluB3-1 PE=4 SV=1	2.35296	Condition 2	Condition 1	1.11e-07	1.69908	6066.16	6201.15	6272.98	14577.9	14550.8	14495.8	5916.32	6068.76	6272.98	4055.34	4067.54	4155.79	1	1	1	1	1	1
40.27_1636.8173n	No	2	#268,#12675	2,3	40.2689	1636.82	6.2262	SQQQQPVLPQQPPF	[9] Hydroxyproline	B2Y2Q1	Low molecular weight glutenin subunit OS=Triticum aestivum OX=4565 GN=GluB3-1 PE=4 SV=1	1.41151	Condition 1	Condition 2	0.000364892	4.91473	24641.3	24109.9	25107.6	17604.9	18206.2	16515.1	24032.6	23595.2	25107.6	4897.38	5089.35	4734.7	1	0	1	0	0	0
60.43_1620.8259n	No	1	#3243	2	60.4271	1620.83	7.2205	SQQQQPVLPQQPPF		B2Y2Q2	Low molecular weight glutenin subunit OS=Triticum aestivum OX=4565 GN=GluB3-1 PE=4 SV=1	13.914	Condition 1	Condition 2	0.00346131	59.5075	3919.82	3657.32	3646.47	405.686	308.019	92.939	3823	3579.23	3646.47	112.855	86.1035	26.6447	1	1	1	0	0	0
56.08_1898.8913n	No	2	#2559,#7475	2,3	56.0759	1898.89	7.1365	SQQQQPPFSQQQQPPF		B2Y2Q2	Low molecular weight glutenin subunit OS=Triticum aestivum OX=4565 GN=GluB3-1 PE=4 SV=1	20.18	Condition 1	Condition 2	0.000244619	41.6822	6987	7204.98	6867.14	329.482	501.157	212.922	6814.41	7051.16	6867.14	91.6562	140.094	61.0427	2	2	2	0	1	0
43.79_830.3939n	No	1	#5841	1	43.7898	830.394	7.023	SQQQPPF		B2Y2Q2	Low molecular weight glutenin subunit OS=Triticum aestivum OX=4565 GN=GluB3-1 PE=4 SV=1	1.56038	Condition 2	Condition 1	0.0014877	8.62994	747.373	725.479	797.701	1285.57	1081.96	1175.39	728.912	709.99	797.701	357.623	302.452	336.972	1	1	1	0	0	0
46.84_907.4782n	No	1	#1423	2	46.8381	907.478	6.9491	RTTTSVPF		B2Y2Q2	Low molecular weight glutenin subunit OS=Triticum aestivum OX=4565 GN=GluB3-1 PE=4 SV=1	2.05642	Condition 1	Condition 2	7.87e-06	4.01812	3002.03	3057.88	2979.56	1465.63	1406.18	1523.92	2927.88	2992.6	2979.56	407.713	393.082	436.894	0	0	1	1	1	0
45.92_664.3931n	No	2	#900,#2234	1,2	45.9192	664.393	7.4811	VHPSIL		B2Y2Q2	Low molecular weight glutenin subunit OS=Triticum aestivum OX=4565 GN=GluB3-1 PE=4 SV=1	3.71356	Condition 1	Condition 2	0.000119308	15.6386	6719.53	6511.84	6912.94	2133.01	1674.38	1617.13	6553.55	6372.81	6912.94	593.369	468.056	463.614	2	2	2	0	0	0
51.51_943.4798n	No	2	#3275,#1494	1,2	51.508	943.48	5.8146	SQQQLPPF		B2Y2Q2	Low molecular weight glutenin subunit OS=Triticum aestivum OX=4565 GN=GluB3-1 PE=4 SV=1	5.46489	Condition 1	Condition 2	1.06e-05	10.5124	9413.91	9152.56	9313.57	1862.7	1730.11	1508.85	9181.37	8957.16	9313.57	518.173	483.636	432.572	2	2	2	0	0	0
32.22_1053.5200n	No	1	#4348	2	32.2171	1053.52	6.7054	GQQPQQQQL		B2Y2Q2	Low molecular weight glutenin subunit OS=Triticum aestivum OX=4565 GN=GluB3-1 PE=4 SV=1	1.2565	Condition 2	Condition 1	0.061605	13.9288	1555.58	1686.88	1637.06	2112.94	1730.82	2287.37	1517.15	1650.86	1637.06	587.784	483.832	655.766	1	0	1	1	1	1
48.27_1046.5989n	No	1	#533	2	48.2711	1046.6	7.5114	LQPHQIAQL		B2Y2Q2	Low molecular weight glutenin subunit OS=Triticum aestivum OX=4565 GN=GluB3-1 PE=4 SV=1	7.42349	Condition 1	Condition 2	3.13e-05	16.2799	15867	15865.1	15945.4	2190.34	2461.97	1770.21	15475.1	15526.4	15945.4	609.315	688.219	507.501	1	1	1	0	1	1
57.57_1770.8348n	No	1	#1093	2	57.5687	1770.83	7.6987	SQQQQPPFSQQQPPF		B2Y2Q2	Low molecular weight glutenin subunit OS=Triticum aestivum OX=4565 GN=GluB3-1 PE=4 SV=1	5.97544	Condition 1	Condition 2	0.000204	23.2481	18229.3	16900	16420.9	2837.91	3562.29	2226.82	17779.1	16539.2	16420.9	789.458	995.803	638.406	1	1	1	1	1	1
36.81_1742.8019n	No	1	#2144	2	36.8101	1742.8	7.864	GQCVSQPQQQSQQQL	[3] Carbamidomethyl C	B2Y2Q2	Low molecular weight glutenin subunit OS=Triticum aestivum OX=4565 GN=GluB3-1 PE=4 SV=1	1.23968	Condition 1	Condition 2	0.0022445	4.22112	4576.37	4939.93	4914.87	4023.54	3827.62	3789.88	4463.33	4834.46	4914.87	1119.28	1069.97	1086.52	1	1	1	0	1	1
63.58_1068.6049n	No	1	#655	2	63.577	1068.6	7.3099	VLPQQQIPF		B2Y2Q2	Low molecular weight glutenin subunit OS=Triticum aestivum OX=4565 GN=GluB3-1 PE=4 SV=1	3.67355	Condition 1	Condition 2	0.000125505	14.272	17485.7	18583	16941.4	4958.89	5409.97	4061.38	17053.8	18186.3	16941.4	1379.48	1512.3	1164.36	1	1	1	1	1	1
43.77_830.3947n	No	1	#1917	2	43.7726	830.395	7.023	SQQQPPF		B2Y2Q2	Low molecular weight glutenin subunit OS=Triticum aestivum OX=4565 GN=GluB3-1 PE=4 SV=1	2.39662	Condition 2	Condition 1	5.24e-05	7.85341	2537.5	2967.03	2723.7	6424.45	6523.55	6771.93	2474.82	2903.69	2723.7	1787.17	1823.59	1941.44	1	1	1	1	0	0
31.34_933.5095n	No	1	#581	2	31.3428	933.509	5.8638	QPHQIAQL		B2Y2Q2	Low molecular weight glutenin subunit OS=Triticum aestivum OX=4565 GN=GluB3-1 PE=4 SV=1	1.4795	Condition 2	Condition 1	2.79e-05	2.73561	9167.26	9104.53	9386.21	13576.9	13302.5	14040.7	8940.82	8910.16	9386.21	3776.85	3718.58	4025.33	1	0	1	1	1	1
43.72_958.4541n	No	1	#952	2	43.7212	958.454	7.4173	SQQQQPPF		B2Y2Q2	Low molecular weight glutenin subunit OS=Triticum aestivum OX=4565 GN=GluB3-1 PE=4 SV=1	2.35296	Condition 2	Condition 1	1.11e-07	1.69908	6066.16	6201.15	6272.98	14577.9	14550.8	14495.8	5916.32	6068.76	6272.98	4055.34	4067.54	4155.79	1	1	1	1	1	1
40.27_1636.8173n	No	2	#268,#12675	2,3	40.2689	1636.82	6.2262	SQQQQPVLPQQPPF	[9] Hydroxyproline	B2Y2Q2	Low molecular weight glutenin subunit OS=Triticum aestivum OX=4565 GN=GluB3-1 PE=4 SV=1	1.41151	Condition 1	Condition 2	0.000364892	4.91473	24641.3	24109.9	25107.6	17604.9	18206.2	16515.1	24032.6	23595.2	25107.6	4897.38	5089.35	4734.7	1	0	1	0	0	0
60.43_1620.8259n	No	1	#3243	2	60.4271	1620.83	7.2205	SQQQQPVLPQQPPF		B2Y2Q3	Low molecular weight glutenin subunit OS=Triticum aestivum OX=4565 GN=GluB3-1 PE=4 SV=1	13.914	Condition 1	Condition 2	0.00346131	59.5075	3919.82	3657.32	3646.47	405.686	308.019	92.939	3823	3579.23	3646.47	112.855	86.1035	26.6447	1	1	1	0	0	0
56.08_1898.8913n	No	2	#2559,#7475	2,3	56.0759	1898.89	7.1365	SQQQQPPFSQQQQPPF		B2Y2Q3	Low molecular weight glutenin subunit OS=Triticum aestivum OX=4565 GN=GluB3-1 PE=4 SV=1	20.18	Condition 1	Condition 2	0.000244619	41.6822	6987	7204.98	6867.14	329.482	501.157	212.922	6814.41	7051.16	6867.14	91.6562	140.094	61.0427	2	2	2	0	1	0
43.79_830.3939n	No	1	#5841	1	43.7898	830.394	7.023	SQQQPPF		B2Y2Q3	Low molecular weight glutenin subunit OS=Triticum aestivum OX=4565 GN=GluB3-1 PE=4 SV=1	1.56038	Condition 2	Condition 1	0.0014877	8.62994	747.373	725.479	797.701	1285.57	1081.96	1175.39	728.912	709.99	797.701	357.623	302.452	336.972	1	1	1	0	0	0
46.84_907.4782n	No	1	#1423	2	46.8381	907.478	6.9491	RTTTSVPF		B2Y2Q3	Low molecular weight glutenin subunit OS=Triticum aestivum OX=4565 GN=GluB3-1 PE=4 SV=1	2.05642	Condition 1	Condition 2	7.87e-06	4.01812	3002.03	3057.88	2979.56	1465.63	1406.18	1523.92	2927.88	2992.6	2979.56	407.713	393.082	436.894	0	0	1	1	1	0
45.92_664.3931n	No	2	#900,#2234	1,2	45.9192	664.393	7.4811	VHPSIL		B2Y2Q3	Low molecular weight glutenin subunit OS=Triticum aestivum OX=4565 GN=GluB3-1 PE=4 SV=1	3.71356	Condition 1	Condition 2	0.000119308	15.6386	6719.53	6511.84	6912.94	2133.01	1674.38	1617.13	6553.55	6372.81	6912.94	593.369	468.056	463.614	2	2	2	0	0	0
51.51_943.4798n	No	2	#3275,#1494	1,2	51.508	943.48	5.8146	SQQQLPPF		B2Y2Q3	Low molecular weight glutenin subunit OS=Triticum aestivum OX=4565 GN=GluB3-1 PE=4 SV=1	5.46489	Condition 1	Condition 2	1.06e-05	10.5124	9413.91	9152.56	9313.57	1862.7	1730.11	1508.85	9181.37	8957.16	9313.57	518.173	483.636	432.572	2	2	2	0	0	0
32.22_1053.5200n	No	1	#4348	2	32.2171	1053.52	6.7054	GQQPQQQQL		B2Y2Q3	Low molecular weight glutenin subunit OS=Triticum aestivum OX=4565 GN=GluB3-1 PE=4 SV=1	1.2565	Condition 2	Condition 1	0.061605	13.9288	1555.58	1686.88	1637.06	2112.94	1730.82	2287.37	1517.15	1650.86	1637.06	587.784	483.832	655.766	1	0	1	1	1	1
48.27_1046.5989n	No	1	#533	2	48.2711	1046.6	7.5114	LQPHQIAQL		B2Y2Q3	Low molecular weight glutenin subunit OS=Triticum aestivum OX=4565 GN=GluB3-1 PE=4 SV=1	7.42349	Condition 1	Condition 2	3.13e-05	16.2799	15867	15865.1	15945.4	2190.34	2461.97	1770.21	15475.1	15526.4	15945.4	609.315	688.219	507.501	1	1	1	0	1	1
57.57_1770.8348n	No	1	#1093	2	57.5687	1770.83	7.6987	SQQQQPPFSQQQPPF		B2Y2Q3	Low molecular weight glutenin subunit OS=Triticum aestivum OX=4565 GN=GluB3-1 PE=4 SV=1	5.97544	Condition 1	Condition 2	0.000204	23.2481	18229.3	16900	16420.9	2837.91	3562.29	2226.82	17779.1	16539.2	16420.9	789.458	995.803	638.406	1	1	1	1	1	1
36.81_1742.8019n	No	1	#2144	2	36.8101	1742.8	7.864	GQCVSQPQQQSQQQL	[3] Carbamidomethyl C	B2Y2Q3	Low molecular weight glutenin subunit OS=Triticum aestivum OX=4565 GN=GluB3-1 PE=4 SV=1	1.23968	Condition 1	Condition 2	0.0022445	4.22112	4576.37	4939.93	4914.87	4023.54	3827.62	3789.88	4463.33	4834.46	4914.87	1119.28	1069.97	1086.52	1	1	1	0	1	1
63.58_1068.6049n	No	1	#655	2	63.577	1068.6	7.3099	VLPQQQIPF		B2Y2Q3	Low molecular weight glutenin subunit OS=Triticum aestivum OX=4565 GN=GluB3-1 PE=4 SV=1	3.67355	Condition 1	Condition 2	0.000125505	14.272	17485.7	18583	16941.4	4958.89	5409.97	4061.38	17053.8	18186.3	16941.4	1379.48	1512.3	1164.36	1	1	1	1	1	1
43.77_830.3947n	No	1	#1917	2	43.7726	830.395	7.023	SQQQPPF		B2Y2Q3	Low molecular weight glutenin subunit OS=Triticum aestivum OX=4565 GN=GluB3-1 PE=4 SV=1	2.39662	Condition 2	Condition 1	5.24e-05	7.85341	2537.5	2967.03	2723.7	6424.45	6523.55	6771.93	2474.82	2903.69	2723.7	1787.17	1823.59	1941.44	1	1	1	1	0	0
31.34_933.5095n	No	1	#581	2	31.3428	933.509	5.8638	QPHQIAQL		B2Y2Q3	Low molecular weight glutenin subunit OS=Triticum aestivum OX=4565 GN=GluB3-1 PE=4 SV=1	1.4795	Condition 2	Condition 1	2.79e-05	2.73561	9167.26	9104.53	9386.21	13576.9	13302.5	14040.7	8940.82	8910.16	9386.21	3776.85	3718.58	4025.33	1	0	1	1	1	1
43.72_958.4541n	No	1	#952	2	43.7212	958.454	7.4173	SQQQQPPF		B2Y2Q3	Low molecular weight glutenin subunit OS=Triticum aestivum OX=4565 GN=GluB3-1 PE=4 SV=1	2.35296	Condition 2	Condition 1	1.11e-07	1.69908	6066.16	6201.15	6272.98	14577.9	14550.8	14495.8	5916.32	6068.76	6272.98	4055.34	4067.54	4155.79	1	1	1	1	1	1
40.27_1636.8173n	No	2	#268,#12675	2,3	40.2689	1636.82	6.2262	SQQQQPVLPQQPPF	[9] Hydroxyproline	B2Y2Q3	Low molecular weight glutenin subunit OS=Triticum aestivum OX=4565 GN=GluB3-1 PE=4 SV=1	1.41151	Condition 1	Condition 2	0.000364892	4.91473	24641.3	24109.9	25107.6	17604.9	18206.2	16515.1	24032.6	23595.2	25107.6	4897.38	5089.35	4734.7	1	0	1	0	0	0
60.43_1620.8259n	No	1	#3243	2	60.4271	1620.83	7.2205	SQQQQPVLPQQPPF		B2Y2Q4	Low molecular weight glutenin subunit OS=Triticum aestivum OX=4565 GN=GluB3-1 PE=4 SV=1	13.914	Condition 1	Condition 2	0.00346131	59.5075	3919.82	3657.32	3646.47	405.686	308.019	92.939	3823	3579.23	3646.47	112.855	86.1035	26.6447	1	1	1	0	0	0
56.08_1898.8913n	No	2	#2559,#7475	2,3	56.0759	1898.89	7.1365	SQQQQPPFSQQQQPPF		B2Y2Q4	Low molecular weight glutenin subunit OS=Triticum aestivum OX=4565 GN=GluB3-1 PE=4 SV=1	20.18	Condition 1	Condition 2	0.000244619	41.6822	6987	7204.98	6867.14	329.482	501.157	212.922	6814.41	7051.16	6867.14	91.6562	140.094	61.0427	2	2	2	0	1	0
43.79_830.3939n	No	1	#5841	1	43.7898	830.394	7.023	SQQQPPF		B2Y2Q4	Low molecular weight glutenin subunit OS=Triticum aestivum OX=4565 GN=GluB3-1 PE=4 SV=1	1.56038	Condition 2	Condition 1	0.0014877	8.62994	747.373	725.479	797.701	1285.57	1081.96	1175.39	728.912	709.99	797.701	357.623	302.452	336.972	1	1	1	0	0	0
46.84_907.4782n	No	1	#1423	2	46.8381	907.478	6.9491	RTTTSVPF		B2Y2Q4	Low molecular weight glutenin subunit OS=Triticum aestivum OX=4565 GN=GluB3-1 PE=4 SV=1	2.05642	Condition 1	Condition 2	7.87e-06	4.01812	3002.03	3057.88	2979.56	1465.63	1406.18	1523.92	2927.88	2992.6	2979.56	407.713	393.082	436.894	0	0	1	1	1	0
45.92_664.3931n	No	2	#900,#2234	1,2	45.9192	664.393	7.4811	VHPSIL		B2Y2Q4	Low molecular weight glutenin subunit OS=Triticum aestivum OX=4565 GN=GluB3-1 PE=4 SV=1	3.71356	Condition 1	Condition 2	0.000119308	15.6386	6719.53	6511.84	6912.94	2133.01	1674.38	1617.13	6553.55	6372.81	6912.94	593.369	468.056	463.614	2	2	2	0	0	0
51.51_943.4798n	No	2	#3275,#1494	1,2	51.508	943.48	5.8146	SQQQLPPF		B2Y2Q4	Low molecular weight glutenin subunit OS=Triticum aestivum OX=4565 GN=GluB3-1 PE=4 SV=1	5.46489	Condition 1	Condition 2	1.06e-05	10.5124	9413.91	9152.56	9313.57	1862.7	1730.11	1508.85	9181.37	8957.16	9313.57	518.173	483.636	432.572	2	2	2	0	0	0
32.22_1053.5200n	No	1	#4348	2	32.2171	1053.52	6.7054	GQQPQQQQL		B2Y2Q4	Low molecular weight glutenin subunit OS=Triticum aestivum OX=4565 GN=GluB3-1 PE=4 SV=1	1.2565	Condition 2	Condition 1	0.061605	13.9288	1555.58	1686.88	1637.06	2112.94	1730.82	2287.37	1517.15	1650.86	1637.06	587.784	483.832	655.766	1	0	1	1	1	1
48.27_1046.5989n	No	1	#533	2	48.2711	1046.6	7.5114	LQPHQIAQL		B2Y2Q4	Low molecular weight glutenin subunit OS=Triticum aestivum OX=4565 GN=GluB3-1 PE=4 SV=1	7.42349	Condition 1	Condition 2	3.13e-05	16.2799	15867	15865.1	15945.4	2190.34	2461.97	1770.21	15475.1	15526.4	15945.4	609.315	688.219	507.501	1	1	1	0	1	1
57.57_1770.8348n	No	1	#1093	2	57.5687	1770.83	7.6987	SQQQQPPFSQQQPPF		B2Y2Q4	Low molecular weight glutenin subunit OS=Triticum aestivum OX=4565 GN=GluB3-1 PE=4 SV=1	5.97544	Condition 1	Condition 2	0.000204	23.2481	18229.3	16900	16420.9	2837.91	3562.29	2226.82	17779.1	16539.2	16420.9	789.458	995.803	638.406	1	1	1	1	1	1
36.81_1742.8019n	No	1	#2144	2	36.8101	1742.8	7.864	GQCVSQPQQQSQQQL	[3] Carbamidomethyl C	B2Y2Q4	Low molecular weight glutenin subunit OS=Triticum aestivum OX=4565 GN=GluB3-1 PE=4 SV=1	1.23968	Condition 1	Condition 2	0.0022445	4.22112	4576.37	4939.93	4914.87	4023.54	3827.62	3789.88	4463.33	4834.46	4914.87	1119.28	1069.97	1086.52	1	1	1	0	1	1
63.58_1068.6049n	No	1	#655	2	63.577	1068.6	7.3099	VLPQQQIPF		B2Y2Q4	Low molecular weight glutenin subunit OS=Triticum aestivum OX=4565 GN=GluB3-1 PE=4 SV=1	3.67355	Condition 1	Condition 2	0.000125505	14.272	17485.7	18583	16941.4	4958.89	5409.97	4061.38	17053.8	18186.3	16941.4	1379.48	1512.3	1164.36	1	1	1	1	1	1
43.77_830.3947n	No	1	#1917	2	43.7726	830.395	7.023	SQQQPPF		B2Y2Q4	Low molecular weight glutenin subunit OS=Triticum aestivum OX=4565 GN=GluB3-1 PE=4 SV=1	2.39662	Condition 2	Condition 1	5.24e-05	7.85341	2537.5	2967.03	2723.7	6424.45	6523.55	6771.93	2474.82	2903.69	2723.7	1787.17	1823.59	1941.44	1	1	1	1	0	0
31.34_933.5095n	No	1	#581	2	31.3428	933.509	5.8638	QPHQIAQL		B2Y2Q4	Low molecular weight glutenin subunit OS=Triticum aestivum OX=4565 GN=GluB3-1 PE=4 SV=1	1.4795	Condition 2	Condition 1	2.79e-05	2.73561	9167.26	9104.53	9386.21	13576.9	13302.5	14040.7	8940.82	8910.16	9386.21	3776.85	3718.58	4025.33	1	0	1	1	1	1
43.72_958.4541n	No	1	#952	2	43.7212	958.454	7.4173	SQQQQPPF		B2Y2Q4	Low molecular weight glutenin subunit OS=Triticum aestivum OX=4565 GN=GluB3-1 PE=4 SV=1	2.35296	Condition 2	Condition 1	1.11e-07	1.69908	6066.16	6201.15	6272.98	14577.9	14550.8	14495.8	5916.32	6068.76	6272.98	4055.34	4067.54	4155.79	1	1	1	1	1	1
40.27_1636.8173n	No	2	#268,#12675	2,3	40.2689	1636.82	6.2262	SQQQQPVLPQQPPF	[9] Hydroxyproline	B2Y2Q4	Low molecular weight glutenin subunit OS=Triticum aestivum OX=4565 GN=GluB3-1 PE=4 SV=1	1.41151	Condition 1	Condition 2	0.000364892	4.91473	24641.3	24109.9	25107.6	17604.9	18206.2	16515.1	24032.6	23595.2	25107.6	4897.38	5089.35	4734.7	1	0	1	0	0	0
35.48_1811.8224n	Yes	1	#6599	2	35.4801	1811.82	6.9466	SQQQPCSQQQQQQPL	[6] Carbamidomethyl C	B2Y2Q6	LMW-B2 OS=Triticum aestivum OX=4565 GN=GluB3-2 PE=4 SV=1	1.00054	Condition 1	Condition 2	0.995823	9.82708	1426.61	1498.57	1718.59	1456.24	1464.62	1720.4	1391.37	1466.58	1718.59	405.102	409.418	493.222	1	0	1	0	0	0
59.59_2361.1829n	No	2	#1921,#129	2,3	59.5942	2361.18	6.5464	QQQPPFLQQQQPSLPQQPPF	[9] Deamidation Q	B2Y2Q6	LMW-B2 OS=Triticum aestivum OX=4565 GN=GluB3-2 PE=4 SV=1	562.136	Condition 1	Condition 2	9.52e-05	61.0197	75050.5	74816	71662.8	129.653	212.359	52.0734	73196.7	73218.8	71662.8	36.0672	59.3628	14.9289	2	0	2	0	0	0
43.79_830.3939n	No	1	#5841	1	43.7898	830.394	7.023	SQQQPPF		B2Y2Q6	LMW-B2 OS=Triticum aestivum OX=4565 GN=GluB3-2 PE=4 SV=1	1.56038	Condition 2	Condition 1	0.0014877	8.62994	747.373	725.479	797.701	1285.57	1081.96	1175.39	728.912	709.99	797.701	357.623	302.452	336.972	1	1	1	0	0	0
46.84_907.4782n	No	1	#1423	2	46.8381	907.478	6.9491	RTTTSVPF		B2Y2Q6	LMW-B2 OS=Triticum aestivum OX=4565 GN=GluB3-2 PE=4 SV=1	2.05642	Condition 1	Condition 2	7.87e-06	4.01812	3002.03	3057.88	2979.56	1465.63	1406.18	1523.92	2927.88	2992.6	2979.56	407.713	393.082	436.894	0	0	1	1	1	0
45.92_664.3931n	No	2	#900,#2234	1,2	45.9192	664.393	7.4811	VHPSIL		B2Y2Q6	LMW-B2 OS=Triticum aestivum OX=4565 GN=GluB3-2 PE=4 SV=1	3.71356	Condition 1	Condition 2	0.000119308	15.6386	6719.53	6511.84	6912.94	2133.01	1674.38	1617.13	6553.55	6372.81	6912.94	593.369	468.056	463.614	2	2	2	0	0	0
51.51_943.4798n	No	2	#3275,#1494	1,2	51.508	943.48	5.8146	SQQQLPPF		B2Y2Q6	LMW-B2 OS=Triticum aestivum OX=4565 GN=GluB3-2 PE=4 SV=1	5.46489	Condition 1	Condition 2	1.06e-05	10.5124	9413.91	9152.56	9313.57	1862.7	1730.11	1508.85	9181.37	8957.16	9313.57	518.173	483.636	432.572	2	2	2	0	0	0
32.22_1053.5200n	No	1	#4348	2	32.2171	1053.52	6.7054	GQQPQQQQL		B2Y2Q6	LMW-B2 OS=Triticum aestivum OX=4565 GN=GluB3-2 PE=4 SV=1	1.2565	Condition 2	Condition 1	0.061605	13.9288	1555.58	1686.88	1637.06	2112.94	1730.82	2287.37	1517.15	1650.86	1637.06	587.784	483.832	655.766	1	0	1	1	1	1
43.94_743.3625n	No	2	#6542,#8702	1,2	43.9441	743.363	6.4684	QQQPPF		B2Y2Q6	LMW-B2 OS=Triticum aestivum OX=4565 GN=GluB3-2 PE=4 SV=1	1.437	Condition 2	Condition 1	0.000991736	5.71196	1291.24	1226.22	1151.63	1693.62	1731.91	1846.96	1259.34	1200.04	1151.63	471.136	484.138	529.504	1	0	1	0	0	0
48.27_1046.5989n	No	1	#533	2	48.2711	1046.6	7.5114	LQPHQIAQL		B2Y2Q6	LMW-B2 OS=Triticum aestivum OX=4565 GN=GluB3-2 PE=4 SV=1	7.42349	Condition 1	Condition 2	3.13e-05	16.2799	15867	15865.1	15945.4	2190.34	2461.97	1770.21	15475.1	15526.4	15945.4	609.315	688.219	507.501	1	1	1	0	1	1
57.57_1770.8348n	No	1	#1093	2	57.5687	1770.83	7.6987	SQQQQPPFSQQQPPF		B2Y2Q6	LMW-B2 OS=Triticum aestivum OX=4565 GN=GluB3-2 PE=4 SV=1	5.97544	Condition 1	Condition 2	0.000204	23.2481	18229.3	16900	16420.9	2837.91	3562.29	2226.82	17779.1	16539.2	16420.9	789.458	995.803	638.406	1	1	1	1	1	1
36.81_1742.8019n	No	1	#2144	2	36.8101	1742.8	7.864	GQCVSQPQQQSQQQL	[3] Carbamidomethyl C	B2Y2Q6	LMW-B2 OS=Triticum aestivum OX=4565 GN=GluB3-2 PE=4 SV=1	1.23968	Condition 1	Condition 2	0.0022445	4.22112	4576.37	4939.93	4914.87	4023.54	3827.62	3789.88	4463.33	4834.46	4914.87	1119.28	1069.97	1086.52	1	1	1	0	1	1
49.41_1767.8545n	No	1	#3115	2	49.4126	1767.85	7.0521	SQQQPPFSQQQQQPL		B2Y2Q6	LMW-B2 OS=Triticum aestivum OX=4565 GN=GluB3-2 PE=4 SV=1	1.07955	Condition 1	Condition 2	0.0737808	5.13038	4987.06	4965.58	4810.93	4724.19	4660.47	4291.03	4863.87	4859.56	4810.93	1314.19	1302.79	1230.19	1	0	1	0	0	0
63.58_1068.6049n	No	1	#655	2	63.577	1068.6	7.3099	VLPQQQIPF		B2Y2Q6	LMW-B2 OS=Triticum aestivum OX=4565 GN=GluB3-2 PE=4 SV=1	3.67355	Condition 1	Condition 2	0.000125505	14.272	17485.7	18583	16941.4	4958.89	5409.97	4061.38	17053.8	18186.3	16941.4	1379.48	1512.3	1164.36	1	1	1	1	1	1
43.77_830.3947n	No	1	#1917	2	43.7726	830.395	7.023	SQQQPPF		B2Y2Q6	LMW-B2 OS=Triticum aestivum OX=4565 GN=GluB3-2 PE=4 SV=1	2.39662	Condition 2	Condition 1	5.24e-05	7.85341	2537.5	2967.03	2723.7	6424.45	6523.55	6771.93	2474.82	2903.69	2723.7	1787.17	1823.59	1941.44	1	1	1	1	0	0
32.27_820.3755n	No	1	#288	1	32.2686	820.375	5.4459	SQQQSPF		B2Y2Q6	LMW-B2 OS=Triticum aestivum OX=4565 GN=GluB3-2 PE=4 SV=1	1.44127	Condition 1	Condition 2	0.0152064	15.4935	13769.7	13826.8	14150.5	9816.49	8085.1	11063.9	13429.5	13531.6	14150.5	2730.78	2260.11	3171.89	1	0	1	0	0	0
31.34_933.5095n	No	1	#581	2	31.3428	933.509	5.8638	QPHQIAQL		B2Y2Q6	LMW-B2 OS=Triticum aestivum OX=4565 GN=GluB3-2 PE=4 SV=1	1.4795	Condition 2	Condition 1	2.79e-05	2.73561	9167.26	9104.53	9386.21	13576.9	13302.5	14040.7	8940.82	8910.16	9386.21	3776.85	3718.58	4025.33	1	0	1	1	1	1
43.72_958.4541n	No	1	#952	2	43.7212	958.454	7.4173	SQQQQPPF		B2Y2Q6	LMW-B2 OS=Triticum aestivum OX=4565 GN=GluB3-2 PE=4 SV=1	2.35296	Condition 2	Condition 1	1.11e-07	1.69908	6066.16	6201.15	6272.98	14577.9	14550.8	14495.8	5916.32	6068.76	6272.98	4055.34	4067.54	4155.79	1	1	1	1	1	1
41.57_1954.9451n	No	2	#2363,#329	2,3	41.575	1954.95	7.6221	SHHQQQQPIQQQPQPF		B2Y2Q6	LMW-B2 OS=Triticum aestivum OX=4565 GN=GluB3-2 PE=4 SV=1	1.14364	Condition 2	Condition 1	0.00368142	2.75841	39284.4	40105.7	38075.2	45499.4	45485.3	43353	38314	39249.5	38075.2	12657.2	12715	12428.8	2	2	2	2	2	2
48.17_942.5091n	No	1	#47	2	48.1683	942.509	5.3794	SQQQQIVL		B2Y2Q6	LMW-B2 OS=Triticum aestivum OX=4565 GN=GluB3-2 PE=4 SV=1	3.30734	Condition 2	Condition 1	7.01e-07	3.37185	37870.6	39133.9	38915.4	130223	130343	122820	36935.1	38298.4	38915.4	36225.9	36436.1	35211.3	0	0	0	1	0	1
59.59_2361.1829n	No	2	#1921,#129	2,3	59.5942	2361.18	6.5464	QQQPPFLQQQQPSLPQQPPF	[9] Deamidation Q	B2Y2Q7	Low molecular weight glutenin OS=Triticum aestivum OX=4565 GN=GluB3-2 PE=2 SV=1	562.136	Condition 1	Condition 2	9.52e-05	61.0197	75050.5	74816	71662.8	129.653	212.359	52.0734	73196.7	73218.8	71662.8	36.0672	59.3628	14.9289	2	0	2	0	0	0
43.79_830.3939n	No	1	#5841	1	43.7898	830.394	7.023	SQQQPPF		B2Y2Q7	Low molecular weight glutenin OS=Triticum aestivum OX=4565 GN=GluB3-2 PE=2 SV=1	1.56038	Condition 2	Condition 1	0.0014877	8.62994	747.373	725.479	797.701	1285.57	1081.96	1175.39	728.912	709.99	797.701	357.623	302.452	336.972	1	1	1	0	0	0
46.84_907.4782n	No	1	#1423	2	46.8381	907.478	6.9491	RTTTSVPF		B2Y2Q7	Low molecular weight glutenin OS=Triticum aestivum OX=4565 GN=GluB3-2 PE=2 SV=1	2.05642	Condition 1	Condition 2	7.87e-06	4.01812	3002.03	3057.88	2979.56	1465.63	1406.18	1523.92	2927.88	2992.6	2979.56	407.713	393.082	436.894	0	0	1	1	1	0
45.92_664.3931n	No	2	#900,#2234	1,2	45.9192	664.393	7.4811	VHPSIL		B2Y2Q7	Low molecular weight glutenin OS=Triticum aestivum OX=4565 GN=GluB3-2 PE=2 SV=1	3.71356	Condition 1	Condition 2	0.000119308	15.6386	6719.53	6511.84	6912.94	2133.01	1674.38	1617.13	6553.55	6372.81	6912.94	593.369	468.056	463.614	2	2	2	0	0	0
51.51_943.4798n	No	2	#3275,#1494	1,2	51.508	943.48	5.8146	SQQQLPPF		B2Y2Q7	Low molecular weight glutenin OS=Triticum aestivum OX=4565 GN=GluB3-2 PE=2 SV=1	5.46489	Condition 1	Condition 2	1.06e-05	10.5124	9413.91	9152.56	9313.57	1862.7	1730.11	1508.85	9181.37	8957.16	9313.57	518.173	483.636	432.572	2	2	2	0	0	0
32.22_1053.5200n	No	1	#4348	2	32.2171	1053.52	6.7054	GQQPQQQQL		B2Y2Q7	Low molecular weight glutenin OS=Triticum aestivum OX=4565 GN=GluB3-2 PE=2 SV=1	1.2565	Condition 2	Condition 1	0.061605	13.9288	1555.58	1686.88	1637.06	2112.94	1730.82	2287.37	1517.15	1650.86	1637.06	587.784	483.832	655.766	1	0	1	1	1	1
43.94_743.3625n	No	2	#6542,#8702	1,2	43.9441	743.363	6.4684	QQQPPF		B2Y2Q7	Low molecular weight glutenin OS=Triticum aestivum OX=4565 GN=GluB3-2 PE=2 SV=1	1.437	Condition 2	Condition 1	0.000991736	5.71196	1291.24	1226.22	1151.63	1693.62	1731.91	1846.96	1259.34	1200.04	1151.63	471.136	484.138	529.504	1	0	1	0	0	0
48.27_1046.5989n	No	1	#533	2	48.2711	1046.6	7.5114	LQPHQIAQL		B2Y2Q7	Low molecular weight glutenin OS=Triticum aestivum OX=4565 GN=GluB3-2 PE=2 SV=1	7.42349	Condition 1	Condition 2	3.13e-05	16.2799	15867	15865.1	15945.4	2190.34	2461.97	1770.21	15475.1	15526.4	15945.4	609.315	688.219	507.501	1	1	1	0	1	1
57.57_1770.8348n	No	1	#1093	2	57.5687	1770.83	7.6987	SQQQQPPFSQQQPPF		B2Y2Q7	Low molecular weight glutenin OS=Triticum aestivum OX=4565 GN=GluB3-2 PE=2 SV=1	5.97544	Condition 1	Condition 2	0.000204	23.2481	18229.3	16900	16420.9	2837.91	3562.29	2226.82	17779.1	16539.2	16420.9	789.458	995.803	638.406	1	1	1	1	1	1
36.81_1742.8019n	No	1	#2144	2	36.8101	1742.8	7.864	GQCVSQPQQQSQQQL	[3] Carbamidomethyl C	B2Y2Q7	Low molecular weight glutenin OS=Triticum aestivum OX=4565 GN=GluB3-2 PE=2 SV=1	1.23968	Condition 1	Condition 2	0.0022445	4.22112	4576.37	4939.93	4914.87	4023.54	3827.62	3789.88	4463.33	4834.46	4914.87	1119.28	1069.97	1086.52	1	1	1	0	1	1
49.41_1767.8545n	No	1	#3115	2	49.4126	1767.85	7.0521	SQQQPPFSQQQQQPL		B2Y2Q7	Low molecular weight glutenin OS=Triticum aestivum OX=4565 GN=GluB3-2 PE=2 SV=1	1.07955	Condition 1	Condition 2	0.0737808	5.13038	4987.06	4965.58	4810.93	4724.19	4660.47	4291.03	4863.87	4859.56	4810.93	1314.19	1302.79	1230.19	1	0	1	0	0	0
63.58_1068.6049n	No	1	#655	2	63.577	1068.6	7.3099	VLPQQQIPF		B2Y2Q7	Low molecular weight glutenin OS=Triticum aestivum OX=4565 GN=GluB3-2 PE=2 SV=1	3.67355	Condition 1	Condition 2	0.000125505	14.272	17485.7	18583	16941.4	4958.89	5409.97	4061.38	17053.8	18186.3	16941.4	1379.48	1512.3	1164.36	1	1	1	1	1	1
43.77_830.3947n	No	1	#1917	2	43.7726	830.395	7.023	SQQQPPF		B2Y2Q7	Low molecular weight glutenin OS=Triticum aestivum OX=4565 GN=GluB3-2 PE=2 SV=1	2.39662	Condition 2	Condition 1	5.24e-05	7.85341	2537.5	2967.03	2723.7	6424.45	6523.55	6771.93	2474.82	2903.69	2723.7	1787.17	1823.59	1941.44	1	1	1	1	0	0
32.27_820.3755n	No	1	#288	1	32.2686	820.375	5.4459	SQQQSPF		B2Y2Q7	Low molecular weight glutenin OS=Triticum aestivum OX=4565 GN=GluB3-2 PE=2 SV=1	1.44127	Condition 1	Condition 2	0.0152064	15.4935	13769.7	13826.8	14150.5	9816.49	8085.1	11063.9	13429.5	13531.6	14150.5	2730.78	2260.11	3171.89	1	0	1	0	0	0
31.34_933.5095n	No	1	#581	2	31.3428	933.509	5.8638	QPHQIAQL		B2Y2Q7	Low molecular weight glutenin OS=Triticum aestivum OX=4565 GN=GluB3-2 PE=2 SV=1	1.4795	Condition 2	Condition 1	2.79e-05	2.73561	9167.26	9104.53	9386.21	13576.9	13302.5	14040.7	8940.82	8910.16	9386.21	3776.85	3718.58	4025.33	1	0	1	1	1	1
43.72_958.4541n	No	1	#952	2	43.7212	958.454	7.4173	SQQQQPPF		B2Y2Q7	Low molecular weight glutenin OS=Triticum aestivum OX=4565 GN=GluB3-2 PE=2 SV=1	2.35296	Condition 2	Condition 1	1.11e-07	1.69908	6066.16	6201.15	6272.98	14577.9	14550.8	14495.8	5916.32	6068.76	6272.98	4055.34	4067.54	4155.79	1	1	1	1	1	1
41.57_1954.9451n	No	2	#2363,#329	2,3	41.575	1954.95	7.6221	SHHQQQQPIQQQPQPF		B2Y2Q7	Low molecular weight glutenin OS=Triticum aestivum OX=4565 GN=GluB3-2 PE=2 SV=1	1.14364	Condition 2	Condition 1	0.00368142	2.75841	39284.4	40105.7	38075.2	45499.4	45485.3	43353	38314	39249.5	38075.2	12657.2	12715	12428.8	2	2	2	2	2	2
48.17_942.5091n	No	1	#47	2	48.1683	942.509	5.3794	SQQQQIVL		B2Y2Q7	Low molecular weight glutenin OS=Triticum aestivum OX=4565 GN=GluB3-2 PE=2 SV=1	3.30734	Condition 2	Condition 1	7.01e-07	3.37185	37870.6	39133.9	38915.4	130223	130343	122820	36935.1	38298.4	38915.4	36225.9	36436.1	35211.3	0	0	0	1	0	1
60.43_1620.8259n	No	1	#3243	2	60.4271	1620.83	7.2205	SQQQQPVLPQQPPF		B2Y2R3	Low molecular weight glutenin subunit OS=Triticum aestivum OX=4565 GN=GluB3-6 PE=4 SV=1	13.914	Condition 1	Condition 2	0.00346131	59.5075	3919.82	3657.32	3646.47	405.686	308.019	92.939	3823	3579.23	3646.47	112.855	86.1035	26.6447	1	1	1	0	0	0
56.08_1898.8913n	No	2	#2559,#7475	2,3	56.0759	1898.89	7.1365	SQQQQPPFSQQQQPPF		B2Y2R3	Low molecular weight glutenin subunit OS=Triticum aestivum OX=4565 GN=GluB3-6 PE=4 SV=1	20.18	Condition 1	Condition 2	0.000244619	41.6822	6987	7204.98	6867.14	329.482	501.157	212.922	6814.41	7051.16	6867.14	91.6562	140.094	61.0427	2	2	2	0	1	0
35.45_872.4738n	No	1	#1520	2	35.4458	872.474	6.0386	LQQQIPF		B2Y2R3	Low molecular weight glutenin subunit OS=Triticum aestivum OX=4565 GN=GluB3-6 PE=4 SV=1	3.51442	Condition 1	Condition 2	8.34e-05	10.8313	2168.78	2529.56	2431.88	609.3	665.045	754.502	2115.21	2475.56	2431.88	169.497	185.907	216.308	0	1	1	0	0	0
38.96_1271.5967n	No	1	#4031	2	38.9558	1271.6	6.3287	GQCVSQPQQQL	[3] Carbamidomethyl C	B2Y2R3	Low molecular weight glutenin subunit OS=Triticum aestivum OX=4565 GN=GluB3-6 PE=4 SV=1	1.21835	Condition 1	Condition 2	0.0320472	10.3077	1624.29	1698.36	1589.86	1492.13	1217.6	1322.36	1584.17	1662.1	1589.86	415.085	340.369	379.107	1	1	1	1	0	1
45.92_664.3931n	No	2	#900,#2234	1,2	45.9192	664.393	7.4811	VHPSIL		B2Y2R3	Low molecular weight glutenin subunit OS=Triticum aestivum OX=4565 GN=GluB3-6 PE=4 SV=1	3.71356	Condition 1	Condition 2	0.000119308	15.6386	6719.53	6511.84	6912.94	2133.01	1674.38	1617.13	6553.55	6372.81	6912.94	593.369	468.056	463.614	2	2	2	0	0	0
51.51_943.4798n	No	2	#3275,#1494	1,2	51.508	943.48	5.8146	SQQQLPPF		B2Y2R3	Low molecular weight glutenin subunit OS=Triticum aestivum OX=4565 GN=GluB3-6 PE=4 SV=1	5.46489	Condition 1	Condition 2	1.06e-05	10.5124	9413.91	9152.56	9313.57	1862.7	1730.11	1508.85	9181.37	8957.16	9313.57	518.173	483.636	432.572	2	2	2	0	0	0
32.22_1053.5200n	No	1	#4348	2	32.2171	1053.52	6.7054	GQQPQQQQL		B2Y2R3	Low molecular weight glutenin subunit OS=Triticum aestivum OX=4565 GN=GluB3-6 PE=4 SV=1	1.2565	Condition 2	Condition 1	0.061605	13.9288	1555.58	1686.88	1637.06	2112.94	1730.82	2287.37	1517.15	1650.86	1637.06	587.784	483.832	655.766	1	0	1	1	1	1
48.27_1046.5989n	No	1	#533	2	48.2711	1046.6	7.5114	LQPHQIAQL		B2Y2R3	Low molecular weight glutenin subunit OS=Triticum aestivum OX=4565 GN=GluB3-6 PE=4 SV=1	7.42349	Condition 1	Condition 2	3.13e-05	16.2799	15867	15865.1	15945.4	2190.34	2461.97	1770.21	15475.1	15526.4	15945.4	609.315	688.219	507.501	1	1	1	0	1	1
31.34_933.5095n	No	1	#581	2	31.3428	933.509	5.8638	QPHQIAQL		B2Y2R3	Low molecular weight glutenin subunit OS=Triticum aestivum OX=4565 GN=GluB3-6 PE=4 SV=1	1.4795	Condition 2	Condition 1	2.79e-05	2.73561	9167.26	9104.53	9386.21	13576.9	13302.5	14040.7	8940.82	8910.16	9386.21	3776.85	3718.58	4025.33	1	0	1	1	1	1
43.72_958.4541n	No	1	#952	2	43.7212	958.454	7.4173	SQQQQPPF		B2Y2R3	Low molecular weight glutenin subunit OS=Triticum aestivum OX=4565 GN=GluB3-6 PE=4 SV=1	2.35296	Condition 2	Condition 1	1.11e-07	1.69908	6066.16	6201.15	6272.98	14577.9	14550.8	14495.8	5916.32	6068.76	6272.98	4055.34	4067.54	4155.79	1	1	1	1	1	1
40.27_1636.8173n	No	2	#268,#12675	2,3	40.2689	1636.82	6.2262	SQQQQPVLPQQPPF	[9] Hydroxyproline	B2Y2R3	Low molecular weight glutenin subunit OS=Triticum aestivum OX=4565 GN=GluB3-6 PE=4 SV=1	1.41151	Condition 1	Condition 2	0.000364892	4.91473	24641.3	24109.9	25107.6	17604.9	18206.2	16515.1	24032.6	23595.2	25107.6	4897.38	5089.35	4734.7	1	0	1	0	0	0
60.43_1620.8259n	No	1	#3243	2	60.4271	1620.83	7.2205	SQQQQPVLPQQPPF		B2Y2R4	Low molecular weight glutenin subunit OS=Triticum aestivum OX=4565 GN=GluB3-6 PE=4 SV=1	13.914	Condition 1	Condition 2	0.00346131	59.5075	3919.82	3657.32	3646.47	405.686	308.019	92.939	3823	3579.23	3646.47	112.855	86.1035	26.6447	1	1	1	0	0	0
56.08_1898.8913n	No	2	#2559,#7475	2,3	56.0759	1898.89	7.1365	SQQQQPPFSQQQQPPF		B2Y2R4	Low molecular weight glutenin subunit OS=Triticum aestivum OX=4565 GN=GluB3-6 PE=4 SV=1	20.18	Condition 1	Condition 2	0.000244619	41.6822	6987	7204.98	6867.14	329.482	501.157	212.922	6814.41	7051.16	6867.14	91.6562	140.094	61.0427	2	2	2	0	1	0
35.45_872.4738n	No	1	#1520	2	35.4458	872.474	6.0386	LQQQIPF		B2Y2R4	Low molecular weight glutenin subunit OS=Triticum aestivum OX=4565 GN=GluB3-6 PE=4 SV=1	3.51442	Condition 1	Condition 2	8.34e-05	10.8313	2168.78	2529.56	2431.88	609.3	665.045	754.502	2115.21	2475.56	2431.88	169.497	185.907	216.308	0	1	1	0	0	0
45.92_664.3931n	No	2	#900,#2234	1,2	45.9192	664.393	7.4811	VHPSIL		B2Y2R4	Low molecular weight glutenin subunit OS=Triticum aestivum OX=4565 GN=GluB3-6 PE=4 SV=1	3.71356	Condition 1	Condition 2	0.000119308	15.6386	6719.53	6511.84	6912.94	2133.01	1674.38	1617.13	6553.55	6372.81	6912.94	593.369	468.056	463.614	2	2	2	0	0	0
51.51_943.4798n	No	2	#3275,#1494	1,2	51.508	943.48	5.8146	SQQQLPPF		B2Y2R4	Low molecular weight glutenin subunit OS=Triticum aestivum OX=4565 GN=GluB3-6 PE=4 SV=1	5.46489	Condition 1	Condition 2	1.06e-05	10.5124	9413.91	9152.56	9313.57	1862.7	1730.11	1508.85	9181.37	8957.16	9313.57	518.173	483.636	432.572	2	2	2	0	0	0
32.22_1053.5200n	No	1	#4348	2	32.2171	1053.52	6.7054	GQQPQQQQL		B2Y2R4	Low molecular weight glutenin subunit OS=Triticum aestivum OX=4565 GN=GluB3-6 PE=4 SV=1	1.2565	Condition 2	Condition 1	0.061605	13.9288	1555.58	1686.88	1637.06	2112.94	1730.82	2287.37	1517.15	1650.86	1637.06	587.784	483.832	655.766	1	0	1	1	1	1
48.27_1046.5989n	No	1	#533	2	48.2711	1046.6	7.5114	LQPHQIAQL		B2Y2R4	Low molecular weight glutenin subunit OS=Triticum aestivum OX=4565 GN=GluB3-6 PE=4 SV=1	7.42349	Condition 1	Condition 2	3.13e-05	16.2799	15867	15865.1	15945.4	2190.34	2461.97	1770.21	15475.1	15526.4	15945.4	609.315	688.219	507.501	1	1	1	0	1	1
36.81_1742.8019n	No	1	#2144	2	36.8101	1742.8	7.864	GQCVSQPQQQSQQQL	[3] Carbamidomethyl C	B2Y2R4	Low molecular weight glutenin subunit OS=Triticum aestivum OX=4565 GN=GluB3-6 PE=4 SV=1	1.23968	Condition 1	Condition 2	0.0022445	4.22112	4576.37	4939.93	4914.87	4023.54	3827.62	3789.88	4463.33	4834.46	4914.87	1119.28	1069.97	1086.52	1	1	1	0	1	1
31.34_933.5095n	No	1	#581	2	31.3428	933.509	5.8638	QPHQIAQL		B2Y2R4	Low molecular weight glutenin subunit OS=Triticum aestivum OX=4565 GN=GluB3-6 PE=4 SV=1	1.4795	Condition 2	Condition 1	2.79e-05	2.73561	9167.26	9104.53	9386.21	13576.9	13302.5	14040.7	8940.82	8910.16	9386.21	3776.85	3718.58	4025.33	1	0	1	1	1	1
43.72_958.4541n	No	1	#952	2	43.7212	958.454	7.4173	SQQQQPPF		B2Y2R4	Low molecular weight glutenin subunit OS=Triticum aestivum OX=4565 GN=GluB3-6 PE=4 SV=1	2.35296	Condition 2	Condition 1	1.11e-07	1.69908	6066.16	6201.15	6272.98	14577.9	14550.8	14495.8	5916.32	6068.76	6272.98	4055.34	4067.54	4155.79	1	1	1	1	1	1
40.27_1636.8173n	No	2	#268,#12675	2,3	40.2689	1636.82	6.2262	SQQQQPVLPQQPPF	[9] Hydroxyproline	B2Y2R4	Low molecular weight glutenin subunit OS=Triticum aestivum OX=4565 GN=GluB3-6 PE=4 SV=1	1.41151	Condition 1	Condition 2	0.000364892	4.91473	24641.3	24109.9	25107.6	17604.9	18206.2	16515.1	24032.6	23595.2	25107.6	4897.38	5089.35	4734.7	1	0	1	0	0	0
60.43_1620.8259n	No	1	#3243	2	60.4271	1620.83	7.2205	SQQQQPVLPQQPPF		B2Y2R5	Low molecular weight glutenin subunit OS=Triticum aestivum OX=4565 GN=GluB3-6 PE=4 SV=1	13.914	Condition 1	Condition 2	0.00346131	59.5075	3919.82	3657.32	3646.47	405.686	308.019	92.939	3823	3579.23	3646.47	112.855	86.1035	26.6447	1	1	1	0	0	0
56.08_1898.8913n	No	2	#2559,#7475	2,3	56.0759	1898.89	7.1365	SQQQQPPFSQQQQPPF		B2Y2R5	Low molecular weight glutenin subunit OS=Triticum aestivum OX=4565 GN=GluB3-6 PE=4 SV=1	20.18	Condition 1	Condition 2	0.000244619	41.6822	6987	7204.98	6867.14	329.482	501.157	212.922	6814.41	7051.16	6867.14	91.6562	140.094	61.0427	2	2	2	0	1	0
35.45_872.4738n	No	1	#1520	2	35.4458	872.474	6.0386	LQQQIPF		B2Y2R5	Low molecular weight glutenin subunit OS=Triticum aestivum OX=4565 GN=GluB3-6 PE=4 SV=1	3.51442	Condition 1	Condition 2	8.34e-05	10.8313	2168.78	2529.56	2431.88	609.3	665.045	754.502	2115.21	2475.56	2431.88	169.497	185.907	216.308	0	1	1	0	0	0
45.92_664.3931n	No	2	#900,#2234	1,2	45.9192	664.393	7.4811	VHPSIL		B2Y2R5	Low molecular weight glutenin subunit OS=Triticum aestivum OX=4565 GN=GluB3-6 PE=4 SV=1	3.71356	Condition 1	Condition 2	0.000119308	15.6386	6719.53	6511.84	6912.94	2133.01	1674.38	1617.13	6553.55	6372.81	6912.94	593.369	468.056	463.614	2	2	2	0	0	0
51.51_943.4798n	No	2	#3275,#1494	1,2	51.508	943.48	5.8146	SQQQLPPF		B2Y2R5	Low molecular weight glutenin subunit OS=Triticum aestivum OX=4565 GN=GluB3-6 PE=4 SV=1	5.46489	Condition 1	Condition 2	1.06e-05	10.5124	9413.91	9152.56	9313.57	1862.7	1730.11	1508.85	9181.37	8957.16	9313.57	518.173	483.636	432.572	2	2	2	0	0	0
32.22_1053.5200n	No	1	#4348	2	32.2171	1053.52	6.7054	GQQPQQQQL		B2Y2R5	Low molecular weight glutenin subunit OS=Triticum aestivum OX=4565 GN=GluB3-6 PE=4 SV=1	1.2565	Condition 2	Condition 1	0.061605	13.9288	1555.58	1686.88	1637.06	2112.94	1730.82	2287.37	1517.15	1650.86	1637.06	587.784	483.832	655.766	1	0	1	1	1	1
48.27_1046.5989n	No	1	#533	2	48.2711	1046.6	7.5114	LQPHQIAQL		B2Y2R5	Low molecular weight glutenin subunit OS=Triticum aestivum OX=4565 GN=GluB3-6 PE=4 SV=1	7.42349	Condition 1	Condition 2	3.13e-05	16.2799	15867	15865.1	15945.4	2190.34	2461.97	1770.21	15475.1	15526.4	15945.4	609.315	688.219	507.501	1	1	1	0	1	1
36.81_1742.8019n	No	1	#2144	2	36.8101	1742.8	7.864	GQCVSQPQQQSQQQL	[3] Carbamidomethyl C	B2Y2R5	Low molecular weight glutenin subunit OS=Triticum aestivum OX=4565 GN=GluB3-6 PE=4 SV=1	1.23968	Condition 1	Condition 2	0.0022445	4.22112	4576.37	4939.93	4914.87	4023.54	3827.62	3789.88	4463.33	4834.46	4914.87	1119.28	1069.97	1086.52	1	1	1	0	1	1
31.34_933.5095n	No	1	#581	2	31.3428	933.509	5.8638	QPHQIAQL		B2Y2R5	Low molecular weight glutenin subunit OS=Triticum aestivum OX=4565 GN=GluB3-6 PE=4 SV=1	1.4795	Condition 2	Condition 1	2.79e-05	2.73561	9167.26	9104.53	9386.21	13576.9	13302.5	14040.7	8940.82	8910.16	9386.21	3776.85	3718.58	4025.33	1	0	1	1	1	1
43.72_958.4541n	No	1	#952	2	43.7212	958.454	7.4173	SQQQQPPF		B2Y2R5	Low molecular weight glutenin subunit OS=Triticum aestivum OX=4565 GN=GluB3-6 PE=4 SV=1	2.35296	Condition 2	Condition 1	1.11e-07	1.69908	6066.16	6201.15	6272.98	14577.9	14550.8	14495.8	5916.32	6068.76	6272.98	4055.34	4067.54	4155.79	1	1	1	1	1	1
40.27_1636.8173n	No	2	#268,#12675	2,3	40.2689	1636.82	6.2262	SQQQQPVLPQQPPF	[9] Hydroxyproline	B2Y2R5	Low molecular weight glutenin subunit OS=Triticum aestivum OX=4565 GN=GluB3-6 PE=4 SV=1	1.41151	Condition 1	Condition 2	0.000364892	4.91473	24641.3	24109.9	25107.6	17604.9	18206.2	16515.1	24032.6	23595.2	25107.6	4897.38	5089.35	4734.7	1	0	1	0	0	0
60.43_1620.8259n	No	1	#3243	2	60.4271	1620.83	7.2205	SQQQQPVLPQQPPF		B2Y2R6	Low molecular weight glutenin subunit OS=Triticum aestivum OX=4565 GN=GluB3-6 PE=4 SV=1	13.914	Condition 1	Condition 2	0.00346131	59.5075	3919.82	3657.32	3646.47	405.686	308.019	92.939	3823	3579.23	3646.47	112.855	86.1035	26.6447	1	1	1	0	0	0
56.08_1898.8913n	No	2	#2559,#7475	2,3	56.0759	1898.89	7.1365	SQQQQPPFSQQQQPPF		B2Y2R6	Low molecular weight glutenin subunit OS=Triticum aestivum OX=4565 GN=GluB3-6 PE=4 SV=1	20.18	Condition 1	Condition 2	0.000244619	41.6822	6987	7204.98	6867.14	329.482	501.157	212.922	6814.41	7051.16	6867.14	91.6562	140.094	61.0427	2	2	2	0	1	0
35.45_872.4738n	No	1	#1520	2	35.4458	872.474	6.0386	LQQQIPF		B2Y2R6	Low molecular weight glutenin subunit OS=Triticum aestivum OX=4565 GN=GluB3-6 PE=4 SV=1	3.51442	Condition 1	Condition 2	8.34e-05	10.8313	2168.78	2529.56	2431.88	609.3	665.045	754.502	2115.21	2475.56	2431.88	169.497	185.907	216.308	0	1	1	0	0	0
45.92_664.3931n	No	2	#900,#2234	1,2	45.9192	664.393	7.4811	VHPSIL		B2Y2R6	Low molecular weight glutenin subunit OS=Triticum aestivum OX=4565 GN=GluB3-6 PE=4 SV=1	3.71356	Condition 1	Condition 2	0.000119308	15.6386	6719.53	6511.84	6912.94	2133.01	1674.38	1617.13	6553.55	6372.81	6912.94	593.369	468.056	463.614	2	2	2	0	0	0
51.51_943.4798n	No	2	#3275,#1494	1,2	51.508	943.48	5.8146	SQQQLPPF		B2Y2R6	Low molecular weight glutenin subunit OS=Triticum aestivum OX=4565 GN=GluB3-6 PE=4 SV=1	5.46489	Condition 1	Condition 2	1.06e-05	10.5124	9413.91	9152.56	9313.57	1862.7	1730.11	1508.85	9181.37	8957.16	9313.57	518.173	483.636	432.572	2	2	2	0	0	0
32.22_1053.5200n	No	1	#4348	2	32.2171	1053.52	6.7054	GQQPQQQQL		B2Y2R6	Low molecular weight glutenin subunit OS=Triticum aestivum OX=4565 GN=GluB3-6 PE=4 SV=1	1.2565	Condition 2	Condition 1	0.061605	13.9288	1555.58	1686.88	1637.06	2112.94	1730.82	2287.37	1517.15	1650.86	1637.06	587.784	483.832	655.766	1	0	1	1	1	1
48.27_1046.5989n	No	1	#533	2	48.2711	1046.6	7.5114	LQPHQIAQL		B2Y2R6	Low molecular weight glutenin subunit OS=Triticum aestivum OX=4565 GN=GluB3-6 PE=4 SV=1	7.42349	Condition 1	Condition 2	3.13e-05	16.2799	15867	15865.1	15945.4	2190.34	2461.97	1770.21	15475.1	15526.4	15945.4	609.315	688.219	507.501	1	1	1	0	1	1
36.81_1742.8019n	No	1	#2144	2	36.8101	1742.8	7.864	GQCVSQPQQQSQQQL	[3] Carbamidomethyl C	B2Y2R6	Low molecular weight glutenin subunit OS=Triticum aestivum OX=4565 GN=GluB3-6 PE=4 SV=1	1.23968	Condition 1	Condition 2	0.0022445	4.22112	4576.37	4939.93	4914.87	4023.54	3827.62	3789.88	4463.33	4834.46	4914.87	1119.28	1069.97	1086.52	1	1	1	0	1	1
31.34_933.5095n	No	1	#581	2	31.3428	933.509	5.8638	QPHQIAQL		B2Y2R6	Low molecular weight glutenin subunit OS=Triticum aestivum OX=4565 GN=GluB3-6 PE=4 SV=1	1.4795	Condition 2	Condition 1	2.79e-05	2.73561	9167.26	9104.53	9386.21	13576.9	13302.5	14040.7	8940.82	8910.16	9386.21	3776.85	3718.58	4025.33	1	0	1	1	1	1
43.72_958.4541n	No	1	#952	2	43.7212	958.454	7.4173	SQQQQPPF		B2Y2R6	Low molecular weight glutenin subunit OS=Triticum aestivum OX=4565 GN=GluB3-6 PE=4 SV=1	2.35296	Condition 2	Condition 1	1.11e-07	1.69908	6066.16	6201.15	6272.98	14577.9	14550.8	14495.8	5916.32	6068.76	6272.98	4055.34	4067.54	4155.79	1	1	1	1	1	1
40.27_1636.8173n	No	2	#268,#12675	2,3	40.2689	1636.82	6.2262	SQQQQPVLPQQPPF	[9] Hydroxyproline	B2Y2R6	Low molecular weight glutenin subunit OS=Triticum aestivum OX=4565 GN=GluB3-6 PE=4 SV=1	1.41151	Condition 1	Condition 2	0.000364892	4.91473	24641.3	24109.9	25107.6	17604.9	18206.2	16515.1	24032.6	23595.2	25107.6	4897.38	5089.35	4734.7	1	0	1	0	0	0
60.43_1620.8259n	No	1	#3243	2	60.4271	1620.83	7.2205	SQQQQPVLPQQPPF		B2Y2R8	Low molecular weight glutenin subunit OS=Triticum aestivum OX=4565 GN=GluB3-3 PE=4 SV=1	13.914	Condition 1	Condition 2	0.00346131	59.5075	3919.82	3657.32	3646.47	405.686	308.019	92.939	3823	3579.23	3646.47	112.855	86.1035	26.6447	1	1	1	0	0	0
56.08_1898.8913n	No	2	#2559,#7475	2,3	56.0759	1898.89	7.1365	SQQQQPPFSQQQQPPF		B2Y2R8	Low molecular weight glutenin subunit OS=Triticum aestivum OX=4565 GN=GluB3-3 PE=4 SV=1	20.18	Condition 1	Condition 2	0.000244619	41.6822	6987	7204.98	6867.14	329.482	501.157	212.922	6814.41	7051.16	6867.14	91.6562	140.094	61.0427	2	2	2	0	1	0
35.45_872.4738n	No	1	#1520	2	35.4458	872.474	6.0386	LQQQIPF		B2Y2R8	Low molecular weight glutenin subunit OS=Triticum aestivum OX=4565 GN=GluB3-3 PE=4 SV=1	3.51442	Condition 1	Condition 2	8.34e-05	10.8313	2168.78	2529.56	2431.88	609.3	665.045	754.502	2115.21	2475.56	2431.88	169.497	185.907	216.308	0	1	1	0	0	0
45.92_664.3931n	No	2	#900,#2234	1,2	45.9192	664.393	7.4811	VHPSIL		B2Y2R8	Low molecular weight glutenin subunit OS=Triticum aestivum OX=4565 GN=GluB3-3 PE=4 SV=1	3.71356	Condition 1	Condition 2	0.000119308	15.6386	6719.53	6511.84	6912.94	2133.01	1674.38	1617.13	6553.55	6372.81	6912.94	593.369	468.056	463.614	2	2	2	0	0	0
51.51_943.4798n	No	2	#3275,#1494	1,2	51.508	943.48	5.8146	SQQQLPPF		B2Y2R8	Low molecular weight glutenin subunit OS=Triticum aestivum OX=4565 GN=GluB3-3 PE=4 SV=1	5.46489	Condition 1	Condition 2	1.06e-05	10.5124	9413.91	9152.56	9313.57	1862.7	1730.11	1508.85	9181.37	8957.16	9313.57	518.173	483.636	432.572	2	2	2	0	0	0
32.22_1053.5200n	No	1	#4348	2	32.2171	1053.52	6.7054	GQQPQQQQL		B2Y2R8	Low molecular weight glutenin subunit OS=Triticum aestivum OX=4565 GN=GluB3-3 PE=4 SV=1	1.2565	Condition 2	Condition 1	0.061605	13.9288	1555.58	1686.88	1637.06	2112.94	1730.82	2287.37	1517.15	1650.86	1637.06	587.784	483.832	655.766	1	0	1	1	1	1
48.27_1046.5989n	No	1	#533	2	48.2711	1046.6	7.5114	LQPHQIAQL		B2Y2R8	Low molecular weight glutenin subunit OS=Triticum aestivum OX=4565 GN=GluB3-3 PE=4 SV=1	7.42349	Condition 1	Condition 2	3.13e-05	16.2799	15867	15865.1	15945.4	2190.34	2461.97	1770.21	15475.1	15526.4	15945.4	609.315	688.219	507.501	1	1	1	0	1	1
36.81_1742.8019n	No	1	#2144	2	36.8101	1742.8	7.864	GQCVSQPQQQSQQQL	[3] Carbamidomethyl C	B2Y2R8	Low molecular weight glutenin subunit OS=Triticum aestivum OX=4565 GN=GluB3-3 PE=4 SV=1	1.23968	Condition 1	Condition 2	0.0022445	4.22112	4576.37	4939.93	4914.87	4023.54	3827.62	3789.88	4463.33	4834.46	4914.87	1119.28	1069.97	1086.52	1	1	1	0	1	1
31.34_933.5095n	No	1	#581	2	31.3428	933.509	5.8638	QPHQIAQL		B2Y2R8	Low molecular weight glutenin subunit OS=Triticum aestivum OX=4565 GN=GluB3-3 PE=4 SV=1	1.4795	Condition 2	Condition 1	2.79e-05	2.73561	9167.26	9104.53	9386.21	13576.9	13302.5	14040.7	8940.82	8910.16	9386.21	3776.85	3718.58	4025.33	1	0	1	1	1	1
43.72_958.4541n	No	1	#952	2	43.7212	958.454	7.4173	SQQQQPPF		B2Y2R8	Low molecular weight glutenin subunit OS=Triticum aestivum OX=4565 GN=GluB3-3 PE=4 SV=1	2.35296	Condition 2	Condition 1	1.11e-07	1.69908	6066.16	6201.15	6272.98	14577.9	14550.8	14495.8	5916.32	6068.76	6272.98	4055.34	4067.54	4155.79	1	1	1	1	1	1
40.27_1636.8173n	No	2	#268,#12675	2,3	40.2689	1636.82	6.2262	SQQQQPVLPQQPPF	[9] Hydroxyproline	B2Y2R8	Low molecular weight glutenin subunit OS=Triticum aestivum OX=4565 GN=GluB3-3 PE=4 SV=1	1.41151	Condition 1	Condition 2	0.000364892	4.91473	24641.3	24109.9	25107.6	17604.9	18206.2	16515.1	24032.6	23595.2	25107.6	4897.38	5089.35	4734.7	1	0	1	0	0	0
60.43_1620.8259n	No	1	#3243	2	60.4271	1620.83	7.2205	SQQQQPVLPQQPPF		B2Y2S0	Low molecular weight glutenin subunit OS=Triticum aestivum OX=4565 GN=GluB3-3 PE=4 SV=1	13.914	Condition 1	Condition 2	0.00346131	59.5075	3919.82	3657.32	3646.47	405.686	308.019	92.939	3823	3579.23	3646.47	112.855	86.1035	26.6447	1	1	1	0	0	0
56.08_1898.8913n	No	2	#2559,#7475	2,3	56.0759	1898.89	7.1365	SQQQQPPFSQQQQPPF		B2Y2S0	Low molecular weight glutenin subunit OS=Triticum aestivum OX=4565 GN=GluB3-3 PE=4 SV=1	20.18	Condition 1	Condition 2	0.000244619	41.6822	6987	7204.98	6867.14	329.482	501.157	212.922	6814.41	7051.16	6867.14	91.6562	140.094	61.0427	2	2	2	0	1	0
35.45_872.4738n	No	1	#1520	2	35.4458	872.474	6.0386	LQQQIPF		B2Y2S0	Low molecular weight glutenin subunit OS=Triticum aestivum OX=4565 GN=GluB3-3 PE=4 SV=1	3.51442	Condition 1	Condition 2	8.34e-05	10.8313	2168.78	2529.56	2431.88	609.3	665.045	754.502	2115.21	2475.56	2431.88	169.497	185.907	216.308	0	1	1	0	0	0
45.92_664.3931n	No	2	#900,#2234	1,2	45.9192	664.393	7.4811	VHPSIL		B2Y2S0	Low molecular weight glutenin subunit OS=Triticum aestivum OX=4565 GN=GluB3-3 PE=4 SV=1	3.71356	Condition 1	Condition 2	0.000119308	15.6386	6719.53	6511.84	6912.94	2133.01	1674.38	1617.13	6553.55	6372.81	6912.94	593.369	468.056	463.614	2	2	2	0	0	0
51.51_943.4798n	No	2	#3275,#1494	1,2	51.508	943.48	5.8146	SQQQLPPF		B2Y2S0	Low molecular weight glutenin subunit OS=Triticum aestivum OX=4565 GN=GluB3-3 PE=4 SV=1	5.46489	Condition 1	Condition 2	1.06e-05	10.5124	9413.91	9152.56	9313.57	1862.7	1730.11	1508.85	9181.37	8957.16	9313.57	518.173	483.636	432.572	2	2	2	0	0	0
32.22_1053.5200n	No	1	#4348	2	32.2171	1053.52	6.7054	GQQPQQQQL		B2Y2S0	Low molecular weight glutenin subunit OS=Triticum aestivum OX=4565 GN=GluB3-3 PE=4 SV=1	1.2565	Condition 2	Condition 1	0.061605	13.9288	1555.58	1686.88	1637.06	2112.94	1730.82	2287.37	1517.15	1650.86	1637.06	587.784	483.832	655.766	1	0	1	1	1	1
48.27_1046.5989n	No	1	#533	2	48.2711	1046.6	7.5114	LQPHQIAQL		B2Y2S0	Low molecular weight glutenin subunit OS=Triticum aestivum OX=4565 GN=GluB3-3 PE=4 SV=1	7.42349	Condition 1	Condition 2	3.13e-05	16.2799	15867	15865.1	15945.4	2190.34	2461.97	1770.21	15475.1	15526.4	15945.4	609.315	688.219	507.501	1	1	1	0	1	1
36.81_1742.8019n	No	1	#2144	2	36.8101	1742.8	7.864	GQCVSQPQQQSQQQL	[3] Carbamidomethyl C	B2Y2S0	Low molecular weight glutenin subunit OS=Triticum aestivum OX=4565 GN=GluB3-3 PE=4 SV=1	1.23968	Condition 1	Condition 2	0.0022445	4.22112	4576.37	4939.93	4914.87	4023.54	3827.62	3789.88	4463.33	4834.46	4914.87	1119.28	1069.97	1086.52	1	1	1	0	1	1
31.34_933.5095n	No	1	#581	2	31.3428	933.509	5.8638	QPHQIAQL		B2Y2S0	Low molecular weight glutenin subunit OS=Triticum aestivum OX=4565 GN=GluB3-3 PE=4 SV=1	1.4795	Condition 2	Condition 1	2.79e-05	2.73561	9167.26	9104.53	9386.21	13576.9	13302.5	14040.7	8940.82	8910.16	9386.21	3776.85	3718.58	4025.33	1	0	1	1	1	1
43.72_958.4541n	No	1	#952	2	43.7212	958.454	7.4173	SQQQQPPF		B2Y2S0	Low molecular weight glutenin subunit OS=Triticum aestivum OX=4565 GN=GluB3-3 PE=4 SV=1	2.35296	Condition 2	Condition 1	1.11e-07	1.69908	6066.16	6201.15	6272.98	14577.9	14550.8	14495.8	5916.32	6068.76	6272.98	4055.34	4067.54	4155.79	1	1	1	1	1	1
40.27_1636.8173n	No	2	#268,#12675	2,3	40.2689	1636.82	6.2262	SQQQQPVLPQQPPF	[9] Hydroxyproline	B2Y2S0	Low molecular weight glutenin subunit OS=Triticum aestivum OX=4565 GN=GluB3-3 PE=4 SV=1	1.41151	Condition 1	Condition 2	0.000364892	4.91473	24641.3	24109.9	25107.6	17604.9	18206.2	16515.1	24032.6	23595.2	25107.6	4897.38	5089.35	4734.7	1	0	1	0	0	0
54.53_822.4599n	No	2	#5402,#6113	1,2	54.5305	822.46	6.7272	QQQPLPL		B2Y2S1	Low-molecular-weight glutenin subunit OS=Triticum aestivum OX=4565 GN=GluB3-4 PE=2 SV=1	17.1408	Condition 1	Condition 2	4.28e-06	12.4929	1685.06	1494.14	1627.43	80.2415	102.337	97.8417	1643.44	1462.24	1627.43	22.3218	28.6073	28.0502	2	1	2	0	0	0
40.25_1712.8027n	No	1	#9537	2	40.2518	1712.8	5.711	SQQQQQFPQQQQPL	[5] Deamidation Q	B2Y2S1	Low-molecular-weight glutenin subunit OS=Triticum aestivum OX=4565 GN=GluB3-4 PE=2 SV=1	2.53909	Condition 1	Condition 2	0.00359917	25.0004	665.289	777.512	637.005	346.852	260.073	212.191	648.855	760.913	637.005	96.4885	72.7007	60.8329	0	1	1	0	0	0
43.79_830.3939n	No	1	#5841	1	43.7898	830.394	7.023	SQQQPPF		B2Y2S1	Low-molecular-weight glutenin subunit OS=Triticum aestivum OX=4565 GN=GluB3-4 PE=2 SV=1	1.56038	Condition 2	Condition 1	0.0014877	8.62994	747.373	725.479	797.701	1285.57	1081.96	1175.39	728.912	709.99	797.701	357.623	302.452	336.972	1	1	1	0	0	0
48.27_1046.5989n	No	1	#533	2	48.2711	1046.6	7.5114	LQPHQIAQL		B2Y2S1	Low-molecular-weight glutenin subunit OS=Triticum aestivum OX=4565 GN=GluB3-4 PE=2 SV=1	7.42349	Condition 1	Condition 2	3.13e-05	16.2799	15867	15865.1	15945.4	2190.34	2461.97	1770.21	15475.1	15526.4	15945.4	609.315	688.219	507.501	1	1	1	0	1	1
57.57_1770.8348n	No	1	#1093	2	57.5687	1770.83	7.6987	SQQQQPPFSQQQPPF		B2Y2S1	Low-molecular-weight glutenin subunit OS=Triticum aestivum OX=4565 GN=GluB3-4 PE=2 SV=1	5.97544	Condition 1	Condition 2	0.000204	23.2481	18229.3	16900	16420.9	2837.91	3562.29	2226.82	17779.1	16539.2	16420.9	789.458	995.803	638.406	1	1	1	1	1	1
32.98_850.4298n	No	1	#1645	1	32.9813	850.43	6.1136	QQILWY	[2] Deamidation Q	B2Y2S1	Low-molecular-weight glutenin subunit OS=Triticum aestivum OX=4565 GN=GluB3-4 PE=2 SV=1	1.04713	Condition 1	Condition 2	0.415733	9.04262	4928.68	5123.28	5030.35	4359.6	4816.33	5227.5	4806.94	5013.9	5030.35	1212.77	1346.36	1498.67	1	0	1	0	0	0
43.77_830.3947n	No	1	#1917	2	43.7726	830.395	7.023	SQQQPPF		B2Y2S1	Low-molecular-weight glutenin subunit OS=Triticum aestivum OX=4565 GN=GluB3-4 PE=2 SV=1	2.39662	Condition 2	Condition 1	5.24e-05	7.85341	2537.5	2967.03	2723.7	6424.45	6523.55	6771.93	2474.82	2903.69	2723.7	1787.17	1823.59	1941.44	1	1	1	1	0	0
31.34_933.5095n	No	1	#581	2	31.3428	933.509	5.8638	QPHQIAQL		B2Y2S1	Low-molecular-weight glutenin subunit OS=Triticum aestivum OX=4565 GN=GluB3-4 PE=2 SV=1	1.4795	Condition 2	Condition 1	2.79e-05	2.73561	9167.26	9104.53	9386.21	13576.9	13302.5	14040.7	8940.82	8910.16	9386.21	3776.85	3718.58	4025.33	1	0	1	1	1	1
43.72_958.4541n	No	1	#952	2	43.7212	958.454	7.4173	SQQQQPPF		B2Y2S1	Low-molecular-weight glutenin subunit OS=Triticum aestivum OX=4565 GN=GluB3-4 PE=2 SV=1	2.35296	Condition 2	Condition 1	1.11e-07	1.69908	6066.16	6201.15	6272.98	14577.9	14550.8	14495.8	5916.32	6068.76	6272.98	4055.34	4067.54	4155.79	1	1	1	1	1	1
59.59_2361.1829n	No	2	#1921,#129	2,3	59.5942	2361.18	6.5464	QQQPPFLQQQQPSLPQQPPF	[9] Deamidation Q	B2Y2S3	Low molecular weight glutenin subunit OS=Triticum aestivum OX=4565 GN=GluB3-2 PE=4 SV=1	562.136	Condition 1	Condition 2	9.52e-05	61.0197	75050.5	74816	71662.8	129.653	212.359	52.0734	73196.7	73218.8	71662.8	36.0672	59.3628	14.9289	2	0	2	0	0	0
43.79_830.3939n	No	1	#5841	1	43.7898	830.394	7.023	SQQQPPF		B2Y2S3	Low molecular weight glutenin subunit OS=Triticum aestivum OX=4565 GN=GluB3-2 PE=4 SV=1	1.56038	Condition 2	Condition 1	0.0014877	8.62994	747.373	725.479	797.701	1285.57	1081.96	1175.39	728.912	709.99	797.701	357.623	302.452	336.972	1	1	1	0	0	0
45.92_664.3931n	No	2	#900,#2234	1,2	45.9192	664.393	7.4811	VHPSIL		B2Y2S3	Low molecular weight glutenin subunit OS=Triticum aestivum OX=4565 GN=GluB3-2 PE=4 SV=1	3.71356	Condition 1	Condition 2	0.000119308	15.6386	6719.53	6511.84	6912.94	2133.01	1674.38	1617.13	6553.55	6372.81	6912.94	593.369	468.056	463.614	2	2	2	0	0	0
51.51_943.4798n	No	2	#3275,#1494	1,2	51.508	943.48	5.8146	SQQQLPPF		B2Y2S3	Low molecular weight glutenin subunit OS=Triticum aestivum OX=4565 GN=GluB3-2 PE=4 SV=1	5.46489	Condition 1	Condition 2	1.06e-05	10.5124	9413.91	9152.56	9313.57	1862.7	1730.11	1508.85	9181.37	8957.16	9313.57	518.173	483.636	432.572	2	2	2	0	0	0
32.22_1053.5200n	No	1	#4348	2	32.2171	1053.52	6.7054	GQQPQQQQL		B2Y2S3	Low molecular weight glutenin subunit OS=Triticum aestivum OX=4565 GN=GluB3-2 PE=4 SV=1	1.2565	Condition 2	Condition 1	0.061605	13.9288	1555.58	1686.88	1637.06	2112.94	1730.82	2287.37	1517.15	1650.86	1637.06	587.784	483.832	655.766	1	0	1	1	1	1
43.94_743.3625n	No	2	#6542,#8702	1,2	43.9441	743.363	6.4684	QQQPPF		B2Y2S3	Low molecular weight glutenin subunit OS=Triticum aestivum OX=4565 GN=GluB3-2 PE=4 SV=1	1.437	Condition 2	Condition 1	0.000991736	5.71196	1291.24	1226.22	1151.63	1693.62	1731.91	1846.96	1259.34	1200.04	1151.63	471.136	484.138	529.504	1	0	1	0	0	0
48.27_1046.5989n	No	1	#533	2	48.2711	1046.6	7.5114	LQPHQIAQL		B2Y2S3	Low molecular weight glutenin subunit OS=Triticum aestivum OX=4565 GN=GluB3-2 PE=4 SV=1	7.42349	Condition 1	Condition 2	3.13e-05	16.2799	15867	15865.1	15945.4	2190.34	2461.97	1770.21	15475.1	15526.4	15945.4	609.315	688.219	507.501	1	1	1	0	1	1
57.57_1770.8348n	No	1	#1093	2	57.5687	1770.83	7.6987	SQQQQPPFSQQQPPF		B2Y2S3	Low molecular weight glutenin subunit OS=Triticum aestivum OX=4565 GN=GluB3-2 PE=4 SV=1	5.97544	Condition 1	Condition 2	0.000204	23.2481	18229.3	16900	16420.9	2837.91	3562.29	2226.82	17779.1	16539.2	16420.9	789.458	995.803	638.406	1	1	1	1	1	1
36.81_1742.8019n	No	1	#2144	2	36.8101	1742.8	7.864	GQCVSQPQQQSQQQL	[3] Carbamidomethyl C	B2Y2S3	Low molecular weight glutenin subunit OS=Triticum aestivum OX=4565 GN=GluB3-2 PE=4 SV=1	1.23968	Condition 1	Condition 2	0.0022445	4.22112	4576.37	4939.93	4914.87	4023.54	3827.62	3789.88	4463.33	4834.46	4914.87	1119.28	1069.97	1086.52	1	1	1	0	1	1
49.41_1767.8545n	No	1	#3115	2	49.4126	1767.85	7.0521	SQQQPPFSQQQQQPL		B2Y2S3	Low molecular weight glutenin subunit OS=Triticum aestivum OX=4565 GN=GluB3-2 PE=4 SV=1	1.07955	Condition 1	Condition 2	0.0737808	5.13038	4987.06	4965.58	4810.93	4724.19	4660.47	4291.03	4863.87	4859.56	4810.93	1314.19	1302.79	1230.19	1	0	1	0	0	0
63.58_1068.6049n	No	1	#655	2	63.577	1068.6	7.3099	VLPQQQIPF		B2Y2S3	Low molecular weight glutenin subunit OS=Triticum aestivum OX=4565 GN=GluB3-2 PE=4 SV=1	3.67355	Condition 1	Condition 2	0.000125505	14.272	17485.7	18583	16941.4	4958.89	5409.97	4061.38	17053.8	18186.3	16941.4	1379.48	1512.3	1164.36	1	1	1	1	1	1
43.77_830.3947n	No	1	#1917	2	43.7726	830.395	7.023	SQQQPPF		B2Y2S3	Low molecular weight glutenin subunit OS=Triticum aestivum OX=4565 GN=GluB3-2 PE=4 SV=1	2.39662	Condition 2	Condition 1	5.24e-05	7.85341	2537.5	2967.03	2723.7	6424.45	6523.55	6771.93	2474.82	2903.69	2723.7	1787.17	1823.59	1941.44	1	1	1	1	0	0
32.27_820.3755n	No	1	#288	1	32.2686	820.375	5.4459	SQQQSPF		B2Y2S3	Low molecular weight glutenin subunit OS=Triticum aestivum OX=4565 GN=GluB3-2 PE=4 SV=1	1.44127	Condition 1	Condition 2	0.0152064	15.4935	13769.7	13826.8	14150.5	9816.49	8085.1	11063.9	13429.5	13531.6	14150.5	2730.78	2260.11	3171.89	1	0	1	0	0	0
31.34_933.5095n	No	1	#581	2	31.3428	933.509	5.8638	QPHQIAQL		B2Y2S3	Low molecular weight glutenin subunit OS=Triticum aestivum OX=4565 GN=GluB3-2 PE=4 SV=1	1.4795	Condition 2	Condition 1	2.79e-05	2.73561	9167.26	9104.53	9386.21	13576.9	13302.5	14040.7	8940.82	8910.16	9386.21	3776.85	3718.58	4025.33	1	0	1	1	1	1
43.72_958.4541n	No	1	#952	2	43.7212	958.454	7.4173	SQQQQPPF		B2Y2S3	Low molecular weight glutenin subunit OS=Triticum aestivum OX=4565 GN=GluB3-2 PE=4 SV=1	2.35296	Condition 2	Condition 1	1.11e-07	1.69908	6066.16	6201.15	6272.98	14577.9	14550.8	14495.8	5916.32	6068.76	6272.98	4055.34	4067.54	4155.79	1	1	1	1	1	1
41.57_1954.9451n	No	2	#2363,#329	2,3	41.575	1954.95	7.6221	SHHQQQQPIQQQPQPF		B2Y2S3	Low molecular weight glutenin subunit OS=Triticum aestivum OX=4565 GN=GluB3-2 PE=4 SV=1	1.14364	Condition 2	Condition 1	0.00368142	2.75841	39284.4	40105.7	38075.2	45499.4	45485.3	43353	38314	39249.5	38075.2	12657.2	12715	12428.8	2	2	2	2	2	2
48.17_942.5091n	No	1	#47	2	48.1683	942.509	5.3794	SQQQQIVL		B2Y2S3	Low molecular weight glutenin subunit OS=Triticum aestivum OX=4565 GN=GluB3-2 PE=4 SV=1	3.30734	Condition 2	Condition 1	7.01e-07	3.37185	37870.6	39133.9	38915.4	130223	130343	122820	36935.1	38298.4	38915.4	36225.9	36436.1	35211.3	0	0	0	1	0	1
54.53_822.4599n	No	2	#5402,#6113	1,2	54.5305	822.46	6.7272	QQQPLPL		B2Y2S6	LMW-B4 OS=Triticum aestivum OX=4565 GN=GluB3-4 PE=4 SV=1	17.1408	Condition 1	Condition 2	4.28e-06	12.4929	1685.06	1494.14	1627.43	80.2415	102.337	97.8417	1643.44	1462.24	1627.43	22.3218	28.6073	28.0502	2	1	2	0	0	0
40.25_1712.8027n	No	1	#9537	2	40.2518	1712.8	5.711	SQQQQQFPQQQQPL	[5] Deamidation Q	B2Y2S6	LMW-B4 OS=Triticum aestivum OX=4565 GN=GluB3-4 PE=4 SV=1	2.53909	Condition 1	Condition 2	0.00359917	25.0004	665.289	777.512	637.005	346.852	260.073	212.191	648.855	760.913	637.005	96.4885	72.7007	60.8329	0	1	1	0	0	0
43.79_830.3939n	No	1	#5841	1	43.7898	830.394	7.023	SQQQPPF		B2Y2S6	LMW-B4 OS=Triticum aestivum OX=4565 GN=GluB3-4 PE=4 SV=1	1.56038	Condition 2	Condition 1	0.0014877	8.62994	747.373	725.479	797.701	1285.57	1081.96	1175.39	728.912	709.99	797.701	357.623	302.452	336.972	1	1	1	0	0	0
48.27_1046.5989n	No	1	#533	2	48.2711	1046.6	7.5114	LQPHQIAQL		B2Y2S6	LMW-B4 OS=Triticum aestivum OX=4565 GN=GluB3-4 PE=4 SV=1	7.42349	Condition 1	Condition 2	3.13e-05	16.2799	15867	15865.1	15945.4	2190.34	2461.97	1770.21	15475.1	15526.4	15945.4	609.315	688.219	507.501	1	1	1	0	1	1
57.57_1770.8348n	No	1	#1093	2	57.5687	1770.83	7.6987	SQQQQPPFSQQQPPF		B2Y2S6	LMW-B4 OS=Triticum aestivum OX=4565 GN=GluB3-4 PE=4 SV=1	5.97544	Condition 1	Condition 2	0.000204	23.2481	18229.3	16900	16420.9	2837.91	3562.29	2226.82	17779.1	16539.2	16420.9	789.458	995.803	638.406	1	1	1	1	1	1
32.98_850.4298n	No	1	#1645	1	32.9813	850.43	6.1136	QQILWY	[2] Deamidation Q	B2Y2S6	LMW-B4 OS=Triticum aestivum OX=4565 GN=GluB3-4 PE=4 SV=1	1.04713	Condition 1	Condition 2	0.415733	9.04262	4928.68	5123.28	5030.35	4359.6	4816.33	5227.5	4806.94	5013.9	5030.35	1212.77	1346.36	1498.67	1	0	1	0	0	0
43.77_830.3947n	No	1	#1917	2	43.7726	830.395	7.023	SQQQPPF		B2Y2S6	LMW-B4 OS=Triticum aestivum OX=4565 GN=GluB3-4 PE=4 SV=1	2.39662	Condition 2	Condition 1	5.24e-05	7.85341	2537.5	2967.03	2723.7	6424.45	6523.55	6771.93	2474.82	2903.69	2723.7	1787.17	1823.59	1941.44	1	1	1	1	0	0
31.34_933.5095n	No	1	#581	2	31.3428	933.509	5.8638	QPHQIAQL		B2Y2S6	LMW-B4 OS=Triticum aestivum OX=4565 GN=GluB3-4 PE=4 SV=1	1.4795	Condition 2	Condition 1	2.79e-05	2.73561	9167.26	9104.53	9386.21	13576.9	13302.5	14040.7	8940.82	8910.16	9386.21	3776.85	3718.58	4025.33	1	0	1	1	1	1
43.72_958.4541n	No	1	#952	2	43.7212	958.454	7.4173	SQQQQPPF		B2Y2S6	LMW-B4 OS=Triticum aestivum OX=4565 GN=GluB3-4 PE=4 SV=1	2.35296	Condition 2	Condition 1	1.11e-07	1.69908	6066.16	6201.15	6272.98	14577.9	14550.8	14495.8	5916.32	6068.76	6272.98	4055.34	4067.54	4155.79	1	1	1	1	1	1
41.78_1625.7807n	No	1	#7621	2	41.7807	1625.78	6.0965	RPQQPYPQPQPQY		B2ZRD0	Alpha-gliadin OS=Triticum aestivum OX=4565 GN=Gli-A2-6 PE=2 SV=1	4.52073	Condition 1	Condition 2	0.000814193	26.4579	1497.06	1484.58	1450.17	381.526	227.105	371.702	1460.08	1452.89	1450.17	106.134	63.485	106.563	1	1	1	0	0	0
42.72_702.3336n	No	1	#4177	1	42.7165	702.334	6.9955	SQPQPF		B2ZRD0	Alpha-gliadin OS=Triticum aestivum OX=4565 GN=Gli-A2-6 PE=2 SV=1	1.21795	Condition 1	Condition 2	0.0247928	8.74829	1464.62	1340.61	1449.84	1112.97	1281.9	1098.76	1428.44	1311.99	1449.84	309.61	358.341	315.004	1	1	0	0	0	0
57.92_707.3327n	No	1	#1132	1	57.9217	707.333	7.0138	CTIAPF	[1] Carbamidomethyl C	B2ZRD0	Alpha-gliadin OS=Triticum aestivum OX=4565 GN=Gli-A2-6 PE=2 SV=1	3.39229	Condition 1	Condition 2	4.8e-06	4.91926	6013.06	5483.44	5934.58	1789.9	1684.76	1663.79	5864.53	5366.37	5934.58	497.921	470.956	476.991	1	1	1	0	0	0
41.78_1625.7807n	No	1	#7621	2	41.7807	1625.78	6.0965	RPQQPYPQPQPQY		B2ZRD1	Alpha-gliadin OS=Triticum aestivum OX=4565 PE=2 SV=1	4.52073	Condition 1	Condition 2	0.000814193	26.4579	1497.06	1484.58	1450.17	381.526	227.105	371.702	1460.08	1452.89	1450.17	106.134	63.485	106.563	1	1	1	0	0	0
41.78_1625.7807n	No	1	#7621	2	41.7807	1625.78	6.0965	RPQQPYPQPQPQY		B2ZRD2	Alpha-gliadin OS=Triticum aestivum OX=4565 PE=2 SV=1	4.52073	Condition 1	Condition 2	0.000814193	26.4579	1497.06	1484.58	1450.17	381.526	227.105	371.702	1460.08	1452.89	1450.17	106.134	63.485	106.563	1	1	1	0	0	0
42.72_702.3336n	No	1	#4177	1	42.7165	702.334	6.9955	SQPQPF		B2ZRD2	Alpha-gliadin OS=Triticum aestivum OX=4565 PE=2 SV=1	1.21795	Condition 1	Condition 2	0.0247928	8.74829	1464.62	1340.61	1449.84	1112.97	1281.9	1098.76	1428.44	1311.99	1449.84	309.61	358.341	315.004	1	1	0	0	0	0
57.92_707.3327n	No	1	#1132	1	57.9217	707.333	7.0138	CTIAPF	[1] Carbamidomethyl C	B2ZRD2	Alpha-gliadin OS=Triticum aestivum OX=4565 PE=2 SV=1	3.39229	Condition 1	Condition 2	4.8e-06	4.91926	6013.06	5483.44	5934.58	1789.9	1684.76	1663.79	5864.53	5366.37	5934.58	497.921	470.956	476.991	1	1	1	0	0	0
43.18_1213.6302n	No	1	#815	2	43.1794	1213.63	5.2044	QPFPQPQLPY		B2ZRD2	Alpha-gliadin OS=Triticum aestivum OX=4565 PE=2 SV=1	3.20475	Condition 1	Condition 2	1.45e-07	2.33899	6123.23	6066.56	6013.12	1934.24	1899.44	1846.31	5971.98	5937.04	6013.12	538.073	530.969	529.317	0	1	1	0	0	0
41.78_1625.7807n	No	1	#7621	2	41.7807	1625.78	6.0965	RPQQPYPQPQPQY		B2ZRD3	Alpha-gliadin OS=Triticum aestivum OX=4565 PE=2 SV=1	4.52073	Condition 1	Condition 2	0.000814193	26.4579	1497.06	1484.58	1450.17	381.526	227.105	371.702	1460.08	1452.89	1450.17	106.134	63.485	106.563	1	1	1	0	0	0
42.72_702.3336n	No	1	#4177	1	42.7165	702.334	6.9955	SQPQPF		B2ZRD3	Alpha-gliadin OS=Triticum aestivum OX=4565 PE=2 SV=1	1.21795	Condition 1	Condition 2	0.0247928	8.74829	1464.62	1340.61	1449.84	1112.97	1281.9	1098.76	1428.44	1311.99	1449.84	309.61	358.341	315.004	1	1	0	0	0	0
57.92_707.3327n	No	1	#1132	1	57.9217	707.333	7.0138	CTIAPF	[1] Carbamidomethyl C	B2ZRD3	Alpha-gliadin OS=Triticum aestivum OX=4565 PE=2 SV=1	3.39229	Condition 1	Condition 2	4.8e-06	4.91926	6013.06	5483.44	5934.58	1789.9	1684.76	1663.79	5864.53	5366.37	5934.58	497.921	470.956	476.991	1	1	1	0	0	0
60.43_1620.8259n	No	1	#3243	2	60.4271	1620.83	7.2205	SQQQQPVLPQQPPF		B3EY88	LMWGS1 OS=Triticum aestivum OX=4565 GN=XYGluA3 PE=4 SV=1	13.914	Condition 1	Condition 2	0.00346131	59.5075	3919.82	3657.32	3646.47	405.686	308.019	92.939	3823	3579.23	3646.47	112.855	86.1035	26.6447	1	1	1	0	0	0
43.72_958.4541n	No	1	#952	2	43.7212	958.454	7.4173	SQQQQPPF		B3EY88	LMWGS1 OS=Triticum aestivum OX=4565 GN=XYGluA3 PE=4 SV=1	2.35296	Condition 2	Condition 1	1.11e-07	1.69908	6066.16	6201.15	6272.98	14577.9	14550.8	14495.8	5916.32	6068.76	6272.98	4055.34	4067.54	4155.79	1	1	1	1	1	1
40.27_1636.8173n	No	2	#268,#12675	2,3	40.2689	1636.82	6.2262	SQQQQPVLPQQPPF	[9] Hydroxyproline	B3EY88	LMWGS1 OS=Triticum aestivum OX=4565 GN=XYGluA3 PE=4 SV=1	1.41151	Condition 1	Condition 2	0.000364892	4.91473	24641.3	24109.9	25107.6	17604.9	18206.2	16515.1	24032.6	23595.2	25107.6	4897.38	5089.35	4734.7	1	0	1	0	0	0
60.43_1620.8259n	No	1	#3243	2	60.4271	1620.83	7.2205	SQQQQPVLPQQPPF		B3EY89	LMWGS1 OS=Triticum aestivum OX=4565 GN=XYGluB3 PE=4 SV=1	13.914	Condition 1	Condition 2	0.00346131	59.5075	3919.82	3657.32	3646.47	405.686	308.019	92.939	3823	3579.23	3646.47	112.855	86.1035	26.6447	1	1	1	0	0	0
43.79_830.3939n	No	1	#5841	1	43.7898	830.394	7.023	SQQQPPF		B3EY89	LMWGS1 OS=Triticum aestivum OX=4565 GN=XYGluB3 PE=4 SV=1	1.56038	Condition 2	Condition 1	0.0014877	8.62994	747.373	725.479	797.701	1285.57	1081.96	1175.39	728.912	709.99	797.701	357.623	302.452	336.972	1	1	1	0	0	0
43.77_830.3947n	No	1	#1917	2	43.7726	830.395	7.023	SQQQPPF		B3EY89	LMWGS1 OS=Triticum aestivum OX=4565 GN=XYGluB3 PE=4 SV=1	2.39662	Condition 2	Condition 1	5.24e-05	7.85341	2537.5	2967.03	2723.7	6424.45	6523.55	6771.93	2474.82	2903.69	2723.7	1787.17	1823.59	1941.44	1	1	1	1	0	0
40.27_1636.8173n	No	2	#268,#12675	2,3	40.2689	1636.82	6.2262	SQQQQPVLPQQPPF	[9] Hydroxyproline	B3EY89	LMWGS1 OS=Triticum aestivum OX=4565 GN=XYGluB3 PE=4 SV=1	1.41151	Condition 1	Condition 2	0.000364892	4.91473	24641.3	24109.9	25107.6	17604.9	18206.2	16515.1	24032.6	23595.2	25107.6	4897.38	5089.35	4734.7	1	0	1	0	0	0
54.54_1888.8695n	No	1	#4156	2	54.5391	1888.87	6.1275	SQQQQPPFSQQQQSPF		B3EY91	LMWGS1 OS=Triticum aestivum OX=4565 GN=SYGluA3 PE=4 SV=1	17.0835	Condition 1	Condition 2	1.2e-05	17.6016	3115.25	2906.93	3257.23	213.74	150.068	179.372	3038.3	2844.87	3257.23	59.4588	41.9499	51.4242	0	1	1	0	0	0
56.08_1898.8913n	No	2	#2559,#7475	2,3	56.0759	1898.89	7.1365	SQQQQPPFSQQQQPPF		B3EY91	LMWGS1 OS=Triticum aestivum OX=4565 GN=SYGluA3 PE=4 SV=1	20.18	Condition 1	Condition 2	0.000244619	41.6822	6987	7204.98	6867.14	329.482	501.157	212.922	6814.41	7051.16	6867.14	91.6562	140.094	61.0427	2	2	2	0	1	0
41.12_948.4349n	No	1	#5501	2	41.1189	948.435	5.0309	SQQQQSPF		B3EY91	LMWGS1 OS=Triticum aestivum OX=4565 GN=SYGluA3 PE=4 SV=1	1.12045	Condition 2	Condition 1	0.99258	52.5504	643.553	480.377	485.913	699.55	856.369	247.823	627.656	470.122	485.913	194.603	239.389	71.0484	0	1	1	0	0	0
52.90_1009.4981n	No	2	#2924,#4963	1,2	52.9001	1009.5	6.6971	YETTTSVPL		B3EY91	LMWGS1 OS=Triticum aestivum OX=4565 GN=SYGluA3 PE=4 SV=1	2.80278	Condition 1	Condition 2	0.000418869	14.7183	2176.98	2263.07	1978.09	784.163	863.763	641.995	2123.2	2214.76	1978.09	218.141	241.456	184.053	2	2	2	0	0	0
38.96_1271.5967n	No	1	#4031	2	38.9558	1271.6	6.3287	GQCVSQPQQQL	[3] Carbamidomethyl C	B3EY91	LMWGS1 OS=Triticum aestivum OX=4565 GN=SYGluA3 PE=4 SV=1	1.21835	Condition 1	Condition 2	0.0320472	10.3077	1624.29	1698.36	1589.86	1492.13	1217.6	1322.36	1584.17	1662.1	1589.86	415.085	340.369	379.107	1	1	1	1	0	1
30.17_996.4819n	No	1	#4178	2	30.1739	996.482	5.3265	QQQQPQQL		B3EY91	LMWGS1 OS=Triticum aestivum OX=4565 GN=SYGluA3 PE=4 SV=1	1.23603	Condition 2	Condition 1	0.0229385	8.63258	1118.59	1044.12	1238.1	1474.54	1317.28	1411.67	1090.95	1021.83	1238.1	410.193	368.232	404.712	0	1	1	0	0	0
51.62_1608.7919n	No	1	#1918	2	51.6212	1608.79	6.8939	SQQPPISQQQQPPF		B3EY91	LMWGS1 OS=Triticum aestivum OX=4565 GN=SYGluA3 PE=4 SV=1	2.23778	Condition 1	Condition 2	0.000727667	13.0139	3770.26	3823.38	3307.37	1863.89	1466.09	1541.36	3677.13	3741.75	3307.37	518.503	409.832	441.893	1	1	1	1	1	1
32.22_1053.5200n	No	1	#4348	2	32.2171	1053.52	6.7054	GQQPQQQQL		B3EY91	LMWGS1 OS=Triticum aestivum OX=4565 GN=SYGluA3 PE=4 SV=1	1.2565	Condition 2	Condition 1	0.061605	13.9288	1555.58	1686.88	1637.06	2112.94	1730.82	2287.37	1517.15	1650.86	1637.06	587.784	483.832	655.766	1	0	1	1	1	1
33.76_974.4500n	No	1	#6816	2	33.7627	974.45	6.2726	SQQQQPPY		B3EY91	LMWGS1 OS=Triticum aestivum OX=4565 GN=SYGluA3 PE=4 SV=1	1.81905	Condition 2	Condition 1	0.00427967	16.1074	882.263	826.98	786.245	1254.76	1738.94	1545.73	860.47	809.325	786.245	349.053	486.102	443.145	1	1	1	0	0	0
48.27_1046.5989n	No	1	#533	2	48.2711	1046.6	7.5114	LQPHQIAQL		B3EY91	LMWGS1 OS=Triticum aestivum OX=4565 GN=SYGluA3 PE=4 SV=1	7.42349	Condition 1	Condition 2	3.13e-05	16.2799	15867	15865.1	15945.4	2190.34	2461.97	1770.21	15475.1	15526.4	15945.4	609.315	688.219	507.501	1	1	1	0	1	1
31.34_933.5095n	No	1	#581	2	31.3428	933.509	5.8638	QPHQIAQL		B3EY91	LMWGS1 OS=Triticum aestivum OX=4565 GN=SYGluA3 PE=4 SV=1	1.4795	Condition 2	Condition 1	2.79e-05	2.73561	9167.26	9104.53	9386.21	13576.9	13302.5	14040.7	8940.82	8910.16	9386.21	3776.85	3718.58	4025.33	1	0	1	1	1	1
43.72_958.4541n	No	1	#952	2	43.7212	958.454	7.4173	SQQQQPPF		B3EY91	LMWGS1 OS=Triticum aestivum OX=4565 GN=SYGluA3 PE=4 SV=1	2.35296	Condition 2	Condition 1	1.11e-07	1.69908	6066.16	6201.15	6272.98	14577.9	14550.8	14495.8	5916.32	6068.76	6272.98	4055.34	4067.54	4155.79	1	1	1	1	1	1
34.53_1330.6577n	No	2	#3983,#4257	2,3	34.5271	1330.66	5.7309	QQCNPVSLVSSL	[3] Carbamidomethyl C	B5ANT0	Gamma-gliadin OS=Triticum aestivum OX=4565 PE=2 SV=1	27.7403	Condition 1	Condition 2	0.00441833	73.6801	2729.16	2538.61	2401.05	101.84	19.9296	154.681	2661.75	2484.41	2401.05	28.3301	5.57111	44.3455	0	2	2	0	0	0
46.77_944.4398n	No	2	#8483,#6407	1,2	46.7695	944.44	6.032	QQCNPVSL	[3] Carbamidomethyl C	B5ANT0	Gamma-gliadin OS=Triticum aestivum OX=4565 PE=2 SV=1	10.9915	Condition 1	Condition 2	0.00150108	60.6554	1408.32	1507.2	1544.85	82.2263	93.8048	229.771	1373.53	1475.02	1544.85	22.874	26.2222	65.8729	2	2	2	0	0	0
50.65_1057.5266n	No	1	#2052	2	50.6509	1057.53	7.3354	LQQCNPVSL	[4] Carbamidomethyl C	B5ANT0	Gamma-gliadin OS=Triticum aestivum OX=4565 PE=2 SV=1	12.9185	Condition 1	Condition 2	0.00164478	58.9714	2971.24	3466.13	2938.49	398.089	118.427	209.251	2897.84	3392.13	2938.49	110.742	33.105	59.9902	1	1	1	0	0	0
57.03_1170.6097n	No	2	#9726,#1100	1,2	57.0287	1170.61	7.6825	LLQQCNPVSL	[5] Carbamidomethyl C	B5ANT0	Gamma-gliadin OS=Triticum aestivum OX=4565 PE=2 SV=1	7.22377	Condition 1	Condition 2	0.000207718	24.8072	9070.96	8888.19	8842.16	1338.69	1479.55	891.923	8846.89	8698.43	8842.16	372.4	413.593	255.705	2	2	2	1	0	0
49.76_871.4760n	No	2	#144,#8879	1,2	49.7571	871.476	8.0885	ASIVAGIGGQ		B5ANT0	Gamma-gliadin OS=Triticum aestivum OX=4565 PE=2 SV=1	2.97943	Condition 1	Condition 2	9.96e-06	6.46793	22992.9	23882.7	23635	7346.11	8358.88	7960.79	22425	23372.8	23635	2043.57	2336.64	2282.28	2	2	2	1	1	1
52.73_1375.6706n	No	1	#97	2	52.7286	1375.67	7.1435	VRPDCSTINAPF	[5] Carbamidomethyl C	B5ANT0	Gamma-gliadin OS=Triticum aestivum OX=4565 PE=2 SV=1	2.28454	Condition 1	Condition 2	4.16e-05	5.32187	53722.2	59466	57529.3	26435.3	24247.4	24044.6	52395.2	58196.5	57529.3	7353.87	6778.11	6893.35	1	0	1	1	1	1
46.77_944.4398n	No	2	#8483,#6407	1,2	46.7695	944.44	6.032	QQCNPVSL	[3] Carbamidomethyl C	B5ANT1	Gamma-gliadin OS=Triticum aestivum OX=4565 PE=2 SV=1	10.9915	Condition 1	Condition 2	0.00150108	60.6554	1408.32	1507.2	1544.85	82.2263	93.8048	229.771	1373.53	1475.02	1544.85	22.874	26.2222	65.8729	2	2	2	0	0	0
50.65_1057.5266n	No	1	#2052	2	50.6509	1057.53	7.1259	LQQCNPVSL	[4] Carbamidomethyl C	B5ANT1	Gamma-gliadin OS=Triticum aestivum OX=4565 PE=2 SV=1	12.9185	Condition 1	Condition 2	0.00164478	58.9714	2971.24	3466.13	2938.49	398.089	118.427	209.251	2897.84	3392.13	2938.49	110.742	33.105	59.9902	1	1	1	0	0	0
57.03_1170.6097n	No	2	#9726,#1100	1,2	57.0287	1170.61	7.3285	LLQQCNPVSL	[5] Carbamidomethyl C	B5ANT1	Gamma-gliadin OS=Triticum aestivum OX=4565 PE=2 SV=1	7.22377	Condition 1	Condition 2	0.000207718	24.8072	9070.96	8888.19	8842.16	1338.69	1479.55	891.923	8846.89	8698.43	8842.16	372.4	413.593	255.705	2	2	2	1	0	0
52.73_1375.6706n	No	1	#97	2	52.7286	1375.67	7.1435	VRPDCSTINAPF	[5] Carbamidomethyl C	B5ANT1	Gamma-gliadin OS=Triticum aestivum OX=4565 PE=2 SV=1	2.28454	Condition 1	Condition 2	4.16e-05	5.32187	53722.2	59466	57529.3	26435.3	24247.4	24044.6	52395.2	58196.5	57529.3	7353.87	6778.11	6893.35	1	0	1	1	1	1
67.49_1447.8418n	No	1	#1724	2	67.4901	1447.84	7.7554	VQQQIPVVQPSIL		B5ANT2	LMW-glutenin OS=Triticum aestivum OX=4565 PE=2 SV=1	195.281	Condition 1	Condition 2	4.28e-05	48.7166	5988.38	5780.86	5675.74	45.8406	17.6318	25.8603	5840.46	5657.44	5675.74	12.7521	4.9288	7.41388	1	1	1	0	0	0
57.55_924.5083n	No	1	#8113	2	57.5516	924.508	6.122	VLPQQPPF		B5ANT2	LMW-glutenin OS=Triticum aestivum OX=4565 PE=2 SV=1	32.0248	Condition 1	Condition 2	0.0336399	106.063	855.083	682.024	872.149	0	22.2602	52.9707	833.962	667.463	872.149	0	6.22262	15.1862	1	1	1	0	0	0
52.90_1009.4981n	No	2	#2924,#4963	1,2	52.9001	1009.5	6.6971	YETTTSVPL		B5ANT2	LMW-glutenin OS=Triticum aestivum OX=4565 PE=2 SV=1	2.80278	Condition 1	Condition 2	0.000418869	14.7183	2176.98	2263.07	1978.09	784.163	863.763	641.995	2123.2	2214.76	1978.09	218.141	241.456	184.053	2	2	2	0	0	0
43.79_830.3939n	No	1	#5841	1	43.7898	830.394	7.023	SQQQPPF		B5ANT2	LMW-glutenin OS=Triticum aestivum OX=4565 PE=2 SV=1	1.56038	Condition 2	Condition 1	0.0014877	8.62994	747.373	725.479	797.701	1285.57	1081.96	1175.39	728.912	709.99	797.701	357.623	302.452	336.972	1	1	1	0	0	0
38.96_1271.5967n	No	1	#4031	2	38.9558	1271.6	6.3287	GQCVSQPQQQL	[3] Carbamidomethyl C	B5ANT2	LMW-glutenin OS=Triticum aestivum OX=4565 PE=2 SV=1	1.21835	Condition 1	Condition 2	0.0320472	10.3077	1624.29	1698.36	1589.86	1492.13	1217.6	1322.36	1584.17	1662.1	1589.86	415.085	340.369	379.107	1	1	1	1	0	1
32.22_1053.5200n	No	1	#4348	2	32.2171	1053.52	6.7054	GQQPQQQQL		B5ANT2	LMW-glutenin OS=Triticum aestivum OX=4565 PE=2 SV=1	1.2565	Condition 2	Condition 1	0.061605	13.9288	1555.58	1686.88	1637.06	2112.94	1730.82	2287.37	1517.15	1650.86	1637.06	587.784	483.832	655.766	1	0	1	1	1	1
43.94_743.3625n	No	2	#6542,#8702	1,2	43.9441	743.363	6.4684	QQQPPF		B5ANT2	LMW-glutenin OS=Triticum aestivum OX=4565 PE=2 SV=1	1.437	Condition 2	Condition 1	0.000991736	5.71196	1291.24	1226.22	1151.63	1693.62	1731.91	1846.96	1259.34	1200.04	1151.63	471.136	484.138	529.504	1	0	1	0	0	0
48.27_1046.5989n	No	1	#533	2	48.2711	1046.6	7.5114	LQPHQIAQL		B5ANT2	LMW-glutenin OS=Triticum aestivum OX=4565 PE=2 SV=1	7.42349	Condition 1	Condition 2	3.13e-05	16.2799	15867	15865.1	15945.4	2190.34	2461.97	1770.21	15475.1	15526.4	15945.4	609.315	688.219	507.501	1	1	1	0	1	1
30.78_1032.4702n	No	1	#1430	2	30.7842	1032.47	6.1564	SQQQPPFW	[6] Hydroxyproline	B5ANT2	LMW-glutenin OS=Triticum aestivum OX=4565 PE=2 SV=1	1.70903	Condition 1	Condition 2	0.00251501	13.9121	5175.89	5257.84	5411.47	3005.43	2709.41	3556.6	5048.04	5145.58	5411.47	836.06	757.388	1019.64	1	1	0	0	0	0
43.77_830.3947n	No	1	#1917	2	43.7726	830.395	7.023	SQQQPPF		B5ANT2	LMW-glutenin OS=Triticum aestivum OX=4565 PE=2 SV=1	2.39662	Condition 2	Condition 1	5.24e-05	7.85341	2537.5	2967.03	2723.7	6424.45	6523.55	6771.93	2474.82	2903.69	2723.7	1787.17	1823.59	1941.44	1	1	1	1	0	0
31.34_933.5095n	No	1	#581	2	31.3428	933.509	5.8638	QPHQIAQL		B5ANT2	LMW-glutenin OS=Triticum aestivum OX=4565 PE=2 SV=1	1.4795	Condition 2	Condition 1	2.79e-05	2.73561	9167.26	9104.53	9386.21	13576.9	13302.5	14040.7	8940.82	8910.16	9386.21	3776.85	3718.58	4025.33	1	0	1	1	1	1
43.79_830.3939n	No	1	#5841	1	43.7898	830.394	7.023	SQQQPPF		B5ANT3	LMW-glutenin OS=Triticum aestivum OX=4565 PE=2 SV=1	1.56038	Condition 2	Condition 1	0.0014877	8.62994	747.373	725.479	797.701	1285.57	1081.96	1175.39	728.912	709.99	797.701	357.623	302.452	336.972	1	1	1	0	0	0
46.84_907.4782n	No	1	#1423	2	46.8381	907.478	6.9491	RTTTSVPF		B5ANT3	LMW-glutenin OS=Triticum aestivum OX=4565 PE=2 SV=1	2.05642	Condition 1	Condition 2	7.87e-06	4.01812	3002.03	3057.88	2979.56	1465.63	1406.18	1523.92	2927.88	2992.6	2979.56	407.713	393.082	436.894	0	0	1	1	1	0
32.22_1053.5200n	No	1	#4348	2	32.2171	1053.52	6.7054	GQQPQQQQL		B5ANT3	LMW-glutenin OS=Triticum aestivum OX=4565 PE=2 SV=1	1.2565	Condition 2	Condition 1	0.061605	13.9288	1555.58	1686.88	1637.06	2112.94	1730.82	2287.37	1517.15	1650.86	1637.06	587.784	483.832	655.766	1	0	1	1	1	1
48.27_1046.5989n	No	1	#533	2	48.2711	1046.6	7.5114	LQPHQIAQL		B5ANT3	LMW-glutenin OS=Triticum aestivum OX=4565 PE=2 SV=1	7.42349	Condition 1	Condition 2	3.13e-05	16.2799	15867	15865.1	15945.4	2190.34	2461.97	1770.21	15475.1	15526.4	15945.4	609.315	688.219	507.501	1	1	1	0	1	1
36.81_1742.8019n	No	1	#2144	2	36.8101	1742.8	7.864	GQCVSQPQQQSQQQL	[3] Carbamidomethyl C	B5ANT3	LMW-glutenin OS=Triticum aestivum OX=4565 PE=2 SV=1	1.23968	Condition 1	Condition 2	0.0022445	4.22112	4576.37	4939.93	4914.87	4023.54	3827.62	3789.88	4463.33	4834.46	4914.87	1119.28	1069.97	1086.52	1	1	1	0	1	1
43.77_830.3947n	No	1	#1917	2	43.7726	830.395	7.023	SQQQPPF		B5ANT3	LMW-glutenin OS=Triticum aestivum OX=4565 PE=2 SV=1	2.39662	Condition 2	Condition 1	5.24e-05	7.85341	2537.5	2967.03	2723.7	6424.45	6523.55	6771.93	2474.82	2903.69	2723.7	1787.17	1823.59	1941.44	1	1	1	1	0	0
31.34_933.5095n	No	1	#581	2	31.3428	933.509	5.8638	QPHQIAQL		B5ANT3	LMW-glutenin OS=Triticum aestivum OX=4565 PE=2 SV=1	1.4795	Condition 2	Condition 1	2.79e-05	2.73561	9167.26	9104.53	9386.21	13576.9	13302.5	14040.7	8940.82	8910.16	9386.21	3776.85	3718.58	4025.33	1	0	1	1	1	1
67.49_1447.8418n	No	1	#1724	2	67.4901	1447.84	7.7554	VQQQIPVVQPSIL		B5ANT6	LMW-glutenin OS=Triticum aestivum OX=4565 PE=2 SV=1	195.281	Condition 1	Condition 2	4.28e-05	48.7166	5988.38	5780.86	5675.74	45.8406	17.6318	25.8603	5840.46	5657.44	5675.74	12.7521	4.9288	7.41388	1	1	1	0	0	0
60.43_1620.8259n	No	1	#3243	2	60.4271	1620.83	7.2205	SQQQQPVLPQQPPF		B5ANT6	LMW-glutenin OS=Triticum aestivum OX=4565 PE=2 SV=1	13.914	Condition 1	Condition 2	0.00346131	59.5075	3919.82	3657.32	3646.47	405.686	308.019	92.939	3823	3579.23	3646.47	112.855	86.1035	26.6447	1	1	1	0	0	0
43.79_830.3939n	No	1	#5841	1	43.7898	830.394	7.023	SQQQPPF		B5ANT6	LMW-glutenin OS=Triticum aestivum OX=4565 PE=2 SV=1	1.56038	Condition 2	Condition 1	0.0014877	8.62994	747.373	725.479	797.701	1285.57	1081.96	1175.39	728.912	709.99	797.701	357.623	302.452	336.972	1	1	1	0	0	0
46.84_907.4782n	No	1	#1423	2	46.8381	907.478	6.9491	RTTTSVPF		B5ANT6	LMW-glutenin OS=Triticum aestivum OX=4565 PE=2 SV=1	2.05642	Condition 1	Condition 2	7.87e-06	4.01812	3002.03	3057.88	2979.56	1465.63	1406.18	1523.92	2927.88	2992.6	2979.56	407.713	393.082	436.894	0	0	1	1	1	0
51.51_943.4798n	No	2	#3275,#1494	1,2	51.508	943.48	5.8146	SQQQLPPF		B5ANT6	LMW-glutenin OS=Triticum aestivum OX=4565 PE=2 SV=1	5.46489	Condition 1	Condition 2	1.06e-05	10.5124	9413.91	9152.56	9313.57	1862.7	1730.11	1508.85	9181.37	8957.16	9313.57	518.173	483.636	432.572	2	2	2	0	0	0
32.22_1053.5200n	No	1	#4348	2	32.2171	1053.52	6.7054	GQQPQQQQL		B5ANT6	LMW-glutenin OS=Triticum aestivum OX=4565 PE=2 SV=1	1.2565	Condition 2	Condition 1	0.061605	13.9288	1555.58	1686.88	1637.06	2112.94	1730.82	2287.37	1517.15	1650.86	1637.06	587.784	483.832	655.766	1	0	1	1	1	1
48.27_1046.5989n	No	1	#533	2	48.2711	1046.6	7.5114	LQPHQIAQL		B5ANT6	LMW-glutenin OS=Triticum aestivum OX=4565 PE=2 SV=1	7.42349	Condition 1	Condition 2	3.13e-05	16.2799	15867	15865.1	15945.4	2190.34	2461.97	1770.21	15475.1	15526.4	15945.4	609.315	688.219	507.501	1	1	1	0	1	1
36.81_1742.8019n	No	1	#2144	2	36.8101	1742.8	7.864	GQCVSQPQQQSQQQL	[3] Carbamidomethyl C	B5ANT6	LMW-glutenin OS=Triticum aestivum OX=4565 PE=2 SV=1	1.23968	Condition 1	Condition 2	0.0022445	4.22112	4576.37	4939.93	4914.87	4023.54	3827.62	3789.88	4463.33	4834.46	4914.87	1119.28	1069.97	1086.52	1	1	1	0	1	1
43.77_830.3947n	No	1	#1917	2	43.7726	830.395	7.023	SQQQPPF		B5ANT6	LMW-glutenin OS=Triticum aestivum OX=4565 PE=2 SV=1	2.39662	Condition 2	Condition 1	5.24e-05	7.85341	2537.5	2967.03	2723.7	6424.45	6523.55	6771.93	2474.82	2903.69	2723.7	1787.17	1823.59	1941.44	1	1	1	1	0	0
31.34_933.5095n	No	1	#581	2	31.3428	933.509	5.8638	QPHQIAQL		B5ANT6	LMW-glutenin OS=Triticum aestivum OX=4565 PE=2 SV=1	1.4795	Condition 2	Condition 1	2.79e-05	2.73561	9167.26	9104.53	9386.21	13576.9	13302.5	14040.7	8940.82	8910.16	9386.21	3776.85	3718.58	4025.33	1	0	1	1	1	1
40.27_1636.8173n	No	2	#268,#12675	2,3	40.2689	1636.82	6.2262	SQQQQPVLPQQPPF	[9] Hydroxyproline	B5ANT6	LMW-glutenin OS=Triticum aestivum OX=4565 PE=2 SV=1	1.41151	Condition 1	Condition 2	0.000364892	4.91473	24641.3	24109.9	25107.6	17604.9	18206.2	16515.1	24032.6	23595.2	25107.6	4897.38	5089.35	4734.7	1	0	1	0	0	0
60.43_1620.8259n	No	1	#3243	2	60.4271	1620.83	7.2205	SQQQQPVLPQQPPF		B5TWK4	Low molecular weight glutinin subunit OS=Triticum aestivum OX=4565 GN=LMWXY22 PE=4 SV=1	13.914	Condition 1	Condition 2	0.00346131	59.5075	3919.82	3657.32	3646.47	405.686	308.019	92.939	3823	3579.23	3646.47	112.855	86.1035	26.6447	1	1	1	0	0	0
43.72_958.4541n	No	1	#952	2	43.7212	958.454	7.4173	SQQQQPPF		B5TWK4	Low molecular weight glutinin subunit OS=Triticum aestivum OX=4565 GN=LMWXY22 PE=4 SV=1	2.35296	Condition 2	Condition 1	1.11e-07	1.69908	6066.16	6201.15	6272.98	14577.9	14550.8	14495.8	5916.32	6068.76	6272.98	4055.34	4067.54	4155.79	1	1	1	1	1	1
40.27_1636.8173n	No	2	#268,#12675	2,3	40.2689	1636.82	6.2262	SQQQQPVLPQQPPF	[9] Hydroxyproline	B5TWK4	Low molecular weight glutinin subunit OS=Triticum aestivum OX=4565 GN=LMWXY22 PE=4 SV=1	1.41151	Condition 1	Condition 2	0.000364892	4.91473	24641.3	24109.9	25107.6	17604.9	18206.2	16515.1	24032.6	23595.2	25107.6	4897.38	5089.35	4734.7	1	0	1	0	0	0
60.43_1620.8259n	No	1	#3243	2	60.4271	1620.83	7.2205	SQQQQPVLPQQPPF		B5TWK5	Low molecular weight glutinin subunit OS=Triticum aestivum OX=4565 GN=LMWXY22-2 PE=4 SV=1	13.914	Condition 1	Condition 2	0.00346131	59.5075	3919.82	3657.32	3646.47	405.686	308.019	92.939	3823	3579.23	3646.47	112.855	86.1035	26.6447	1	1	1	0	0	0
43.72_958.4541n	No	1	#952	2	43.7212	958.454	7.4173	SQQQQPPF		B5TWK5	Low molecular weight glutinin subunit OS=Triticum aestivum OX=4565 GN=LMWXY22-2 PE=4 SV=1	2.35296	Condition 2	Condition 1	1.11e-07	1.69908	6066.16	6201.15	6272.98	14577.9	14550.8	14495.8	5916.32	6068.76	6272.98	4055.34	4067.54	4155.79	1	1	1	1	1	1
40.27_1636.8173n	No	2	#268,#12675	2,3	40.2689	1636.82	6.2262	SQQQQPVLPQQPPF	[9] Hydroxyproline	B5TWK5	Low molecular weight glutinin subunit OS=Triticum aestivum OX=4565 GN=LMWXY22-2 PE=4 SV=1	1.41151	Condition 1	Condition 2	0.000364892	4.91473	24641.3	24109.9	25107.6	17604.9	18206.2	16515.1	24032.6	23595.2	25107.6	4897.38	5089.35	4734.7	1	0	1	0	0	0
54.16_1603.8702n	No	1	#672	2	54.1619	1603.87	7.8064	VQGQGIIQPQQPAQL		B6DQB4	Gamma-gliadin OS=Triticum aestivum OX=4565 PE=4 SV=1	5.39338	Condition 1	Condition 2	8.4e-07	5.44103	15635	15172.6	15274.8	2699.87	3009.01	2835.37	15248.8	14848.6	15274.8	751.057	841.139	812.873	1	1	1	1	1	0
47.81_796.4473n	No	2	#637,#1602	1,2	47.8083	796.447	7.6279	AQIPQQL		B6DQB4	Gamma-gliadin OS=Triticum aestivum OX=4565 PE=4 SV=1	7.51958	Condition 1	Condition 2	3.88e-08	2.91804	23030.2	22631.5	23951.7	3044.16	3109.35	3104.1	22461.3	22148.3	23951.7	846.833	869.188	889.913	2	2	2	1	1	0
51.72_1053.5850n	No	1	#8392	2	51.7241	1053.58	6.5239	IQPSLQQQL		B6DQB5	Gamma-gliadin OS=Triticum aestivum OX=4565 PE=4 SV=1	45.4382	Condition 1	Condition 2	0.0118044	84.2256	671.797	767.262	769.15	0.924854	20.4936	27.1797	655.203	750.882	769.15	0.257279	5.72877	7.79214	1	0	1	0	0	0
51.95_1354.7052n	No	1	#2905	2	51.9469	1354.71	6.6168	QQQLNPCKNIL	[7] Carbamidomethyl C	B6DQB5	Gamma-gliadin OS=Triticum aestivum OX=4565 PE=4 SV=1	7.7412	Condition 1	Condition 2	7.1e-06	11.3201	2598.11	2784.3	2678.8	389.392	340.232	311.714	2533.93	2724.86	2678.8	108.322	95.1085	89.3652	0	1	1	0	0	0
37.22_1158.5638n	No	1	#4089	2	37.2215	1158.56	7.1921	SQQQQVGQGSL		B6DQB5	Gamma-gliadin OS=Triticum aestivum OX=4565 PE=4 SV=1	2.28782	Condition 1	Condition 2	0.00394485	22.4184	1766.7	1681.1	1782.99	564.844	862.433	859.087	1723.06	1645.21	1782.99	157.13	241.084	246.291	1	1	1	0	0	0
54.16_1603.8702n	No	1	#672	2	54.1619	1603.87	7.8064	VQGQGIIQPQQPAQL		B6DQB5	Gamma-gliadin OS=Triticum aestivum OX=4565 PE=4 SV=1	5.39338	Condition 1	Condition 2	8.4e-07	5.44103	15635	15172.6	15274.8	2699.87	3009.01	2835.37	15248.8	14848.6	15274.8	751.057	841.139	812.873	1	1	1	1	1	0
51.72_1053.5850n	No	1	#8392	2	51.7241	1053.58	6.5239	IQPSLQQQL		B6DQB6	Gamma-gliadin OS=Triticum aestivum OX=4565 PE=4 SV=1	45.4382	Condition 1	Condition 2	0.0118044	84.2256	671.797	767.262	769.15	0.924854	20.4936	27.1797	655.203	750.882	769.15	0.257279	5.72877	7.79214	1	0	1	0	0	0
51.95_1354.7052n	No	1	#2905	2	51.9469	1354.71	6.6168	QQQLNPCKNIL	[7] Carbamidomethyl C	B6DQB6	Gamma-gliadin OS=Triticum aestivum OX=4565 PE=4 SV=1	7.7412	Condition 1	Condition 2	7.1e-06	11.3201	2598.11	2784.3	2678.8	389.392	340.232	311.714	2533.93	2724.86	2678.8	108.322	95.1085	89.3652	0	1	1	0	0	0
37.22_1158.5638n	No	1	#4089	2	37.2215	1158.56	7.1921	SQQQQVGQGSL		B6DQB6	Gamma-gliadin OS=Triticum aestivum OX=4565 PE=4 SV=1	2.28782	Condition 1	Condition 2	0.00394485	22.4184	1766.7	1681.1	1782.99	564.844	862.433	859.087	1723.06	1645.21	1782.99	157.13	241.084	246.291	1	1	1	0	0	0
54.16_1603.8702n	No	1	#672	2	54.1619	1603.87	7.8064	VQGQGIIQPQQPAQL		B6DQB6	Gamma-gliadin OS=Triticum aestivum OX=4565 PE=4 SV=1	5.39338	Condition 1	Condition 2	8.4e-07	5.44103	15635	15172.6	15274.8	2699.87	3009.01	2835.37	15248.8	14848.6	15274.8	751.057	841.139	812.873	1	1	1	1	1	0
47.81_796.4473n	No	2	#637,#1602	1,2	47.8083	796.447	7.6279	AQIPQQL		B6DQB6	Gamma-gliadin OS=Triticum aestivum OX=4565 PE=4 SV=1	7.51958	Condition 1	Condition 2	3.88e-08	2.91804	23030.2	22631.5	23951.7	3044.16	3109.35	3104.1	22461.3	22148.3	23951.7	846.833	869.188	889.913	2	2	2	1	1	0
54.16_1603.8702n	No	1	#672	2	54.1619	1603.87	7.8064	VQGQGIIQPQQPAQL		B6DQB7	Gamma-gliadin OS=Triticum aestivum OX=4565 PE=4 SV=1	5.39338	Condition 1	Condition 2	8.4e-07	5.44103	15635	15172.6	15274.8	2699.87	3009.01	2835.37	15248.8	14848.6	15274.8	751.057	841.139	812.873	1	1	1	1	1	0
47.81_796.4473n	No	2	#637,#1602	1,2	47.8083	796.447	7.6279	AQIPQQL		B6DQB7	Gamma-gliadin OS=Triticum aestivum OX=4565 PE=4 SV=1	7.51958	Condition 1	Condition 2	3.88e-08	2.91804	23030.2	22631.5	23951.7	3044.16	3109.35	3104.1	22461.3	22148.3	23951.7	846.833	869.188	889.913	2	2	2	1	1	0
51.72_1053.5850n	No	1	#8392	2	51.7241	1053.58	6.5239	IQPSLQQQL		B6DQB8	Gamma-gliadin OS=Triticum aestivum OX=4565 PE=4 SV=1	45.4382	Condition 1	Condition 2	0.0118044	84.2256	671.797	767.262	769.15	0.924854	20.4936	27.1797	655.203	750.882	769.15	0.257279	5.72877	7.79214	1	0	1	0	0	0
51.95_1354.7052n	No	1	#2905	2	51.9469	1354.71	6.6168	QQQLNPCKNIL	[7] Carbamidomethyl C	B6DQB8	Gamma-gliadin OS=Triticum aestivum OX=4565 PE=4 SV=1	7.7412	Condition 1	Condition 2	7.1e-06	11.3201	2598.11	2784.3	2678.8	389.392	340.232	311.714	2533.93	2724.86	2678.8	108.322	95.1085	89.3652	0	1	1	0	0	0
37.22_1158.5638n	No	1	#4089	2	37.2215	1158.56	7.1921	SQQQQVGQGSL		B6DQB8	Gamma-gliadin OS=Triticum aestivum OX=4565 PE=4 SV=1	2.28782	Condition 1	Condition 2	0.00394485	22.4184	1766.7	1681.1	1782.99	564.844	862.433	859.087	1723.06	1645.21	1782.99	157.13	241.084	246.291	1	1	1	0	0	0
54.16_1603.8702n	No	1	#672	2	54.1619	1603.87	7.8064	VQGQGIIQPQQPAQL		B6DQB8	Gamma-gliadin OS=Triticum aestivum OX=4565 PE=4 SV=1	5.39338	Condition 1	Condition 2	8.4e-07	5.44103	15635	15172.6	15274.8	2699.87	3009.01	2835.37	15248.8	14848.6	15274.8	751.057	841.139	812.873	1	1	1	1	1	0
47.81_796.4473n	No	2	#637,#1602	1,2	47.8083	796.447	7.6279	AQIPQQL		B6DQB8	Gamma-gliadin OS=Triticum aestivum OX=4565 PE=4 SV=1	7.51958	Condition 1	Condition 2	3.88e-08	2.91804	23030.2	22631.5	23951.7	3044.16	3109.35	3104.1	22461.3	22148.3	23951.7	846.833	869.188	889.913	2	2	2	1	1	0
27.16_1119.4939n	Yes	1	#1493	2	27.1616	1119.49	7.0825	RQQCCQQL	[4] Carbamidomethyl C|[5] Carbamidomethyl C	B6DQB9	Gamma-gliadin OS=Triticum aestivum OX=4565 PE=4 SV=1	2.09095	Condition 1	Condition 2	2.81e-05	5.13951	4854.48	5006.79	5145.07	2482.31	2252.18	2442.3	4734.56	4899.9	5145.07	690.536	629.575	700.181	1	1	1	1	0	1
51.72_1053.5850n	No	1	#8392	2	51.7241	1053.58	6.5239	IQPSLQQQL		B6DQB9	Gamma-gliadin OS=Triticum aestivum OX=4565 PE=4 SV=1	45.4382	Condition 1	Condition 2	0.0118044	84.2256	671.797	767.262	769.15	0.924854	20.4936	27.1797	655.203	750.882	769.15	0.257279	5.72877	7.79214	1	0	1	0	0	0
51.95_1354.7052n	No	1	#2905	2	51.9469	1354.71	6.6168	QQQLNPCKNIL	[7] Carbamidomethyl C	B6DQB9	Gamma-gliadin OS=Triticum aestivum OX=4565 PE=4 SV=1	7.7412	Condition 1	Condition 2	7.1e-06	11.3201	2598.11	2784.3	2678.8	389.392	340.232	311.714	2533.93	2724.86	2678.8	108.322	95.1085	89.3652	0	1	1	0	0	0
37.22_1158.5638n	No	1	#4089	2	37.2215	1158.56	7.1921	SQQQQVGQGSL		B6DQB9	Gamma-gliadin OS=Triticum aestivum OX=4565 PE=4 SV=1	2.28782	Condition 1	Condition 2	0.00394485	22.4184	1766.7	1681.1	1782.99	564.844	862.433	859.087	1723.06	1645.21	1782.99	157.13	241.084	246.291	1	1	1	0	0	0
54.16_1603.8702n	No	1	#672	2	54.1619	1603.87	7.8064	VQGQGIIQPQQPAQL		B6DQB9	Gamma-gliadin OS=Triticum aestivum OX=4565 PE=4 SV=1	5.39338	Condition 1	Condition 2	8.4e-07	5.44103	15635	15172.6	15274.8	2699.87	3009.01	2835.37	15248.8	14848.6	15274.8	751.057	841.139	812.873	1	1	1	1	1	0
47.81_796.4473n	No	2	#637,#1602	1,2	47.8083	796.447	7.6279	AQIPQQL		B6DQB9	Gamma-gliadin OS=Triticum aestivum OX=4565 PE=4 SV=1	7.51958	Condition 1	Condition 2	3.88e-08	2.91804	23030.2	22631.5	23951.7	3044.16	3109.35	3104.1	22461.3	22148.3	23951.7	846.833	869.188	889.913	2	2	2	1	1	0
67.49_1447.8418n	No	1	#1724	2	67.4901	1447.84	7.7554	VQQQIPVVQPSIL		B6DVS3	LMW-m glutenin subunit OS=Triticum aestivum OX=4565 GN=Glu-D3 PE=4 SV=1	195.281	Condition 1	Condition 2	4.28e-05	48.7166	5988.38	5780.86	5675.74	45.8406	17.6318	25.8603	5840.46	5657.44	5675.74	12.7521	4.9288	7.41388	1	1	1	0	0	0
57.55_924.5083n	No	1	#8113	2	57.5516	924.508	6.122	VLPQQPPF		B6DVS3	LMW-m glutenin subunit OS=Triticum aestivum OX=4565 GN=Glu-D3 PE=4 SV=1	32.0248	Condition 1	Condition 2	0.0336399	106.063	855.083	682.024	872.149	0	22.2602	52.9707	833.962	667.463	872.149	0	6.22262	15.1862	1	1	1	0	0	0
43.79_830.3939n	No	1	#5841	1	43.7898	830.394	7.023	SQQQPPF		B6DVS3	LMW-m glutenin subunit OS=Triticum aestivum OX=4565 GN=Glu-D3 PE=4 SV=1	1.56038	Condition 2	Condition 1	0.0014877	8.62994	747.373	725.479	797.701	1285.57	1081.96	1175.39	728.912	709.99	797.701	357.623	302.452	336.972	1	1	1	0	0	0
46.84_907.4782n	No	1	#1423	2	46.8381	907.478	6.9491	RTTTSVPF		B6DVS3	LMW-m glutenin subunit OS=Triticum aestivum OX=4565 GN=Glu-D3 PE=4 SV=1	2.05642	Condition 1	Condition 2	7.87e-06	4.01812	3002.03	3057.88	2979.56	1465.63	1406.18	1523.92	2927.88	2992.6	2979.56	407.713	393.082	436.894	0	0	1	1	1	0
32.22_1053.5200n	No	1	#4348	2	32.2171	1053.52	6.7054	GQQPQQQQL		B6DVS3	LMW-m glutenin subunit OS=Triticum aestivum OX=4565 GN=Glu-D3 PE=4 SV=1	1.2565	Condition 2	Condition 1	0.061605	13.9288	1555.58	1686.88	1637.06	2112.94	1730.82	2287.37	1517.15	1650.86	1637.06	587.784	483.832	655.766	1	0	1	1	1	1
43.94_743.3625n	No	2	#6542,#8702	1,2	43.9441	743.363	6.4684	QQQPPF		B6DVS3	LMW-m glutenin subunit OS=Triticum aestivum OX=4565 GN=Glu-D3 PE=4 SV=1	1.437	Condition 2	Condition 1	0.000991736	5.71196	1291.24	1226.22	1151.63	1693.62	1731.91	1846.96	1259.34	1200.04	1151.63	471.136	484.138	529.504	1	0	1	0	0	0
48.27_1046.5989n	No	1	#533	2	48.2711	1046.6	7.5114	LQPHQIAQL		B6DVS3	LMW-m glutenin subunit OS=Triticum aestivum OX=4565 GN=Glu-D3 PE=4 SV=1	7.42349	Condition 1	Condition 2	3.13e-05	16.2799	15867	15865.1	15945.4	2190.34	2461.97	1770.21	15475.1	15526.4	15945.4	609.315	688.219	507.501	1	1	1	0	1	1
30.78_1032.4702n	No	1	#1430	2	30.7842	1032.47	6.1564	SQQQPPFW	[6] Hydroxyproline	B6DVS3	LMW-m glutenin subunit OS=Triticum aestivum OX=4565 GN=Glu-D3 PE=4 SV=1	1.70903	Condition 1	Condition 2	0.00251501	13.9121	5175.89	5257.84	5411.47	3005.43	2709.41	3556.6	5048.04	5145.58	5411.47	836.06	757.388	1019.64	1	1	0	0	0	0
36.81_1742.8019n	No	1	#2144	2	36.8101	1742.8	7.864	GQCVSQPQQQSQQQL	[3] Carbamidomethyl C	B6DVS3	LMW-m glutenin subunit OS=Triticum aestivum OX=4565 GN=Glu-D3 PE=4 SV=1	1.23968	Condition 1	Condition 2	0.0022445	4.22112	4576.37	4939.93	4914.87	4023.54	3827.62	3789.88	4463.33	4834.46	4914.87	1119.28	1069.97	1086.52	1	1	1	0	1	1
43.77_830.3947n	No	1	#1917	2	43.7726	830.395	7.023	SQQQPPF		B6DVS3	LMW-m glutenin subunit OS=Triticum aestivum OX=4565 GN=Glu-D3 PE=4 SV=1	2.39662	Condition 2	Condition 1	5.24e-05	7.85341	2537.5	2967.03	2723.7	6424.45	6523.55	6771.93	2474.82	2903.69	2723.7	1787.17	1823.59	1941.44	1	1	1	1	0	0
31.34_933.5095n	No	1	#581	2	31.3428	933.509	5.8638	QPHQIAQL		B6DVS3	LMW-m glutenin subunit OS=Triticum aestivum OX=4565 GN=Glu-D3 PE=4 SV=1	1.4795	Condition 2	Condition 1	2.79e-05	2.73561	9167.26	9104.53	9386.21	13576.9	13302.5	14040.7	8940.82	8910.16	9386.21	3776.85	3718.58	4025.33	1	0	1	1	1	1
34.53_1330.6577n	No	2	#3983,#4257	2,3	34.5271	1330.66	5.7309	QQCNPVSLVSSL	[3] Carbamidomethyl C	B6UKM4	Gamma-gliadin OS=Triticum aestivum OX=4565 GN=ll901 PE=4 SV=1	27.7403	Condition 1	Condition 2	0.00441833	73.6801	2729.16	2538.61	2401.05	101.84	19.9296	154.681	2661.75	2484.41	2401.05	28.3301	5.57111	44.3455	0	2	2	0	0	0
46.77_944.4398n	No	2	#8483,#6407	1,2	46.7695	944.44	6.032	QQCNPVSL	[3] Carbamidomethyl C	B6UKM4	Gamma-gliadin OS=Triticum aestivum OX=4565 GN=ll901 PE=4 SV=1	10.9915	Condition 1	Condition 2	0.00150108	60.6554	1408.32	1507.2	1544.85	82.2263	93.8048	229.771	1373.53	1475.02	1544.85	22.874	26.2222	65.8729	2	2	2	0	0	0
50.65_1057.5266n	No	1	#2052	2	50.6509	1057.53	7.3354	LQQCNPVSL	[4] Carbamidomethyl C	B6UKM4	Gamma-gliadin OS=Triticum aestivum OX=4565 GN=ll901 PE=4 SV=1	12.9185	Condition 1	Condition 2	0.00164478	58.9714	2971.24	3466.13	2938.49	398.089	118.427	209.251	2897.84	3392.13	2938.49	110.742	33.105	59.9902	1	1	1	0	0	0
57.03_1170.6097n	No	2	#9726,#1100	1,2	57.0287	1170.61	7.6825	LLQQCNPVSL	[5] Carbamidomethyl C	B6UKM4	Gamma-gliadin OS=Triticum aestivum OX=4565 GN=ll901 PE=4 SV=1	7.22377	Condition 1	Condition 2	0.000207718	24.8072	9070.96	8888.19	8842.16	1338.69	1479.55	891.923	8846.89	8698.43	8842.16	372.4	413.593	255.705	2	2	2	1	0	0
49.10_901.4891n	No	2	#123,#3146	1,2	49.1041	901.489	8.0097	ASIVAGISGQ		B6UKM4	Gamma-gliadin OS=Triticum aestivum OX=4565 GN=ll901 PE=4 SV=1	4.38957	Condition 1	Condition 2	4.19e-07	4.19771	25910	25962.6	26093.6	5805.55	6205.77	5750.38	25270	25408.3	26093.6	1615.01	1734.76	1648.57	2	2	2	1	1	1
52.73_1375.6706n	No	1	#97	2	52.7286	1375.67	7.1435	VRPDCSTINAPF	[5] Carbamidomethyl C	B6UKM4	Gamma-gliadin OS=Triticum aestivum OX=4565 GN=ll901 PE=4 SV=1	2.28454	Condition 1	Condition 2	4.16e-05	5.32187	53722.2	59466	57529.3	26435.3	24247.4	24044.6	52395.2	58196.5	57529.3	7353.87	6778.11	6893.35	1	0	1	1	1	1
37.12_899.4615n	No	1	#3074	1	37.1186	899.461	6.5265	RQPQQPF		B6UKM5	Gamma-gliadin OS=Triticum aestivum OX=4565 GN=ll903 PE=4 SV=1	190.947	Condition 1	Condition 2	0.0107551	97.3966	3966.08	4194.07	4375.63	42.5779	23.0728	0	3868.11	4104.53	4375.63	11.8445	6.44977	0	1	0	1	0	0	0
44.62_628.3558n	No	1	#2561	1	44.623	628.356	7.2586	QLAQGL		B6UKM5	Gamma-gliadin OS=Triticum aestivum OX=4565 GN=ll903 PE=4 SV=1	18.9438	Condition 1	Condition 2	6.31e-05	31.3703	1661.25	1724.92	1724.25	74.0627	73.2136	122.492	1620.22	1688.1	1724.25	20.603	20.4661	35.1172	1	1	1	0	0	0
61.97_775.4248n	No	1	#457	1	61.9732	775.425	7.4984	FQLAQGL		B6UKM5	Gamma-gliadin OS=Triticum aestivum OX=4565 GN=ll903 PE=4 SV=1	9.59956	Condition 1	Condition 2	7.58e-05	21.8139	11798.2	11703.2	11338.7	1375.76	1348.11	905.475	11506.8	11453.4	11338.7	382.713	376.852	259.59	1	1	1	0	0	0
47.81_796.4473n	No	2	#637,#1602	1,2	47.8083	796.447	7.6279	AQIPQQL		B6UKM5	Gamma-gliadin OS=Triticum aestivum OX=4565 GN=ll903 PE=4 SV=1	7.51958	Condition 1	Condition 2	3.88e-08	2.91804	23030.2	22631.5	23951.7	3044.16	3109.35	3104.1	22461.3	22148.3	23951.7	846.833	869.188	889.913	2	2	2	1	1	0
56.81_1360.6353n	No	1	#761	2	56.8144	1360.64	6.6633	VPPDCSTINVPY	[5] Carbamidomethyl C	B6UKM5	Gamma-gliadin OS=Triticum aestivum OX=4565 GN=ll903 PE=4 SV=1	7.41477	Condition 1	Condition 2	9.45e-06	11.9527	38653.1	37180.1	35582.3	5693.43	4583.93	4748.79	37698.3	36386.3	35582.3	1583.82	1281.39	1361.43	1	1	1	1	0	0
54.14_1191.6649n	No	1	#490	2	54.1448	1191.66	7.7343	GIIQPQQPAQL		B6UKM5	Gamma-gliadin OS=Triticum aestivum OX=4565 GN=ll903 PE=4 SV=1	4.8041	Condition 1	Condition 2	8.61e-08	2.37496	22402	23399.4	23289.7	4806.85	4871.42	4703.43	21848.6	22899.9	23289.7	1337.18	1361.76	1348.42	1	1	1	1	1	1
37.17_899.4697n	No	1	#843	2	37.1701	899.47	6.5265	RQPQQPF		B6UKM5	Gamma-gliadin OS=Triticum aestivum OX=4565 GN=ll903 PE=4 SV=1	2.71442	Condition 1	Condition 2	3.23e-05	8.3836	23489.5	23061.6	23786.9	9457.98	8367.33	8087.43	22909.2	22569.2	23786.9	2631.05	2339	2318.58	1	0	1	1	0	1
54.96_1261.6054n	Yes	1	#21	2	54.9605	1261.61	5.2318	QQQVNPCKNF	[7] Carbamidomethyl C	B6UKM6	Gamma-gliadin OS=Triticum aestivum OX=4565 GN=ll905 PE=4 SV=1	3.01947	Condition 2	Condition 1	4.47e-06	5.12011	84032.6	85543.3	81889.7	263453	257273	238565	81956.9	83717	81889.7	73288.3	71918.2	68394.2	0	0	1	0	0	1
54.16_1603.8702n	No	1	#672	2	54.1619	1603.87	7.8064	VQGQGIIQPQQPAQL		B6UKM6	Gamma-gliadin OS=Triticum aestivum OX=4565 GN=ll905 PE=4 SV=1	5.39338	Condition 1	Condition 2	8.4e-07	5.44103	15635	15172.6	15274.8	2699.87	3009.01	2835.37	15248.8	14848.6	15274.8	751.057	841.139	812.873	1	1	1	1	1	0
47.81_796.4473n	No	2	#637,#1602	1,2	47.8083	796.447	7.6279	AQIPQQL		B6UKM6	Gamma-gliadin OS=Triticum aestivum OX=4565 GN=ll905 PE=4 SV=1	7.51958	Condition 1	Condition 2	3.88e-08	2.91804	23030.2	22631.5	23951.7	3044.16	3109.35	3104.1	22461.3	22148.3	23951.7	846.833	869.188	889.913	2	2	2	1	1	0
43.67_873.4553n	No	1	#1201	1	43.6698	873.455	7.1547	SSVVAGIGGQ		B6UKM6	Gamma-gliadin OS=Triticum aestivum OX=4565 GN=ll905 PE=4 SV=1	1.06682	Condition 1	Condition 2	0.0125837	1.9269	3773.95	3811.18	3916.39	3554.87	3666.85	3559.39	3680.73	3729.81	3916.39	988.904	1025.03	1020.44	1	1	1	1	0	1
44.62_628.3558n	No	1	#2561	1	44.623	628.356	7.2586	QLAQGL		B6UKM7	Gamma-gliadin OS=Triticum aestivum OX=4565 GN=ll906 PE=4 SV=1	18.9438	Condition 1	Condition 2	6.31e-05	31.3703	1661.25	1724.92	1724.25	74.0627	73.2136	122.492	1620.22	1688.1	1724.25	20.603	20.4661	35.1172	1	1	1	0	0	0
50.50_901.4870n	No	1	#3085	1	50.5029	901.487	6.5289	ASIVASIGGQ		B6UKM7	Gamma-gliadin OS=Triticum aestivum OX=4565 GN=ll906 PE=4 SV=1	5.23006	Condition 1	Condition 2	0.00162209	41.3948	1792.22	1565.29	1683.3	474.777	248.213	240.827	1747.95	1531.88	1683.3	132.075	69.3856	69.0425	1	1	1	0	0	0
61.97_775.4248n	No	1	#457	1	61.9732	775.425	7.4984	FQLAQGL		B6UKM7	Gamma-gliadin OS=Triticum aestivum OX=4565 GN=ll906 PE=4 SV=1	9.59956	Condition 1	Condition 2	7.58e-05	21.8139	11798.2	11703.2	11338.7	1375.76	1348.11	905.475	11506.8	11453.4	11338.7	382.713	376.852	259.59	1	1	1	0	0	0
47.81_796.4473n	No	2	#637,#1602	1,2	47.8083	796.447	7.6279	AQIPQQL		B6UKM7	Gamma-gliadin OS=Triticum aestivum OX=4565 GN=ll906 PE=4 SV=1	7.51958	Condition 1	Condition 2	3.88e-08	2.91804	23030.2	22631.5	23951.7	3044.16	3109.35	3104.1	22461.3	22148.3	23951.7	846.833	869.188	889.913	2	2	2	1	1	0
54.14_1191.6649n	No	1	#490	2	54.1448	1191.66	7.7343	GIIQPQQPAQL		B6UKM7	Gamma-gliadin OS=Triticum aestivum OX=4565 GN=ll906 PE=4 SV=1	4.8041	Condition 1	Condition 2	8.61e-08	2.37496	22402	23399.4	23289.7	4806.85	4871.42	4703.43	21848.6	22899.9	23289.7	1337.18	1361.76	1348.42	1	1	1	1	1	1
34.53_1330.6577n	No	2	#3983,#4257	2,3	34.5271	1330.66	5.7309	QQCNPVSLVSSL	[3] Carbamidomethyl C	B6UKM8	Gamma-gliadin OS=Triticum aestivum OX=4565 GN=ll907 PE=4 SV=1	27.7403	Condition 1	Condition 2	0.00441833	73.6801	2729.16	2538.61	2401.05	101.84	19.9296	154.681	2661.75	2484.41	2401.05	28.3301	5.57111	44.3455	0	2	2	0	0	0
46.77_944.4398n	No	2	#8483,#6407	1,2	46.7695	944.44	6.032	QQCNPVSL	[3] Carbamidomethyl C	B6UKM8	Gamma-gliadin OS=Triticum aestivum OX=4565 GN=ll907 PE=4 SV=1	10.9915	Condition 1	Condition 2	0.00150108	60.6554	1408.32	1507.2	1544.85	82.2263	93.8048	229.771	1373.53	1475.02	1544.85	22.874	26.2222	65.8729	2	2	2	0	0	0
50.65_1057.5266n	No	1	#2052	2	50.6509	1057.53	7.3354	LQQCNPVSL	[4] Carbamidomethyl C	B6UKM8	Gamma-gliadin OS=Triticum aestivum OX=4565 GN=ll907 PE=4 SV=1	12.9185	Condition 1	Condition 2	0.00164478	58.9714	2971.24	3466.13	2938.49	398.089	118.427	209.251	2897.84	3392.13	2938.49	110.742	33.105	59.9902	1	1	1	0	0	0
53.29_899.5084n	No	1	#1626	1	53.2944	899.508	7.4468	ASIVVGIGGQ		B6UKM8	Gamma-gliadin OS=Triticum aestivum OX=4565 GN=ll907 PE=4 SV=1	3.16471	Condition 1	Condition 2	4.44e-06	5.45455	3322.99	3267.37	3422.46	1120.9	1025.48	1017.53	3240.91	3197.62	3422.46	311.816	286.662	291.714	1	1	1	0	0	0
57.03_1170.6097n	No	2	#9726,#1100	1,2	57.0287	1170.61	7.6825	LLQQCNPVSL	[5] Carbamidomethyl C	B6UKM8	Gamma-gliadin OS=Triticum aestivum OX=4565 GN=ll907 PE=4 SV=1	7.22377	Condition 1	Condition 2	0.000207718	24.8072	9070.96	8888.19	8842.16	1338.69	1479.55	891.923	8846.89	8698.43	8842.16	372.4	413.593	255.705	2	2	2	1	0	0
57.84_1306.5896n	No	1	#981	2	57.836	1306.59	7.1971	VSPDCSTINAPF	[5] Carbamidomethyl C	B6UKM8	Gamma-gliadin OS=Triticum aestivum OX=4565 GN=ll907 PE=4 SV=1	3.75429	Condition 1	Condition 2	0.00128208	28.5791	9235.86	8471.08	10179.2	3275.17	2223.36	1929.29	9007.72	8290.23	10179.2	911.098	621.518	553.107	1	1	1	0	0	0
54.16_1603.8702n	No	1	#672	2	54.1619	1603.87	7.8064	VQGQGIIQPQQPAQL		B6UKM8	Gamma-gliadin OS=Triticum aestivum OX=4565 GN=ll907 PE=4 SV=1	5.39338	Condition 1	Condition 2	8.4e-07	5.44103	15635	15172.6	15274.8	2699.87	3009.01	2835.37	15248.8	14848.6	15274.8	751.057	841.139	812.873	1	1	1	1	1	0
47.81_796.4473n	No	2	#637,#1602	1,2	47.8083	796.447	7.6279	AQIPQQL		B6UKM8	Gamma-gliadin OS=Triticum aestivum OX=4565 GN=ll907 PE=4 SV=1	7.51958	Condition 1	Condition 2	3.88e-08	2.91804	23030.2	22631.5	23951.7	3044.16	3109.35	3104.1	22461.3	22148.3	23951.7	846.833	869.188	889.913	2	2	2	1	1	0
34.53_1330.6577n	No	2	#3983,#4257	2,3	34.5271	1330.66	5.7309	QQCNPVSLVSSL	[3] Carbamidomethyl C	B6UKM9	Gamma gliadin-A3 OS=Triticum aestivum OX=4565 GN=ll908 PE=2 SV=1	27.7403	Condition 1	Condition 2	0.00441833	73.6801	2729.16	2538.61	2401.05	101.84	19.9296	154.681	2661.75	2484.41	2401.05	28.3301	5.57111	44.3455	0	2	2	0	0	0
37.12_899.4615n	No	1	#3074	1	37.1186	899.461	6.5265	RQPQQPF		B6UKM9	Gamma gliadin-A3 OS=Triticum aestivum OX=4565 GN=ll908 PE=2 SV=1	190.947	Condition 1	Condition 2	0.0107551	97.3966	3966.08	4194.07	4375.63	42.5779	23.0728	0	3868.11	4104.53	4375.63	11.8445	6.44977	0	1	0	1	0	0	0
46.77_944.4398n	No	2	#8483,#6407	1,2	46.7695	944.44	6.032	QQCNPVSL	[3] Carbamidomethyl C	B6UKM9	Gamma gliadin-A3 OS=Triticum aestivum OX=4565 GN=ll908 PE=2 SV=1	10.9915	Condition 1	Condition 2	0.00150108	60.6554	1408.32	1507.2	1544.85	82.2263	93.8048	229.771	1373.53	1475.02	1544.85	22.874	26.2222	65.8729	2	2	2	0	0	0
50.65_1057.5266n	No	1	#2052	2	50.6509	1057.53	7.3354	LQQCNPVSL	[4] Carbamidomethyl C	B6UKM9	Gamma gliadin-A3 OS=Triticum aestivum OX=4565 GN=ll908 PE=2 SV=1	12.9185	Condition 1	Condition 2	0.00164478	58.9714	2971.24	3466.13	2938.49	398.089	118.427	209.251	2897.84	3392.13	2938.49	110.742	33.105	59.9902	1	1	1	0	0	0
57.03_1170.6097n	No	2	#9726,#1100	1,2	57.0287	1170.61	7.6825	LLQQCNPVSL	[5] Carbamidomethyl C	B6UKM9	Gamma gliadin-A3 OS=Triticum aestivum OX=4565 GN=ll908 PE=2 SV=1	7.22377	Condition 1	Condition 2	0.000207718	24.8072	9070.96	8888.19	8842.16	1338.69	1479.55	891.923	8846.89	8698.43	8842.16	372.4	413.593	255.705	2	2	2	1	0	0
49.10_901.4891n	No	2	#123,#3146	1,2	49.1041	901.489	8.0097	ASIVAGISGQ		B6UKM9	Gamma gliadin-A3 OS=Triticum aestivum OX=4565 GN=ll908 PE=2 SV=1	4.38957	Condition 1	Condition 2	4.19e-07	4.19771	25910	25962.6	26093.6	5805.55	6205.77	5750.38	25270	25408.3	26093.6	1615.01	1734.76	1648.57	2	2	2	1	1	1
37.17_899.4697n	No	1	#843	2	37.1701	899.47	6.5265	RQPQQPF		B6UKM9	Gamma gliadin-A3 OS=Triticum aestivum OX=4565 GN=ll908 PE=2 SV=1	2.71442	Condition 1	Condition 2	3.23e-05	8.3836	23489.5	23061.6	23786.9	9457.98	8367.33	8087.43	22909.2	22569.2	23786.9	2631.05	2339	2318.58	1	0	1	1	0	1
52.73_1375.6706n	No	1	#97	2	52.7286	1375.67	7.1435	VRPDCSTINAPF	[5] Carbamidomethyl C	B6UKM9	Gamma gliadin-A3 OS=Triticum aestivum OX=4565 GN=ll908 PE=2 SV=1	2.28454	Condition 1	Condition 2	4.16e-05	5.32187	53722.2	59466	57529.3	26435.3	24247.4	24044.6	52395.2	58196.5	57529.3	7353.87	6778.11	6893.35	1	0	1	1	1	1
51.72_1053.5850n	No	1	#8392	2	51.7241	1053.58	6.5239	IQPSLQQQL		B6UKN0	Gamma-gliadin OS=Triticum aestivum OX=4565 GN=ll910 PE=4 SV=1	45.4382	Condition 1	Condition 2	0.0118044	84.2256	671.797	767.262	769.15	0.924854	20.4936	27.1797	655.203	750.882	769.15	0.257279	5.72877	7.79214	1	0	1	0	0	0
51.95_1354.7052n	No	1	#2905	2	51.9469	1354.71	6.6168	QQQLNPCKNIL	[7] Carbamidomethyl C	B6UKN0	Gamma-gliadin OS=Triticum aestivum OX=4565 GN=ll910 PE=4 SV=1	7.7412	Condition 1	Condition 2	7.1e-06	11.3201	2598.11	2784.3	2678.8	389.392	340.232	311.714	2533.93	2724.86	2678.8	108.322	95.1085	89.3652	0	1	1	0	0	0
37.22_1158.5638n	No	1	#4089	2	37.2215	1158.56	7.1921	SQQQQVGQGSL		B6UKN0	Gamma-gliadin OS=Triticum aestivum OX=4565 GN=ll910 PE=4 SV=1	2.28782	Condition 1	Condition 2	0.00394485	22.4184	1766.7	1681.1	1782.99	564.844	862.433	859.087	1723.06	1645.21	1782.99	157.13	241.084	246.291	1	1	1	0	0	0
54.16_1603.8702n	No	1	#672	2	54.1619	1603.87	7.8064	VQGQGIIQPQQPAQL		B6UKN0	Gamma-gliadin OS=Triticum aestivum OX=4565 GN=ll910 PE=4 SV=1	5.39338	Condition 1	Condition 2	8.4e-07	5.44103	15635	15172.6	15274.8	2699.87	3009.01	2835.37	15248.8	14848.6	15274.8	751.057	841.139	812.873	1	1	1	1	1	0
47.81_796.4473n	No	2	#637,#1602	1,2	47.8083	796.447	7.6279	AQIPQQL		B6UKN0	Gamma-gliadin OS=Triticum aestivum OX=4565 GN=ll910 PE=4 SV=1	7.51958	Condition 1	Condition 2	3.88e-08	2.91804	23030.2	22631.5	23951.7	3044.16	3109.35	3104.1	22461.3	22148.3	23951.7	846.833	869.188	889.913	2	2	2	1	1	0
49.10_901.4891n	No	2	#123,#3146	1,2	49.1041	901.489	8.0097	ASIVAGISGQ		B6UKN0	Gamma-gliadin OS=Triticum aestivum OX=4565 GN=ll910 PE=4 SV=1	4.38957	Condition 1	Condition 2	4.19e-07	4.19771	25910	25962.6	26093.6	5805.55	6205.77	5750.38	25270	25408.3	26093.6	1615.01	1734.76	1648.57	2	2	2	1	1	1
47.81_796.4473n	No	2	#637,#1602	1,2	47.8083	796.447	7.6279	AQIPQQL		B6UKN1	Gamma-gliadin OS=Triticum aestivum OX=4565 GN=ll911 PE=4 SV=1	7.51958	Condition 1	Condition 2	3.88e-08	2.91804	23030.2	22631.5	23951.7	3044.16	3109.35	3104.1	22461.3	22148.3	23951.7	846.833	869.188	889.913	2	2	2	1	1	0
49.10_901.4891n	No	2	#123,#3146	1,2	49.1041	901.489	8.0097	ASIVAGISGQ		B6UKN1	Gamma-gliadin OS=Triticum aestivum OX=4565 GN=ll911 PE=4 SV=1	4.38957	Condition 1	Condition 2	4.19e-07	4.19771	25910	25962.6	26093.6	5805.55	6205.77	5750.38	25270	25408.3	26093.6	1615.01	1734.76	1648.57	2	2	2	1	1	1
52.73_1375.6706n	No	1	#97	2	52.7286	1375.67	7.1435	VRPDCSTINAPF	[5] Carbamidomethyl C	B6UKN1	Gamma-gliadin OS=Triticum aestivum OX=4565 GN=ll911 PE=4 SV=1	2.28454	Condition 1	Condition 2	4.16e-05	5.32187	53722.2	59466	57529.3	26435.3	24247.4	24044.6	52395.2	58196.5	57529.3	7353.87	6778.11	6893.35	1	0	1	1	1	1
34.53_1330.6577n	No	2	#3983,#4257	2,3	34.5271	1330.66	5.7309	QQCNPVSLVSSL	[3] Carbamidomethyl C	B6UKN2	Gamma-gliadin OS=Triticum aestivum OX=4565 GN=ll912 PE=4 SV=1	27.7403	Condition 1	Condition 2	0.00441833	73.6801	2729.16	2538.61	2401.05	101.84	19.9296	154.681	2661.75	2484.41	2401.05	28.3301	5.57111	44.3455	0	2	2	0	0	0
37.12_899.4615n	No	1	#3074	1	37.1186	899.461	6.5265	RQPQQPF		B6UKN2	Gamma-gliadin OS=Triticum aestivum OX=4565 GN=ll912 PE=4 SV=1	190.947	Condition 1	Condition 2	0.0107551	97.3966	3966.08	4194.07	4375.63	42.5779	23.0728	0	3868.11	4104.53	4375.63	11.8445	6.44977	0	1	0	1	0	0	0
46.77_944.4398n	No	2	#8483,#6407	1,2	46.7695	944.44	6.032	QQCNPVSL	[3] Carbamidomethyl C	B6UKN2	Gamma-gliadin OS=Triticum aestivum OX=4565 GN=ll912 PE=4 SV=1	10.9915	Condition 1	Condition 2	0.00150108	60.6554	1408.32	1507.2	1544.85	82.2263	93.8048	229.771	1373.53	1475.02	1544.85	22.874	26.2222	65.8729	2	2	2	0	0	0
50.65_1057.5266n	No	1	#2052	2	50.6509	1057.53	7.3354	LQQCNPVSL	[4] Carbamidomethyl C	B6UKN2	Gamma-gliadin OS=Triticum aestivum OX=4565 GN=ll912 PE=4 SV=1	12.9185	Condition 1	Condition 2	0.00164478	58.9714	2971.24	3466.13	2938.49	398.089	118.427	209.251	2897.84	3392.13	2938.49	110.742	33.105	59.9902	1	1	1	0	0	0
57.03_1170.6097n	No	2	#9726,#1100	1,2	57.0287	1170.61	7.6825	LLQQCNPVSL	[5] Carbamidomethyl C	B6UKN2	Gamma-gliadin OS=Triticum aestivum OX=4565 GN=ll912 PE=4 SV=1	7.22377	Condition 1	Condition 2	0.000207718	24.8072	9070.96	8888.19	8842.16	1338.69	1479.55	891.923	8846.89	8698.43	8842.16	372.4	413.593	255.705	2	2	2	1	0	0
49.10_901.4891n	No	2	#123,#3146	1,2	49.1041	901.489	8.0097	ASIVAGISGQ		B6UKN2	Gamma-gliadin OS=Triticum aestivum OX=4565 GN=ll912 PE=4 SV=1	4.38957	Condition 1	Condition 2	4.19e-07	4.19771	25910	25962.6	26093.6	5805.55	6205.77	5750.38	25270	25408.3	26093.6	1615.01	1734.76	1648.57	2	2	2	1	1	1
37.17_899.4697n	No	1	#843	2	37.1701	899.47	6.5265	RQPQQPF		B6UKN2	Gamma-gliadin OS=Triticum aestivum OX=4565 GN=ll912 PE=4 SV=1	2.71442	Condition 1	Condition 2	3.23e-05	8.3836	23489.5	23061.6	23786.9	9457.98	8367.33	8087.43	22909.2	22569.2	23786.9	2631.05	2339	2318.58	1	0	1	1	0	1
52.73_1375.6706n	No	1	#97	2	52.7286	1375.67	7.1435	VRPDCSTINAPF	[5] Carbamidomethyl C	B6UKN2	Gamma-gliadin OS=Triticum aestivum OX=4565 GN=ll912 PE=4 SV=1	2.28454	Condition 1	Condition 2	4.16e-05	5.32187	53722.2	59466	57529.3	26435.3	24247.4	24044.6	52395.2	58196.5	57529.3	7353.87	6778.11	6893.35	1	0	1	1	1	1
44.62_628.3558n	No	1	#2561	1	44.623	628.356	7.2586	QLAQGL		B6UKN3	Gamma-gliadin OS=Triticum aestivum OX=4565 GN=ll913 PE=4 SV=1	18.9438	Condition 1	Condition 2	6.31e-05	31.3703	1661.25	1724.92	1724.25	74.0627	73.2136	122.492	1620.22	1688.1	1724.25	20.603	20.4661	35.1172	1	1	1	0	0	0
61.97_775.4248n	No	1	#457	1	61.9732	775.425	7.4984	FQLAQGL		B6UKN3	Gamma-gliadin OS=Triticum aestivum OX=4565 GN=ll913 PE=4 SV=1	9.59956	Condition 1	Condition 2	7.58e-05	21.8139	11798.2	11703.2	11338.7	1375.76	1348.11	905.475	11506.8	11453.4	11338.7	382.713	376.852	259.59	1	1	1	0	0	0
47.81_796.4473n	No	2	#637,#1602	1,2	47.8083	796.447	7.6279	AQIPQQL		B6UKN3	Gamma-gliadin OS=Triticum aestivum OX=4565 GN=ll913 PE=4 SV=1	7.51958	Condition 1	Condition 2	3.88e-08	2.91804	23030.2	22631.5	23951.7	3044.16	3109.35	3104.1	22461.3	22148.3	23951.7	846.833	869.188	889.913	2	2	2	1	1	0
42.68_865.4481n	No	1	#1360	2	42.6823	865.448	6.8143	LQPHQPF		B6UKN3	Gamma-gliadin OS=Triticum aestivum OX=4565 GN=ll913 PE=4 SV=1	1.59417	Condition 1	Condition 2	1.59e-06	1.52184	6925.95	7050.19	6926.39	4436.12	4372.64	4303.13	6754.86	6899.68	6926.39	1234.05	1222.33	1233.66	1	1	1	1	0	0
56.81_1360.6353n	No	1	#761	2	56.8144	1360.64	6.6633	VPPDCSTINVPY	[5] Carbamidomethyl C	B6UKN3	Gamma-gliadin OS=Triticum aestivum OX=4565 GN=ll913 PE=4 SV=1	7.41477	Condition 1	Condition 2	9.45e-06	11.9527	38653.1	37180.1	35582.3	5693.43	4583.93	4748.79	37698.3	36386.3	35582.3	1583.82	1281.39	1361.43	1	1	1	1	0	0
54.14_1191.6649n	No	1	#490	2	54.1448	1191.66	7.7343	GIIQPQQPAQL		B6UKN3	Gamma-gliadin OS=Triticum aestivum OX=4565 GN=ll913 PE=4 SV=1	4.8041	Condition 1	Condition 2	8.61e-08	2.37496	22402	23399.4	23289.7	4806.85	4871.42	4703.43	21848.6	22899.9	23289.7	1337.18	1361.76	1348.42	1	1	1	1	1	1
50.50_901.4870n	No	1	#3085	1	50.5029	901.487	6.5289	ASIVASIGGQ		B6UKN4	Gamma-gliadin OS=Triticum aestivum OX=4565 GN=ll915 PE=4 SV=1	5.23006	Condition 1	Condition 2	0.00162209	41.3948	1792.22	1565.29	1683.3	474.777	248.213	240.827	1747.95	1531.88	1683.3	132.075	69.3856	69.0425	1	1	1	0	0	0
51.25_1184.6141n	No	1	#1663	2	51.2509	1184.61	6.8604	SQQQQVGQGIL		B6UKN4	Gamma-gliadin OS=Triticum aestivum OX=4565 GN=ll915 PE=4 SV=1	2.74202	Condition 1	Condition 2	1.56e-05	6.65576	4683.38	4520.81	4652.77	1746.16	1752.29	1555.1	4567.7	4424.29	4652.77	485.753	489.834	445.832	1	1	1	0	0	0
54.16_1603.8702n	No	1	#672	2	54.1619	1603.87	7.8064	VQGQGIIQPQQPAQL		B6UKN4	Gamma-gliadin OS=Triticum aestivum OX=4565 GN=ll915 PE=4 SV=1	5.39338	Condition 1	Condition 2	8.4e-07	5.44103	15635	15172.6	15274.8	2699.87	3009.01	2835.37	15248.8	14848.6	15274.8	751.057	841.139	812.873	1	1	1	1	1	0
47.81_796.4473n	No	2	#637,#1602	1,2	47.8083	796.447	7.6279	AQIPQQL		B6UKN4	Gamma-gliadin OS=Triticum aestivum OX=4565 GN=ll915 PE=4 SV=1	7.51958	Condition 1	Condition 2	3.88e-08	2.91804	23030.2	22631.5	23951.7	3044.16	3109.35	3104.1	22461.3	22148.3	23951.7	846.833	869.188	889.913	2	2	2	1	1	0
42.68_865.4481n	No	1	#1360	2	42.6823	865.448	6.8143	LQPHQPF		B6UKN4	Gamma-gliadin OS=Triticum aestivum OX=4565 GN=ll915 PE=4 SV=1	1.59417	Condition 1	Condition 2	1.59e-06	1.52184	6925.95	7050.19	6926.39	4436.12	4372.64	4303.13	6754.86	6899.68	6926.39	1234.05	1222.33	1233.66	1	1	1	1	0	0
44.62_628.3558n	No	1	#2561	1	44.623	628.356	7.2586	QLAQGL		B6UKN5	Gamma-gliadin OS=Triticum aestivum OX=4565 GN=ll917 PE=4 SV=1	18.9438	Condition 1	Condition 2	6.31e-05	31.3703	1661.25	1724.92	1724.25	74.0627	73.2136	122.492	1620.22	1688.1	1724.25	20.603	20.4661	35.1172	1	1	1	0	0	0
61.97_775.4248n	No	1	#457	1	61.9732	775.425	7.4984	FQLAQGL		B6UKN5	Gamma-gliadin OS=Triticum aestivum OX=4565 GN=ll917 PE=4 SV=1	9.59956	Condition 1	Condition 2	7.58e-05	21.8139	11798.2	11703.2	11338.7	1375.76	1348.11	905.475	11506.8	11453.4	11338.7	382.713	376.852	259.59	1	1	1	0	0	0
47.81_796.4473n	No	2	#637,#1602	1,2	47.8083	796.447	7.6279	AQIPQQL		B6UKN5	Gamma-gliadin OS=Triticum aestivum OX=4565 GN=ll917 PE=4 SV=1	7.51958	Condition 1	Condition 2	3.88e-08	2.91804	23030.2	22631.5	23951.7	3044.16	3109.35	3104.1	22461.3	22148.3	23951.7	846.833	869.188	889.913	2	2	2	1	1	0
56.81_1360.6353n	No	1	#761	2	56.8144	1360.64	6.6633	VPPDCSTINVPY	[5] Carbamidomethyl C	B6UKN5	Gamma-gliadin OS=Triticum aestivum OX=4565 GN=ll917 PE=4 SV=1	7.41477	Condition 1	Condition 2	9.45e-06	11.9527	38653.1	37180.1	35582.3	5693.43	4583.93	4748.79	37698.3	36386.3	35582.3	1583.82	1281.39	1361.43	1	1	1	1	0	0
54.14_1191.6649n	No	1	#490	2	54.1448	1191.66	7.7343	GIIQPQQPAQL		B6UKN5	Gamma-gliadin OS=Triticum aestivum OX=4565 GN=ll917 PE=4 SV=1	4.8041	Condition 1	Condition 2	8.61e-08	2.37496	22402	23399.4	23289.7	4806.85	4871.42	4703.43	21848.6	22899.9	23289.7	1337.18	1361.76	1348.42	1	1	1	1	1	1
34.53_1330.6577n	No	2	#3983,#4257	2,3	34.5271	1330.66	5.7309	QQCNPVSLVSSL	[3] Carbamidomethyl C	B6UKN6	Gamma-gliadin OS=Triticum aestivum OX=4565 GN=ll918 PE=4 SV=1	27.7403	Condition 1	Condition 2	0.00441833	73.6801	2729.16	2538.61	2401.05	101.84	19.9296	154.681	2661.75	2484.41	2401.05	28.3301	5.57111	44.3455	0	2	2	0	0	0
37.12_899.4615n	No	1	#3074	1	37.1186	899.461	6.5265	RQPQQPF		B6UKN6	Gamma-gliadin OS=Triticum aestivum OX=4565 GN=ll918 PE=4 SV=1	190.947	Condition 1	Condition 2	0.0107551	97.3966	3966.08	4194.07	4375.63	42.5779	23.0728	0	3868.11	4104.53	4375.63	11.8445	6.44977	0	1	0	1	0	0	0
46.77_944.4398n	No	2	#8483,#6407	1,2	46.7695	944.44	6.032	QQCNPVSL	[3] Carbamidomethyl C	B6UKN6	Gamma-gliadin OS=Triticum aestivum OX=4565 GN=ll918 PE=4 SV=1	10.9915	Condition 1	Condition 2	0.00150108	60.6554	1408.32	1507.2	1544.85	82.2263	93.8048	229.771	1373.53	1475.02	1544.85	22.874	26.2222	65.8729	2	2	2	0	0	0
50.65_1057.5266n	No	1	#2052	2	50.6509	1057.53	7.3354	LQQCNPVSL	[4] Carbamidomethyl C	B6UKN6	Gamma-gliadin OS=Triticum aestivum OX=4565 GN=ll918 PE=4 SV=1	12.9185	Condition 1	Condition 2	0.00164478	58.9714	2971.24	3466.13	2938.49	398.089	118.427	209.251	2897.84	3392.13	2938.49	110.742	33.105	59.9902	1	1	1	0	0	0
57.03_1170.6097n	No	2	#9726,#1100	1,2	57.0287	1170.61	7.6825	LLQQCNPVSL	[5] Carbamidomethyl C	B6UKN6	Gamma-gliadin OS=Triticum aestivum OX=4565 GN=ll918 PE=4 SV=1	7.22377	Condition 1	Condition 2	0.000207718	24.8072	9070.96	8888.19	8842.16	1338.69	1479.55	891.923	8846.89	8698.43	8842.16	372.4	413.593	255.705	2	2	2	1	0	0
49.10_901.4891n	No	2	#123,#3146	1,2	49.1041	901.489	8.0097	ASIVAGISGQ		B6UKN6	Gamma-gliadin OS=Triticum aestivum OX=4565 GN=ll918 PE=4 SV=1	4.38957	Condition 1	Condition 2	4.19e-07	4.19771	25910	25962.6	26093.6	5805.55	6205.77	5750.38	25270	25408.3	26093.6	1615.01	1734.76	1648.57	2	2	2	1	1	1
37.17_899.4697n	No	1	#843	2	37.1701	899.47	6.5265	RQPQQPF		B6UKN6	Gamma-gliadin OS=Triticum aestivum OX=4565 GN=ll918 PE=4 SV=1	2.71442	Condition 1	Condition 2	3.23e-05	8.3836	23489.5	23061.6	23786.9	9457.98	8367.33	8087.43	22909.2	22569.2	23786.9	2631.05	2339	2318.58	1	0	1	1	0	1
52.73_1375.6706n	No	1	#97	2	52.7286	1375.67	7.1435	VRPDCSTINAPF	[5] Carbamidomethyl C	B6UKN6	Gamma-gliadin OS=Triticum aestivum OX=4565 GN=ll918 PE=4 SV=1	2.28454	Condition 1	Condition 2	4.16e-05	5.32187	53722.2	59466	57529.3	26435.3	24247.4	24044.6	52395.2	58196.5	57529.3	7353.87	6778.11	6893.35	1	0	1	1	1	1
34.53_1330.6577n	No	2	#3983,#4257	2,3	34.5271	1330.66	5.7309	QQCNPVSLVSSL	[3] Carbamidomethyl C	B6UKN7	Gamma-gliadin OS=Triticum aestivum OX=4565 GN=ll921 PE=4 SV=1	27.7403	Condition 1	Condition 2	0.00441833	73.6801	2729.16	2538.61	2401.05	101.84	19.9296	154.681	2661.75	2484.41	2401.05	28.3301	5.57111	44.3455	0	2	2	0	0	0
46.77_944.4398n	No	2	#8483,#6407	1,2	46.7695	944.44	6.032	QQCNPVSL	[3] Carbamidomethyl C	B6UKN7	Gamma-gliadin OS=Triticum aestivum OX=4565 GN=ll921 PE=4 SV=1	10.9915	Condition 1	Condition 2	0.00150108	60.6554	1408.32	1507.2	1544.85	82.2263	93.8048	229.771	1373.53	1475.02	1544.85	22.874	26.2222	65.8729	2	2	2	0	0	0
50.65_1057.5266n	No	1	#2052	2	50.6509	1057.53	7.3354	LQQCNPVSL	[4] Carbamidomethyl C	B6UKN7	Gamma-gliadin OS=Triticum aestivum OX=4565 GN=ll921 PE=4 SV=1	12.9185	Condition 1	Condition 2	0.00164478	58.9714	2971.24	3466.13	2938.49	398.089	118.427	209.251	2897.84	3392.13	2938.49	110.742	33.105	59.9902	1	1	1	0	0	0
37.22_1158.5638n	No	1	#4089	2	37.2215	1158.56	7.1921	SQQQQVGQGSL		B6UKN7	Gamma-gliadin OS=Triticum aestivum OX=4565 GN=ll921 PE=4 SV=1	2.28782	Condition 1	Condition 2	0.00394485	22.4184	1766.7	1681.1	1782.99	564.844	862.433	859.087	1723.06	1645.21	1782.99	157.13	241.084	246.291	1	1	1	0	0	0
57.03_1170.6097n	No	2	#9726,#1100	1,2	57.0287	1170.61	7.6825	LLQQCNPVSL	[5] Carbamidomethyl C	B6UKN7	Gamma-gliadin OS=Triticum aestivum OX=4565 GN=ll921 PE=4 SV=1	7.22377	Condition 1	Condition 2	0.000207718	24.8072	9070.96	8888.19	8842.16	1338.69	1479.55	891.923	8846.89	8698.43	8842.16	372.4	413.593	255.705	2	2	2	1	0	0
54.16_1603.8702n	No	1	#672	2	54.1619	1603.87	7.8064	VQGQGIIQPQQPAQL		B6UKN7	Gamma-gliadin OS=Triticum aestivum OX=4565 GN=ll921 PE=4 SV=1	5.39338	Condition 1	Condition 2	8.4e-07	5.44103	15635	15172.6	15274.8	2699.87	3009.01	2835.37	15248.8	14848.6	15274.8	751.057	841.139	812.873	1	1	1	1	1	0
47.81_796.4473n	No	2	#637,#1602	1,2	47.8083	796.447	7.6279	AQIPQQL		B6UKN7	Gamma-gliadin OS=Triticum aestivum OX=4565 GN=ll921 PE=4 SV=1	7.51958	Condition 1	Condition 2	3.88e-08	2.91804	23030.2	22631.5	23951.7	3044.16	3109.35	3104.1	22461.3	22148.3	23951.7	846.833	869.188	889.913	2	2	2	1	1	0
49.76_871.4760n	No	2	#144,#8879	1,2	49.7571	871.476	8.0885	ASIVAGIGGQ		B6UKN7	Gamma-gliadin OS=Triticum aestivum OX=4565 GN=ll921 PE=4 SV=1	2.97943	Condition 1	Condition 2	9.96e-06	6.46793	22992.9	23882.7	23635	7346.11	8358.88	7960.79	22425	23372.8	23635	2043.57	2336.64	2282.28	2	2	2	1	1	1
51.72_1053.5850n	No	1	#8392	2	51.7241	1053.58	6.5239	IQPSLQQQL		B6UKN8	Gamma-gliadin OS=Triticum aestivum OX=4565 GN=ll923 PE=4 SV=1	45.4382	Condition 1	Condition 2	0.0118044	84.2256	671.797	767.262	769.15	0.924854	20.4936	27.1797	655.203	750.882	769.15	0.257279	5.72877	7.79214	1	0	1	0	0	0
51.95_1354.7052n	No	1	#2905	2	51.9469	1354.71	6.6168	QQQLNPCKNIL	[7] Carbamidomethyl C	B6UKN8	Gamma-gliadin OS=Triticum aestivum OX=4565 GN=ll923 PE=4 SV=1	7.7412	Condition 1	Condition 2	7.1e-06	11.3201	2598.11	2784.3	2678.8	389.392	340.232	311.714	2533.93	2724.86	2678.8	108.322	95.1085	89.3652	0	1	1	0	0	0
37.22_1158.5638n	No	1	#4089	2	37.2215	1158.56	7.1921	SQQQQVGQGSL		B6UKN8	Gamma-gliadin OS=Triticum aestivum OX=4565 GN=ll923 PE=4 SV=1	2.28782	Condition 1	Condition 2	0.00394485	22.4184	1766.7	1681.1	1782.99	564.844	862.433	859.087	1723.06	1645.21	1782.99	157.13	241.084	246.291	1	1	1	0	0	0
54.16_1603.8702n	No	1	#672	2	54.1619	1603.87	7.8064	VQGQGIIQPQQPAQL		B6UKN8	Gamma-gliadin OS=Triticum aestivum OX=4565 GN=ll923 PE=4 SV=1	5.39338	Condition 1	Condition 2	8.4e-07	5.44103	15635	15172.6	15274.8	2699.87	3009.01	2835.37	15248.8	14848.6	15274.8	751.057	841.139	812.873	1	1	1	1	1	0
47.81_796.4473n	No	2	#637,#1602	1,2	47.8083	796.447	7.6279	AQIPQQL		B6UKN8	Gamma-gliadin OS=Triticum aestivum OX=4565 GN=ll923 PE=4 SV=1	7.51958	Condition 1	Condition 2	3.88e-08	2.91804	23030.2	22631.5	23951.7	3044.16	3109.35	3104.1	22461.3	22148.3	23951.7	846.833	869.188	889.913	2	2	2	1	1	0
49.76_871.4760n	No	2	#144,#8879	1,2	49.7571	871.476	8.0885	ASIVAGIGGQ		B6UKN8	Gamma-gliadin OS=Triticum aestivum OX=4565 GN=ll923 PE=4 SV=1	2.97943	Condition 1	Condition 2	9.96e-06	6.46793	22992.9	23882.7	23635	7346.11	8358.88	7960.79	22425	23372.8	23635	2043.57	2336.64	2282.28	2	2	2	1	1	1
54.16_1603.8702n	No	1	#672	2	54.1619	1603.87	7.8064	VQGQGIIQPQQPAQL		B6UKN9	Gamma-gliadin OS=Triticum aestivum OX=4565 GN=ll926 PE=4 SV=1	5.39338	Condition 1	Condition 2	8.4e-07	5.44103	15635	15172.6	15274.8	2699.87	3009.01	2835.37	15248.8	14848.6	15274.8	751.057	841.139	812.873	1	1	1	1	1	0
47.81_796.4473n	No	2	#637,#1602	1,2	47.8083	796.447	7.6279	AQIPQQL		B6UKN9	Gamma-gliadin OS=Triticum aestivum OX=4565 GN=ll926 PE=4 SV=1	7.51958	Condition 1	Condition 2	3.88e-08	2.91804	23030.2	22631.5	23951.7	3044.16	3109.35	3104.1	22461.3	22148.3	23951.7	846.833	869.188	889.913	2	2	2	1	1	0
43.67_873.4553n	No	1	#1201	1	43.6698	873.455	7.1547	SSVVAGIGGQ		B6UKN9	Gamma-gliadin OS=Triticum aestivum OX=4565 GN=ll926 PE=4 SV=1	1.06682	Condition 1	Condition 2	0.0125837	1.9269	3773.95	3811.18	3916.39	3554.87	3666.85	3559.39	3680.73	3729.81	3916.39	988.904	1025.03	1020.44	1	1	1	1	0	1
34.53_1330.6577n	No	2	#3983,#4257	2,3	34.5271	1330.66	5.7309	QQCNPVSLVSSL	[3] Carbamidomethyl C	B6UKP0	Gamma gliadin-D1 OS=Triticum aestivum OX=4565 GN=ll927 PE=2 SV=1	27.7403	Condition 1	Condition 2	0.00441833	73.6801	2729.16	2538.61	2401.05	101.84	19.9296	154.681	2661.75	2484.41	2401.05	28.3301	5.57111	44.3455	0	2	2	0	0	0
46.77_944.4398n	No	2	#8483,#6407	1,2	46.7695	944.44	6.032	QQCNPVSL	[3] Carbamidomethyl C	B6UKP0	Gamma gliadin-D1 OS=Triticum aestivum OX=4565 GN=ll927 PE=2 SV=1	10.9915	Condition 1	Condition 2	0.00150108	60.6554	1408.32	1507.2	1544.85	82.2263	93.8048	229.771	1373.53	1475.02	1544.85	22.874	26.2222	65.8729	2	2	2	0	0	0
50.65_1057.5266n	No	1	#2052	2	50.6509	1057.53	7.3354	LQQCNPVSL	[4] Carbamidomethyl C	B6UKP0	Gamma gliadin-D1 OS=Triticum aestivum OX=4565 GN=ll927 PE=2 SV=1	12.9185	Condition 1	Condition 2	0.00164478	58.9714	2971.24	3466.13	2938.49	398.089	118.427	209.251	2897.84	3392.13	2938.49	110.742	33.105	59.9902	1	1	1	0	0	0
53.29_899.5084n	No	1	#1626	1	53.2944	899.508	7.4468	ASIVVGIGGQ		B6UKP0	Gamma gliadin-D1 OS=Triticum aestivum OX=4565 GN=ll927 PE=2 SV=1	3.16471	Condition 1	Condition 2	4.44e-06	5.45455	3322.99	3267.37	3422.46	1120.9	1025.48	1017.53	3240.91	3197.62	3422.46	311.816	286.662	291.714	1	1	1	0	0	0
57.03_1170.6097n	No	2	#9726,#1100	1,2	57.0287	1170.61	7.6825	LLQQCNPVSL	[5] Carbamidomethyl C	B6UKP0	Gamma gliadin-D1 OS=Triticum aestivum OX=4565 GN=ll927 PE=2 SV=1	7.22377	Condition 1	Condition 2	0.000207718	24.8072	9070.96	8888.19	8842.16	1338.69	1479.55	891.923	8846.89	8698.43	8842.16	372.4	413.593	255.705	2	2	2	1	0	0
57.84_1306.5896n	No	1	#981	2	57.836	1306.59	7.1971	VSPDCSTINAPF	[5] Carbamidomethyl C	B6UKP0	Gamma gliadin-D1 OS=Triticum aestivum OX=4565 GN=ll927 PE=2 SV=1	3.75429	Condition 1	Condition 2	0.00128208	28.5791	9235.86	8471.08	10179.2	3275.17	2223.36	1929.29	9007.72	8290.23	10179.2	911.098	621.518	553.107	1	1	1	0	0	0
54.16_1603.8702n	No	1	#672	2	54.1619	1603.87	7.8064	VQGQGIIQPQQPAQL		B6UKP0	Gamma gliadin-D1 OS=Triticum aestivum OX=4565 GN=ll927 PE=2 SV=1	5.39338	Condition 1	Condition 2	8.4e-07	5.44103	15635	15172.6	15274.8	2699.87	3009.01	2835.37	15248.8	14848.6	15274.8	751.057	841.139	812.873	1	1	1	1	1	0
47.81_796.4473n	No	2	#637,#1602	1,2	47.8083	796.447	7.6279	AQIPQQL		B6UKP0	Gamma gliadin-D1 OS=Triticum aestivum OX=4565 GN=ll927 PE=2 SV=1	7.51958	Condition 1	Condition 2	3.88e-08	2.91804	23030.2	22631.5	23951.7	3044.16	3109.35	3104.1	22461.3	22148.3	23951.7	846.833	869.188	889.913	2	2	2	1	1	0
53.29_899.5084n	No	1	#1626	1	53.2944	899.508	7.4468	ASIVVGIGGQ		B6UKP1	Gamma-gliadin OS=Triticum aestivum OX=4565 GN=ll930 PE=4 SV=1	3.16471	Condition 1	Condition 2	4.44e-06	5.45455	3322.99	3267.37	3422.46	1120.9	1025.48	1017.53	3240.91	3197.62	3422.46	311.816	286.662	291.714	1	1	1	0	0	0
57.84_1306.5896n	No	1	#981	2	57.836	1306.59	7.1971	VSPDCSTINAPF	[5] Carbamidomethyl C	B6UKP1	Gamma-gliadin OS=Triticum aestivum OX=4565 GN=ll930 PE=4 SV=1	3.75429	Condition 1	Condition 2	0.00128208	28.5791	9235.86	8471.08	10179.2	3275.17	2223.36	1929.29	9007.72	8290.23	10179.2	911.098	621.518	553.107	1	1	1	0	0	0
54.16_1603.8702n	No	1	#672	2	54.1619	1603.87	7.8064	VQGQGIIQPQQPAQL		B6UKP1	Gamma-gliadin OS=Triticum aestivum OX=4565 GN=ll930 PE=4 SV=1	5.39338	Condition 1	Condition 2	8.4e-07	5.44103	15635	15172.6	15274.8	2699.87	3009.01	2835.37	15248.8	14848.6	15274.8	751.057	841.139	812.873	1	1	1	1	1	0
47.81_796.4473n	No	2	#637,#1602	1,2	47.8083	796.447	7.6279	AQIPQQL		B6UKP1	Gamma-gliadin OS=Triticum aestivum OX=4565 GN=ll930 PE=4 SV=1	7.51958	Condition 1	Condition 2	3.88e-08	2.91804	23030.2	22631.5	23951.7	3044.16	3109.35	3104.1	22461.3	22148.3	23951.7	846.833	869.188	889.913	2	2	2	1	1	0
42.68_865.4481n	No	1	#1360	2	42.6823	865.448	6.8143	LQPHQPF		B6UKP1	Gamma-gliadin OS=Triticum aestivum OX=4565 GN=ll930 PE=4 SV=1	1.59417	Condition 1	Condition 2	1.59e-06	1.52184	6925.95	7050.19	6926.39	4436.12	4372.64	4303.13	6754.86	6899.68	6926.39	1234.05	1222.33	1233.66	1	1	1	1	0	0
50.50_901.4870n	No	1	#3085	1	50.5029	901.487	6.5289	ASIVASIGGQ		B6UKP2	Gamma-gliadin OS=Triticum aestivum OX=4565 GN=ll931-2 PE=4 SV=1	5.23006	Condition 1	Condition 2	0.00162209	41.3948	1792.22	1565.29	1683.3	474.777	248.213	240.827	1747.95	1531.88	1683.3	132.075	69.3856	69.0425	1	1	1	0	0	0
51.25_1184.6141n	No	1	#1663	2	51.2509	1184.61	6.8604	SQQQQVGQGIL		B6UKP2	Gamma-gliadin OS=Triticum aestivum OX=4565 GN=ll931-2 PE=4 SV=1	2.74202	Condition 1	Condition 2	1.56e-05	6.65576	4683.38	4520.81	4652.77	1746.16	1752.29	1555.1	4567.7	4424.29	4652.77	485.753	489.834	445.832	1	1	1	0	0	0
54.16_1603.8702n	No	1	#672	2	54.1619	1603.87	7.8064	VQGQGIIQPQQPAQL		B6UKP2	Gamma-gliadin OS=Triticum aestivum OX=4565 GN=ll931-2 PE=4 SV=1	5.39338	Condition 1	Condition 2	8.4e-07	5.44103	15635	15172.6	15274.8	2699.87	3009.01	2835.37	15248.8	14848.6	15274.8	751.057	841.139	812.873	1	1	1	1	1	0
47.81_796.4473n	No	2	#637,#1602	1,2	47.8083	796.447	7.6279	AQIPQQL		B6UKP2	Gamma-gliadin OS=Triticum aestivum OX=4565 GN=ll931-2 PE=4 SV=1	7.51958	Condition 1	Condition 2	3.88e-08	2.91804	23030.2	22631.5	23951.7	3044.16	3109.35	3104.1	22461.3	22148.3	23951.7	846.833	869.188	889.913	2	2	2	1	1	0
34.53_1330.6577n	No	2	#3983,#4257	2,3	34.5271	1330.66	5.7309	QQCNPVSLVSSL	[3] Carbamidomethyl C	B6UKP3	Gamma-gliadin OS=Triticum aestivum OX=4565 GN=ll933 PE=4 SV=1	27.7403	Condition 1	Condition 2	0.00441833	73.6801	2729.16	2538.61	2401.05	101.84	19.9296	154.681	2661.75	2484.41	2401.05	28.3301	5.57111	44.3455	0	2	2	0	0	0
37.12_899.4615n	No	1	#3074	1	37.1186	899.461	6.5265	RQPQQPF		B6UKP3	Gamma-gliadin OS=Triticum aestivum OX=4565 GN=ll933 PE=4 SV=1	190.947	Condition 1	Condition 2	0.0107551	97.3966	3966.08	4194.07	4375.63	42.5779	23.0728	0	3868.11	4104.53	4375.63	11.8445	6.44977	0	1	0	1	0	0	0
46.77_944.4398n	No	2	#8483,#6407	1,2	46.7695	944.44	6.032	QQCNPVSL	[3] Carbamidomethyl C	B6UKP3	Gamma-gliadin OS=Triticum aestivum OX=4565 GN=ll933 PE=4 SV=1	10.9915	Condition 1	Condition 2	0.00150108	60.6554	1408.32	1507.2	1544.85	82.2263	93.8048	229.771	1373.53	1475.02	1544.85	22.874	26.2222	65.8729	2	2	2	0	0	0
50.65_1057.5266n	No	1	#2052	2	50.6509	1057.53	7.3354	LQQCNPVSL	[4] Carbamidomethyl C	B6UKP3	Gamma-gliadin OS=Triticum aestivum OX=4565 GN=ll933 PE=4 SV=1	12.9185	Condition 1	Condition 2	0.00164478	58.9714	2971.24	3466.13	2938.49	398.089	118.427	209.251	2897.84	3392.13	2938.49	110.742	33.105	59.9902	1	1	1	0	0	0
57.03_1170.6097n	No	2	#9726,#1100	1,2	57.0287	1170.61	7.6825	LLQQCNPVSL	[5] Carbamidomethyl C	B6UKP3	Gamma-gliadin OS=Triticum aestivum OX=4565 GN=ll933 PE=4 SV=1	7.22377	Condition 1	Condition 2	0.000207718	24.8072	9070.96	8888.19	8842.16	1338.69	1479.55	891.923	8846.89	8698.43	8842.16	372.4	413.593	255.705	2	2	2	1	0	0
49.10_901.4891n	No	2	#123,#3146	1,2	49.1041	901.489	8.0097	ASIVAGISGQ		B6UKP3	Gamma-gliadin OS=Triticum aestivum OX=4565 GN=ll933 PE=4 SV=1	4.38957	Condition 1	Condition 2	4.19e-07	4.19771	25910	25962.6	26093.6	5805.55	6205.77	5750.38	25270	25408.3	26093.6	1615.01	1734.76	1648.57	2	2	2	1	1	1
37.17_899.4697n	No	1	#843	2	37.1701	899.47	6.5265	RQPQQPF		B6UKP3	Gamma-gliadin OS=Triticum aestivum OX=4565 GN=ll933 PE=4 SV=1	2.71442	Condition 1	Condition 2	3.23e-05	8.3836	23489.5	23061.6	23786.9	9457.98	8367.33	8087.43	22909.2	22569.2	23786.9	2631.05	2339	2318.58	1	0	1	1	0	1
52.73_1375.6706n	No	1	#97	2	52.7286	1375.67	7.1435	VRPDCSTINAPF	[5] Carbamidomethyl C	B6UKP3	Gamma-gliadin OS=Triticum aestivum OX=4565 GN=ll933 PE=4 SV=1	2.28454	Condition 1	Condition 2	4.16e-05	5.32187	53722.2	59466	57529.3	26435.3	24247.4	24044.6	52395.2	58196.5	57529.3	7353.87	6778.11	6893.35	1	0	1	1	1	1
34.53_1330.6577n	No	2	#3983,#4257	2,3	34.5271	1330.66	5.7309	QQCNPVSLVSSL	[3] Carbamidomethyl C	B6UKP4	Gamma-gliadin OS=Triticum aestivum OX=4565 GN=ll934 PE=4 SV=1	27.7403	Condition 1	Condition 2	0.00441833	73.6801	2729.16	2538.61	2401.05	101.84	19.9296	154.681	2661.75	2484.41	2401.05	28.3301	5.57111	44.3455	0	2	2	0	0	0
46.77_944.4398n	No	2	#8483,#6407	1,2	46.7695	944.44	6.032	QQCNPVSL	[3] Carbamidomethyl C	B6UKP4	Gamma-gliadin OS=Triticum aestivum OX=4565 GN=ll934 PE=4 SV=1	10.9915	Condition 1	Condition 2	0.00150108	60.6554	1408.32	1507.2	1544.85	82.2263	93.8048	229.771	1373.53	1475.02	1544.85	22.874	26.2222	65.8729	2	2	2	0	0	0
50.65_1057.5266n	No	1	#2052	2	50.6509	1057.53	7.3354	LQQCNPVSL	[4] Carbamidomethyl C	B6UKP4	Gamma-gliadin OS=Triticum aestivum OX=4565 GN=ll934 PE=4 SV=1	12.9185	Condition 1	Condition 2	0.00164478	58.9714	2971.24	3466.13	2938.49	398.089	118.427	209.251	2897.84	3392.13	2938.49	110.742	33.105	59.9902	1	1	1	0	0	0
57.03_1170.6097n	No	2	#9726,#1100	1,2	57.0287	1170.61	7.6825	LLQQCNPVSL	[5] Carbamidomethyl C	B6UKP4	Gamma-gliadin OS=Triticum aestivum OX=4565 GN=ll934 PE=4 SV=1	7.22377	Condition 1	Condition 2	0.000207718	24.8072	9070.96	8888.19	8842.16	1338.69	1479.55	891.923	8846.89	8698.43	8842.16	372.4	413.593	255.705	2	2	2	1	0	0
42.68_865.4481n	No	1	#1360	2	42.6823	865.448	6.8143	LQPHQPF		B6UKP4	Gamma-gliadin OS=Triticum aestivum OX=4565 GN=ll934 PE=4 SV=1	1.59417	Condition 1	Condition 2	1.59e-06	1.52184	6925.95	7050.19	6926.39	4436.12	4372.64	4303.13	6754.86	6899.68	6926.39	1234.05	1222.33	1233.66	1	1	1	1	0	0
49.10_901.4891n	No	2	#123,#3146	1,2	49.1041	901.489	8.0097	ASIVAGISGQ		B6UKP4	Gamma-gliadin OS=Triticum aestivum OX=4565 GN=ll934 PE=4 SV=1	4.38957	Condition 1	Condition 2	4.19e-07	4.19771	25910	25962.6	26093.6	5805.55	6205.77	5750.38	25270	25408.3	26093.6	1615.01	1734.76	1648.57	2	2	2	1	1	1
52.73_1375.6706n	No	1	#97	2	52.7286	1375.67	7.1435	VRPDCSTINAPF	[5] Carbamidomethyl C	B6UKP4	Gamma-gliadin OS=Triticum aestivum OX=4565 GN=ll934 PE=4 SV=1	2.28454	Condition 1	Condition 2	4.16e-05	5.32187	53722.2	59466	57529.3	26435.3	24247.4	24044.6	52395.2	58196.5	57529.3	7353.87	6778.11	6893.35	1	0	1	1	1	1
54.40_1519.6828n	Yes	1	#1075	2	54.4019	1519.68	5.4919	QQQMNPCKNYPL	[7] Carbamidomethyl C	B6UKP5	Gamma-gliadin OS=Triticum aestivum OX=4565 GN=ll935 PE=4 SV=1	15.5412	Condition 1	Condition 2	8.58e-06	16.2627	14061.8	14189.5	14080.6	757.27	1052.39	914.195	13714.4	13886.6	14080.6	210.66	294.184	262.09	1	1	0	0	0	0
34.53_1330.6577n	No	2	#3983,#4257	2,3	34.5271	1330.66	5.7309	QQCNPVSLVSSL	[3] Carbamidomethyl C	B6UKP5	Gamma-gliadin OS=Triticum aestivum OX=4565 GN=ll935 PE=4 SV=1	27.7403	Condition 1	Condition 2	0.00441833	73.6801	2729.16	2538.61	2401.05	101.84	19.9296	154.681	2661.75	2484.41	2401.05	28.3301	5.57111	44.3455	0	2	2	0	0	0
37.12_899.4615n	No	1	#3074	1	37.1186	899.461	6.5265	RQPQQPF		B6UKP5	Gamma-gliadin OS=Triticum aestivum OX=4565 GN=ll935 PE=4 SV=1	190.947	Condition 1	Condition 2	0.0107551	97.3966	3966.08	4194.07	4375.63	42.5779	23.0728	0	3868.11	4104.53	4375.63	11.8445	6.44977	0	1	0	1	0	0	0
46.77_944.4398n	No	2	#8483,#6407	1,2	46.7695	944.44	6.032	QQCNPVSL	[3] Carbamidomethyl C	B6UKP5	Gamma-gliadin OS=Triticum aestivum OX=4565 GN=ll935 PE=4 SV=1	10.9915	Condition 1	Condition 2	0.00150108	60.6554	1408.32	1507.2	1544.85	82.2263	93.8048	229.771	1373.53	1475.02	1544.85	22.874	26.2222	65.8729	2	2	2	0	0	0
49.10_901.4891n	No	2	#123,#3146	1,2	49.1041	901.489	8.0097	ASIVAGISGQ		B6UKP5	Gamma-gliadin OS=Triticum aestivum OX=4565 GN=ll935 PE=4 SV=1	4.38957	Condition 1	Condition 2	4.19e-07	4.19771	25910	25962.6	26093.6	5805.55	6205.77	5750.38	25270	25408.3	26093.6	1615.01	1734.76	1648.57	2	2	2	1	1	1
37.17_899.4697n	No	1	#843	2	37.1701	899.47	6.5265	RQPQQPF		B6UKP5	Gamma-gliadin OS=Triticum aestivum OX=4565 GN=ll935 PE=4 SV=1	2.71442	Condition 1	Condition 2	3.23e-05	8.3836	23489.5	23061.6	23786.9	9457.98	8367.33	8087.43	22909.2	22569.2	23786.9	2631.05	2339	2318.58	1	0	1	1	0	1
52.73_1375.6706n	No	1	#97	2	52.7286	1375.67	7.1435	VRPDCSTINAPF	[5] Carbamidomethyl C	B6UKP5	Gamma-gliadin OS=Triticum aestivum OX=4565 GN=ll935 PE=4 SV=1	2.28454	Condition 1	Condition 2	4.16e-05	5.32187	53722.2	59466	57529.3	26435.3	24247.4	24044.6	52395.2	58196.5	57529.3	7353.87	6778.11	6893.35	1	0	1	1	1	1
34.53_1330.6577n	No	2	#3983,#4257	2,3	34.5271	1330.66	5.7309	QQCNPVSLVSSL	[3] Carbamidomethyl C	B6UKP6	Gamma-gliadin OS=Triticum aestivum OX=4565 GN=ll936 PE=4 SV=1	27.7403	Condition 1	Condition 2	0.00441833	73.6801	2729.16	2538.61	2401.05	101.84	19.9296	154.681	2661.75	2484.41	2401.05	28.3301	5.57111	44.3455	0	2	2	0	0	0
46.77_944.4398n	No	2	#8483,#6407	1,2	46.7695	944.44	6.032	QQCNPVSL	[3] Carbamidomethyl C	B6UKP6	Gamma-gliadin OS=Triticum aestivum OX=4565 GN=ll936 PE=4 SV=1	10.9915	Condition 1	Condition 2	0.00150108	60.6554	1408.32	1507.2	1544.85	82.2263	93.8048	229.771	1373.53	1475.02	1544.85	22.874	26.2222	65.8729	2	2	2	0	0	0
50.65_1057.5266n	No	1	#2052	2	50.6509	1057.53	7.3354	LQQCNPVSL	[4] Carbamidomethyl C	B6UKP6	Gamma-gliadin OS=Triticum aestivum OX=4565 GN=ll936 PE=4 SV=1	12.9185	Condition 1	Condition 2	0.00164478	58.9714	2971.24	3466.13	2938.49	398.089	118.427	209.251	2897.84	3392.13	2938.49	110.742	33.105	59.9902	1	1	1	0	0	0
50.50_901.4870n	No	1	#3085	1	50.5029	901.487	6.5289	ASIVASIGGQ		B6UKP6	Gamma-gliadin OS=Triticum aestivum OX=4565 GN=ll936 PE=4 SV=1	5.23006	Condition 1	Condition 2	0.00162209	41.3948	1792.22	1565.29	1683.3	474.777	248.213	240.827	1747.95	1531.88	1683.3	132.075	69.3856	69.0425	1	1	1	0	0	0
57.03_1170.6097n	No	2	#9726,#1100	1,2	57.0287	1170.61	7.6825	LLQQCNPVSL	[5] Carbamidomethyl C	B6UKP6	Gamma-gliadin OS=Triticum aestivum OX=4565 GN=ll936 PE=4 SV=1	7.22377	Condition 1	Condition 2	0.000207718	24.8072	9070.96	8888.19	8842.16	1338.69	1479.55	891.923	8846.89	8698.43	8842.16	372.4	413.593	255.705	2	2	2	1	0	0
44.62_628.3558n	No	1	#2561	1	44.623	628.356	7.2586	QLAQGL		B6UKP7	Gamma-gliadin OS=Triticum aestivum OX=4565 GN=ll940 PE=4 SV=1	18.9438	Condition 1	Condition 2	6.31e-05	31.3703	1661.25	1724.92	1724.25	74.0627	73.2136	122.492	1620.22	1688.1	1724.25	20.603	20.4661	35.1172	1	1	1	0	0	0
53.29_899.5084n	No	1	#1626	1	53.2944	899.508	7.4468	ASIVVGIGGQ		B6UKP7	Gamma-gliadin OS=Triticum aestivum OX=4565 GN=ll940 PE=4 SV=1	3.16471	Condition 1	Condition 2	4.44e-06	5.45455	3322.99	3267.37	3422.46	1120.9	1025.48	1017.53	3240.91	3197.62	3422.46	311.816	286.662	291.714	1	1	1	0	0	0
61.97_775.4248n	No	1	#457	1	61.9732	775.425	7.4984	FQLAQGL		B6UKP7	Gamma-gliadin OS=Triticum aestivum OX=4565 GN=ll940 PE=4 SV=1	9.59956	Condition 1	Condition 2	7.58e-05	21.8139	11798.2	11703.2	11338.7	1375.76	1348.11	905.475	11506.8	11453.4	11338.7	382.713	376.852	259.59	1	1	1	0	0	0
47.81_796.4473n	No	2	#637,#1602	1,2	47.8083	796.447	7.6279	AQIPQQL		B6UKP7	Gamma-gliadin OS=Triticum aestivum OX=4565 GN=ll940 PE=4 SV=1	7.51958	Condition 1	Condition 2	3.88e-08	2.91804	23030.2	22631.5	23951.7	3044.16	3109.35	3104.1	22461.3	22148.3	23951.7	846.833	869.188	889.913	2	2	2	1	1	0
54.14_1191.6649n	No	1	#490	2	54.1448	1191.66	7.7343	GIIQPQQPAQL		B6UKP7	Gamma-gliadin OS=Triticum aestivum OX=4565 GN=ll940 PE=4 SV=1	4.8041	Condition 1	Condition 2	8.61e-08	2.37496	22402	23399.4	23289.7	4806.85	4871.42	4703.43	21848.6	22899.9	23289.7	1337.18	1361.76	1348.42	1	1	1	1	1	1
37.12_899.4615n	No	1	#3074	1	37.1186	899.461	6.5265	RQPQQPF		B6UKP8	Gamma-gliadin OS=Triticum aestivum OX=4565 GN=ll941 PE=4 SV=1	190.947	Condition 1	Condition 2	0.0107551	97.3966	3966.08	4194.07	4375.63	42.5779	23.0728	0	3868.11	4104.53	4375.63	11.8445	6.44977	0	1	0	1	0	0	0
44.62_628.3558n	No	1	#2561	1	44.623	628.356	7.2586	QLAQGL		B6UKP8	Gamma-gliadin OS=Triticum aestivum OX=4565 GN=ll941 PE=4 SV=1	18.9438	Condition 1	Condition 2	6.31e-05	31.3703	1661.25	1724.92	1724.25	74.0627	73.2136	122.492	1620.22	1688.1	1724.25	20.603	20.4661	35.1172	1	1	1	0	0	0
61.97_775.4248n	No	1	#457	1	61.9732	775.425	7.4984	FQLAQGL		B6UKP8	Gamma-gliadin OS=Triticum aestivum OX=4565 GN=ll941 PE=4 SV=1	9.59956	Condition 1	Condition 2	7.58e-05	21.8139	11798.2	11703.2	11338.7	1375.76	1348.11	905.475	11506.8	11453.4	11338.7	382.713	376.852	259.59	1	1	1	0	0	0
47.81_796.4473n	No	2	#637,#1602	1,2	47.8083	796.447	7.6279	AQIPQQL		B6UKP8	Gamma-gliadin OS=Triticum aestivum OX=4565 GN=ll941 PE=4 SV=1	7.51958	Condition 1	Condition 2	3.88e-08	2.91804	23030.2	22631.5	23951.7	3044.16	3109.35	3104.1	22461.3	22148.3	23951.7	846.833	869.188	889.913	2	2	2	1	1	0
56.81_1360.6353n	No	1	#761	2	56.8144	1360.64	6.6633	VPPDCSTINVPY	[5] Carbamidomethyl C	B6UKP8	Gamma-gliadin OS=Triticum aestivum OX=4565 GN=ll941 PE=4 SV=1	7.41477	Condition 1	Condition 2	9.45e-06	11.9527	38653.1	37180.1	35582.3	5693.43	4583.93	4748.79	37698.3	36386.3	35582.3	1583.82	1281.39	1361.43	1	1	1	1	0	0
54.14_1191.6649n	No	1	#490	2	54.1448	1191.66	7.7343	GIIQPQQPAQL		B6UKP8	Gamma-gliadin OS=Triticum aestivum OX=4565 GN=ll941 PE=4 SV=1	4.8041	Condition 1	Condition 2	8.61e-08	2.37496	22402	23399.4	23289.7	4806.85	4871.42	4703.43	21848.6	22899.9	23289.7	1337.18	1361.76	1348.42	1	1	1	1	1	1
37.17_899.4697n	No	1	#843	2	37.1701	899.47	6.5265	RQPQQPF		B6UKP8	Gamma-gliadin OS=Triticum aestivum OX=4565 GN=ll941 PE=4 SV=1	2.71442	Condition 1	Condition 2	3.23e-05	8.3836	23489.5	23061.6	23786.9	9457.98	8367.33	8087.43	22909.2	22569.2	23786.9	2631.05	2339	2318.58	1	0	1	1	0	1
34.53_1330.6577n	No	2	#3983,#4257	2,3	34.5271	1330.66	5.7309	QQCNPVSLVSSL	[3] Carbamidomethyl C	B6UKQ1	Gamma-gliadin OS=Triticum aestivum OX=4565 GN=qp909 PE=4 SV=1	27.7403	Condition 1	Condition 2	0.00441833	73.6801	2729.16	2538.61	2401.05	101.84	19.9296	154.681	2661.75	2484.41	2401.05	28.3301	5.57111	44.3455	0	2	2	0	0	0
37.12_899.4615n	No	1	#3074	1	37.1186	899.461	6.5265	RQPQQPF		B6UKQ1	Gamma-gliadin OS=Triticum aestivum OX=4565 GN=qp909 PE=4 SV=1	190.947	Condition 1	Condition 2	0.0107551	97.3966	3966.08	4194.07	4375.63	42.5779	23.0728	0	3868.11	4104.53	4375.63	11.8445	6.44977	0	1	0	1	0	0	0
46.77_944.4398n	No	2	#8483,#6407	1,2	46.7695	944.44	6.032	QQCNPVSL	[3] Carbamidomethyl C	B6UKQ1	Gamma-gliadin OS=Triticum aestivum OX=4565 GN=qp909 PE=4 SV=1	10.9915	Condition 1	Condition 2	0.00150108	60.6554	1408.32	1507.2	1544.85	82.2263	93.8048	229.771	1373.53	1475.02	1544.85	22.874	26.2222	65.8729	2	2	2	0	0	0
50.65_1057.5266n	No	1	#2052	2	50.6509	1057.53	7.3354	LQQCNPVSL	[4] Carbamidomethyl C	B6UKQ1	Gamma-gliadin OS=Triticum aestivum OX=4565 GN=qp909 PE=4 SV=1	12.9185	Condition 1	Condition 2	0.00164478	58.9714	2971.24	3466.13	2938.49	398.089	118.427	209.251	2897.84	3392.13	2938.49	110.742	33.105	59.9902	1	1	1	0	0	0
57.03_1170.6097n	No	2	#9726,#1100	1,2	57.0287	1170.61	7.6825	LLQQCNPVSL	[5] Carbamidomethyl C	B6UKQ1	Gamma-gliadin OS=Triticum aestivum OX=4565 GN=qp909 PE=4 SV=1	7.22377	Condition 1	Condition 2	0.000207718	24.8072	9070.96	8888.19	8842.16	1338.69	1479.55	891.923	8846.89	8698.43	8842.16	372.4	413.593	255.705	2	2	2	1	0	0
49.10_901.4891n	No	2	#123,#3146	1,2	49.1041	901.489	8.0097	ASIVAGISGQ		B6UKQ1	Gamma-gliadin OS=Triticum aestivum OX=4565 GN=qp909 PE=4 SV=1	4.38957	Condition 1	Condition 2	4.19e-07	4.19771	25910	25962.6	26093.6	5805.55	6205.77	5750.38	25270	25408.3	26093.6	1615.01	1734.76	1648.57	2	2	2	1	1	1
37.17_899.4697n	No	1	#843	2	37.1701	899.47	6.5265	RQPQQPF		B6UKQ1	Gamma-gliadin OS=Triticum aestivum OX=4565 GN=qp909 PE=4 SV=1	2.71442	Condition 1	Condition 2	3.23e-05	8.3836	23489.5	23061.6	23786.9	9457.98	8367.33	8087.43	22909.2	22569.2	23786.9	2631.05	2339	2318.58	1	0	1	1	0	1
52.73_1375.6706n	No	1	#97	2	52.7286	1375.67	7.1435	VRPDCSTINAPF	[5] Carbamidomethyl C	B6UKQ1	Gamma-gliadin OS=Triticum aestivum OX=4565 GN=qp909 PE=4 SV=1	2.28454	Condition 1	Condition 2	4.16e-05	5.32187	53722.2	59466	57529.3	26435.3	24247.4	24044.6	52395.2	58196.5	57529.3	7353.87	6778.11	6893.35	1	0	1	1	1	1
50.50_901.4870n	No	1	#3085	1	50.5029	901.487	6.5289	ASIVASIGGQ		B6UKQ2	Gamma-gliadin OS=Triticum aestivum OX=4565 GN=qp910 PE=4 SV=1	5.23006	Condition 1	Condition 2	0.00162209	41.3948	1792.22	1565.29	1683.3	474.777	248.213	240.827	1747.95	1531.88	1683.3	132.075	69.3856	69.0425	1	1	1	0	0	0
54.16_1603.8702n	No	1	#672	2	54.1619	1603.87	7.8064	VQGQGIIQPQQPAQL		B6UKQ2	Gamma-gliadin OS=Triticum aestivum OX=4565 GN=qp910 PE=4 SV=1	5.39338	Condition 1	Condition 2	8.4e-07	5.44103	15635	15172.6	15274.8	2699.87	3009.01	2835.37	15248.8	14848.6	15274.8	751.057	841.139	812.873	1	1	1	1	1	0
47.81_796.4473n	No	2	#637,#1602	1,2	47.8083	796.447	7.6279	AQIPQQL		B6UKQ2	Gamma-gliadin OS=Triticum aestivum OX=4565 GN=qp910 PE=4 SV=1	7.51958	Condition 1	Condition 2	3.88e-08	2.91804	23030.2	22631.5	23951.7	3044.16	3109.35	3104.1	22461.3	22148.3	23951.7	846.833	869.188	889.913	2	2	2	1	1	0
34.53_1330.6577n	No	2	#3983,#4257	2,3	34.5271	1330.66	5.7309	QQCNPVSLVSSL	[3] Carbamidomethyl C	B6UKQ3	Gamma-gliadin OS=Triticum aestivum OX=4565 GN=qp911 PE=4 SV=1	27.7403	Condition 1	Condition 2	0.00441833	73.6801	2729.16	2538.61	2401.05	101.84	19.9296	154.681	2661.75	2484.41	2401.05	28.3301	5.57111	44.3455	0	2	2	0	0	0
46.77_944.4398n	No	2	#8483,#6407	1,2	46.7695	944.44	6.032	QQCNPVSL	[3] Carbamidomethyl C	B6UKQ3	Gamma-gliadin OS=Triticum aestivum OX=4565 GN=qp911 PE=4 SV=1	10.9915	Condition 1	Condition 2	0.00150108	60.6554	1408.32	1507.2	1544.85	82.2263	93.8048	229.771	1373.53	1475.02	1544.85	22.874	26.2222	65.8729	2	2	2	0	0	0
50.65_1057.5266n	No	1	#2052	2	50.6509	1057.53	7.3354	LQQCNPVSL	[4] Carbamidomethyl C	B6UKQ3	Gamma-gliadin OS=Triticum aestivum OX=4565 GN=qp911 PE=4 SV=1	12.9185	Condition 1	Condition 2	0.00164478	58.9714	2971.24	3466.13	2938.49	398.089	118.427	209.251	2897.84	3392.13	2938.49	110.742	33.105	59.9902	1	1	1	0	0	0
57.03_1170.6097n	No	2	#9726,#1100	1,2	57.0287	1170.61	7.6825	LLQQCNPVSL	[5] Carbamidomethyl C	B6UKQ3	Gamma-gliadin OS=Triticum aestivum OX=4565 GN=qp911 PE=4 SV=1	7.22377	Condition 1	Condition 2	0.000207718	24.8072	9070.96	8888.19	8842.16	1338.69	1479.55	891.923	8846.89	8698.43	8842.16	372.4	413.593	255.705	2	2	2	1	0	0
49.10_901.4891n	No	2	#123,#3146	1,2	49.1041	901.489	8.0097	ASIVAGISGQ		B6UKQ3	Gamma-gliadin OS=Triticum aestivum OX=4565 GN=qp911 PE=4 SV=1	4.38957	Condition 1	Condition 2	4.19e-07	4.19771	25910	25962.6	26093.6	5805.55	6205.77	5750.38	25270	25408.3	26093.6	1615.01	1734.76	1648.57	2	2	2	1	1	1
52.73_1375.6706n	No	1	#97	2	52.7286	1375.67	7.1435	VRPDCSTINAPF	[5] Carbamidomethyl C	B6UKQ3	Gamma-gliadin OS=Triticum aestivum OX=4565 GN=qp911 PE=4 SV=1	2.28454	Condition 1	Condition 2	4.16e-05	5.32187	53722.2	59466	57529.3	26435.3	24247.4	24044.6	52395.2	58196.5	57529.3	7353.87	6778.11	6893.35	1	0	1	1	1	1
50.50_901.4870n	No	1	#3085	1	50.5029	901.487	6.5289	ASIVASIGGQ		B6UKQ4	Gamma-gliadin OS=Triticum aestivum OX=4565 GN=qp912 PE=4 SV=1	5.23006	Condition 1	Condition 2	0.00162209	41.3948	1792.22	1565.29	1683.3	474.777	248.213	240.827	1747.95	1531.88	1683.3	132.075	69.3856	69.0425	1	1	1	0	0	0
54.16_1603.8702n	No	1	#672	2	54.1619	1603.87	7.8064	VQGQGIIQPQQPAQL		B6UKQ4	Gamma-gliadin OS=Triticum aestivum OX=4565 GN=qp912 PE=4 SV=1	5.39338	Condition 1	Condition 2	8.4e-07	5.44103	15635	15172.6	15274.8	2699.87	3009.01	2835.37	15248.8	14848.6	15274.8	751.057	841.139	812.873	1	1	1	1	1	0
47.81_796.4473n	No	2	#637,#1602	1,2	47.8083	796.447	7.6279	AQIPQQL		B6UKQ4	Gamma-gliadin OS=Triticum aestivum OX=4565 GN=qp912 PE=4 SV=1	7.51958	Condition 1	Condition 2	3.88e-08	2.91804	23030.2	22631.5	23951.7	3044.16	3109.35	3104.1	22461.3	22148.3	23951.7	846.833	869.188	889.913	2	2	2	1	1	0
34.53_1330.6577n	No	2	#3983,#4257	2,3	34.5271	1330.66	5.7309	QQCNPVSLVSSL	[3] Carbamidomethyl C	B6UKQ5	Gamma-gliadin OS=Triticum aestivum OX=4565 GN=qp913 PE=4 SV=1	27.7403	Condition 1	Condition 2	0.00441833	73.6801	2729.16	2538.61	2401.05	101.84	19.9296	154.681	2661.75	2484.41	2401.05	28.3301	5.57111	44.3455	0	2	2	0	0	0
37.12_899.4615n	No	1	#3074	1	37.1186	899.461	6.5265	RQPQQPF		B6UKQ5	Gamma-gliadin OS=Triticum aestivum OX=4565 GN=qp913 PE=4 SV=1	190.947	Condition 1	Condition 2	0.0107551	97.3966	3966.08	4194.07	4375.63	42.5779	23.0728	0	3868.11	4104.53	4375.63	11.8445	6.44977	0	1	0	1	0	0	0
46.77_944.4398n	No	2	#8483,#6407	1,2	46.7695	944.44	6.032	QQCNPVSL	[3] Carbamidomethyl C	B6UKQ5	Gamma-gliadin OS=Triticum aestivum OX=4565 GN=qp913 PE=4 SV=1	10.9915	Condition 1	Condition 2	0.00150108	60.6554	1408.32	1507.2	1544.85	82.2263	93.8048	229.771	1373.53	1475.02	1544.85	22.874	26.2222	65.8729	2	2	2	0	0	0
50.65_1057.5266n	No	1	#2052	2	50.6509	1057.53	7.3354	LQQCNPVSL	[4] Carbamidomethyl C	B6UKQ5	Gamma-gliadin OS=Triticum aestivum OX=4565 GN=qp913 PE=4 SV=1	12.9185	Condition 1	Condition 2	0.00164478	58.9714	2971.24	3466.13	2938.49	398.089	118.427	209.251	2897.84	3392.13	2938.49	110.742	33.105	59.9902	1	1	1	0	0	0
57.03_1170.6097n	No	2	#9726,#1100	1,2	57.0287	1170.61	7.6825	LLQQCNPVSL	[5] Carbamidomethyl C	B6UKQ5	Gamma-gliadin OS=Triticum aestivum OX=4565 GN=qp913 PE=4 SV=1	7.22377	Condition 1	Condition 2	0.000207718	24.8072	9070.96	8888.19	8842.16	1338.69	1479.55	891.923	8846.89	8698.43	8842.16	372.4	413.593	255.705	2	2	2	1	0	0
49.10_901.4891n	No	2	#123,#3146	1,2	49.1041	901.489	8.0097	ASIVAGISGQ		B6UKQ5	Gamma-gliadin OS=Triticum aestivum OX=4565 GN=qp913 PE=4 SV=1	4.38957	Condition 1	Condition 2	4.19e-07	4.19771	25910	25962.6	26093.6	5805.55	6205.77	5750.38	25270	25408.3	26093.6	1615.01	1734.76	1648.57	2	2	2	1	1	1
37.17_899.4697n	No	1	#843	2	37.1701	899.47	6.5265	RQPQQPF		B6UKQ5	Gamma-gliadin OS=Triticum aestivum OX=4565 GN=qp913 PE=4 SV=1	2.71442	Condition 1	Condition 2	3.23e-05	8.3836	23489.5	23061.6	23786.9	9457.98	8367.33	8087.43	22909.2	22569.2	23786.9	2631.05	2339	2318.58	1	0	1	1	0	1
52.73_1375.6706n	No	1	#97	2	52.7286	1375.67	7.1435	VRPDCSTINAPF	[5] Carbamidomethyl C	B6UKQ5	Gamma-gliadin OS=Triticum aestivum OX=4565 GN=qp913 PE=4 SV=1	2.28454	Condition 1	Condition 2	4.16e-05	5.32187	53722.2	59466	57529.3	26435.3	24247.4	24044.6	52395.2	58196.5	57529.3	7353.87	6778.11	6893.35	1	0	1	1	1	1
34.53_1330.6577n	No	2	#3983,#4257	2,3	34.5271	1330.66	5.7309	QQCNPVSLVSSL	[3] Carbamidomethyl C	B6UKQ6	Gamma-gliadin OS=Triticum aestivum OX=4565 GN=qp914 PE=4 SV=1	27.7403	Condition 1	Condition 2	0.00441833	73.6801	2729.16	2538.61	2401.05	101.84	19.9296	154.681	2661.75	2484.41	2401.05	28.3301	5.57111	44.3455	0	2	2	0	0	0
46.77_944.4398n	No	2	#8483,#6407	1,2	46.7695	944.44	6.032	QQCNPVSL	[3] Carbamidomethyl C	B6UKQ6	Gamma-gliadin OS=Triticum aestivum OX=4565 GN=qp914 PE=4 SV=1	10.9915	Condition 1	Condition 2	0.00150108	60.6554	1408.32	1507.2	1544.85	82.2263	93.8048	229.771	1373.53	1475.02	1544.85	22.874	26.2222	65.8729	2	2	2	0	0	0
50.65_1057.5266n	No	1	#2052	2	50.6509	1057.53	7.3354	LQQCNPVSL	[4] Carbamidomethyl C	B6UKQ6	Gamma-gliadin OS=Triticum aestivum OX=4565 GN=qp914 PE=4 SV=1	12.9185	Condition 1	Condition 2	0.00164478	58.9714	2971.24	3466.13	2938.49	398.089	118.427	209.251	2897.84	3392.13	2938.49	110.742	33.105	59.9902	1	1	1	0	0	0
57.03_1170.6097n	No	2	#9726,#1100	1,2	57.0287	1170.61	7.6825	LLQQCNPVSL	[5] Carbamidomethyl C	B6UKQ6	Gamma-gliadin OS=Triticum aestivum OX=4565 GN=qp914 PE=4 SV=1	7.22377	Condition 1	Condition 2	0.000207718	24.8072	9070.96	8888.19	8842.16	1338.69	1479.55	891.923	8846.89	8698.43	8842.16	372.4	413.593	255.705	2	2	2	1	0	0
49.10_901.4891n	No	2	#123,#3146	1,2	49.1041	901.489	8.0097	ASIVAGISGQ		B6UKQ6	Gamma-gliadin OS=Triticum aestivum OX=4565 GN=qp914 PE=4 SV=1	4.38957	Condition 1	Condition 2	4.19e-07	4.19771	25910	25962.6	26093.6	5805.55	6205.77	5750.38	25270	25408.3	26093.6	1615.01	1734.76	1648.57	2	2	2	1	1	1
52.73_1375.6706n	No	1	#97	2	52.7286	1375.67	7.1435	VRPDCSTINAPF	[5] Carbamidomethyl C	B6UKQ6	Gamma-gliadin OS=Triticum aestivum OX=4565 GN=qp914 PE=4 SV=1	2.28454	Condition 1	Condition 2	4.16e-05	5.32187	53722.2	59466	57529.3	26435.3	24247.4	24044.6	52395.2	58196.5	57529.3	7353.87	6778.11	6893.35	1	0	1	1	1	1
34.53_1330.6577n	No	2	#3983,#4257	2,3	34.5271	1330.66	5.7309	QQCNPVSLVSSL	[3] Carbamidomethyl C	B6UKQ7	Gamma-gliadin OS=Triticum aestivum OX=4565 GN=qp915 PE=4 SV=1	27.7403	Condition 1	Condition 2	0.00441833	73.6801	2729.16	2538.61	2401.05	101.84	19.9296	154.681	2661.75	2484.41	2401.05	28.3301	5.57111	44.3455	0	2	2	0	0	0
46.77_944.4398n	No	2	#8483,#6407	1,2	46.7695	944.44	6.032	QQCNPVSL	[3] Carbamidomethyl C	B6UKQ7	Gamma-gliadin OS=Triticum aestivum OX=4565 GN=qp915 PE=4 SV=1	10.9915	Condition 1	Condition 2	0.00150108	60.6554	1408.32	1507.2	1544.85	82.2263	93.8048	229.771	1373.53	1475.02	1544.85	22.874	26.2222	65.8729	2	2	2	0	0	0
50.65_1057.5266n	No	1	#2052	2	50.6509	1057.53	7.3354	LQQCNPVSL	[4] Carbamidomethyl C	B6UKQ7	Gamma-gliadin OS=Triticum aestivum OX=4565 GN=qp915 PE=4 SV=1	12.9185	Condition 1	Condition 2	0.00164478	58.9714	2971.24	3466.13	2938.49	398.089	118.427	209.251	2897.84	3392.13	2938.49	110.742	33.105	59.9902	1	1	1	0	0	0
53.29_899.5084n	No	1	#1626	1	53.2944	899.508	7.4468	ASIVVGIGGQ		B6UKQ7	Gamma-gliadin OS=Triticum aestivum OX=4565 GN=qp915 PE=4 SV=1	3.16471	Condition 1	Condition 2	4.44e-06	5.45455	3322.99	3267.37	3422.46	1120.9	1025.48	1017.53	3240.91	3197.62	3422.46	311.816	286.662	291.714	1	1	1	0	0	0
57.03_1170.6097n	No	2	#9726,#1100	1,2	57.0287	1170.61	7.6825	LLQQCNPVSL	[5] Carbamidomethyl C	B6UKQ7	Gamma-gliadin OS=Triticum aestivum OX=4565 GN=qp915 PE=4 SV=1	7.22377	Condition 1	Condition 2	0.000207718	24.8072	9070.96	8888.19	8842.16	1338.69	1479.55	891.923	8846.89	8698.43	8842.16	372.4	413.593	255.705	2	2	2	1	0	0
57.84_1306.5896n	No	1	#981	2	57.836	1306.59	7.1971	VSPDCSTINAPF	[5] Carbamidomethyl C	B6UKQ7	Gamma-gliadin OS=Triticum aestivum OX=4565 GN=qp915 PE=4 SV=1	3.75429	Condition 1	Condition 2	0.00128208	28.5791	9235.86	8471.08	10179.2	3275.17	2223.36	1929.29	9007.72	8290.23	10179.2	911.098	621.518	553.107	1	1	1	0	0	0
54.16_1603.8702n	No	1	#672	2	54.1619	1603.87	7.8064	VQGQGIIQPQQPAQL		B6UKQ7	Gamma-gliadin OS=Triticum aestivum OX=4565 GN=qp915 PE=4 SV=1	5.39338	Condition 1	Condition 2	8.4e-07	5.44103	15635	15172.6	15274.8	2699.87	3009.01	2835.37	15248.8	14848.6	15274.8	751.057	841.139	812.873	1	1	1	1	1	0
34.53_1330.6577n	No	2	#3983,#4257	2,3	34.5271	1330.66	5.7309	QQCNPVSLVSSL	[3] Carbamidomethyl C	B6UKQ8	Gamma-gliadin OS=Triticum aestivum OX=4565 GN=qp917 PE=4 SV=1	27.7403	Condition 1	Condition 2	0.00441833	73.6801	2729.16	2538.61	2401.05	101.84	19.9296	154.681	2661.75	2484.41	2401.05	28.3301	5.57111	44.3455	0	2	2	0	0	0
46.77_944.4398n	No	2	#8483,#6407	1,2	46.7695	944.44	6.032	QQCNPVSL	[3] Carbamidomethyl C	B6UKQ8	Gamma-gliadin OS=Triticum aestivum OX=4565 GN=qp917 PE=4 SV=1	10.9915	Condition 1	Condition 2	0.00150108	60.6554	1408.32	1507.2	1544.85	82.2263	93.8048	229.771	1373.53	1475.02	1544.85	22.874	26.2222	65.8729	2	2	2	0	0	0
50.65_1057.5266n	No	1	#2052	2	50.6509	1057.53	7.3354	LQQCNPVSL	[4] Carbamidomethyl C	B6UKQ8	Gamma-gliadin OS=Triticum aestivum OX=4565 GN=qp917 PE=4 SV=1	12.9185	Condition 1	Condition 2	0.00164478	58.9714	2971.24	3466.13	2938.49	398.089	118.427	209.251	2897.84	3392.13	2938.49	110.742	33.105	59.9902	1	1	1	0	0	0
57.03_1170.6097n	No	2	#9726,#1100	1,2	57.0287	1170.61	7.6825	LLQQCNPVSL	[5] Carbamidomethyl C	B6UKQ8	Gamma-gliadin OS=Triticum aestivum OX=4565 GN=qp917 PE=4 SV=1	7.22377	Condition 1	Condition 2	0.000207718	24.8072	9070.96	8888.19	8842.16	1338.69	1479.55	891.923	8846.89	8698.43	8842.16	372.4	413.593	255.705	2	2	2	1	0	0
49.10_901.4891n	No	2	#123,#3146	1,2	49.1041	901.489	8.0097	ASIVAGISGQ		B6UKQ8	Gamma-gliadin OS=Triticum aestivum OX=4565 GN=qp917 PE=4 SV=1	4.38957	Condition 1	Condition 2	4.19e-07	4.19771	25910	25962.6	26093.6	5805.55	6205.77	5750.38	25270	25408.3	26093.6	1615.01	1734.76	1648.57	2	2	2	1	1	1
52.73_1375.6706n	No	1	#97	2	52.7286	1375.67	7.1435	VRPDCSTINAPF	[5] Carbamidomethyl C	B6UKQ8	Gamma-gliadin OS=Triticum aestivum OX=4565 GN=qp917 PE=4 SV=1	2.28454	Condition 1	Condition 2	4.16e-05	5.32187	53722.2	59466	57529.3	26435.3	24247.4	24044.6	52395.2	58196.5	57529.3	7353.87	6778.11	6893.35	1	0	1	1	1	1
53.28_1297.5959n	No	1	#10217	2	53.2772	1297.6	5.7931	GQGQQGYYPTSL		B8PSA6	High molecular weight glutenin subunit 1By15 OS=Triticum aestivum OX=4565 PE=4 SV=1	11.6305	Condition 1	Condition 2	0.0801457	87.7057	385.021	416.746	380.049	55.5036	0	46.1098	375.51	407.848	380.049	15.4402	0	13.2192	1	0	1	0	0	0
46.48_1635.7321n	No	1	#4384	2	46.485	1635.73	6.5851	HQSGQGQQGYYPSSL		B8PSA6	High molecular weight glutenin subunit 1By15 OS=Triticum aestivum OX=4565 PE=4 SV=1	7.80521	Condition 1	Condition 2	0.000152852	23.5446	1751.01	1680.36	1730.18	252.086	160.535	248.674	1707.76	1644.48	1730.18	70.126	44.8761	71.2922	1	1	1	0	0	0
38.99_2845.2635n	No	1	#6056	3	38.9901	2845.26	6.2879	YPTSPQQSGQGQQPGQSQQPGQGQQGY		B8PSA6	High molecular weight glutenin subunit 1By15 OS=Triticum aestivum OX=4565 PE=4 SV=1	2.53057	Condition 1	Condition 2	2.54e-05	6.98014	2124.61	2038.61	2028.88	880.074	794.705	772.136	2072.13	1995.08	2028.88	244.822	222.152	221.363	1	1	1	0	0	0
37.31_743.3809n	No	1	#3874	1	37.3072	743.381	5.5221	ATSPQQL		B8PSA6	High molecular weight glutenin subunit 1By15 OS=Triticum aestivum OX=4565 PE=4 SV=1	1.47861	Condition 2	Condition 1	0.0123508	12.9947	1020.8	997.837	1146.98	1686.12	1326.35	1668.24	995.585	976.533	1146.98	469.049	370.768	478.266	1	1	0	0	0	0
49.07_876.4234n	No	1	#2213	1	49.0697	876.423	5.9637	YPGETTPL		B8PSA6	High molecular weight glutenin subunit 1By15 OS=Triticum aestivum OX=4565 PE=4 SV=1	2.46055	Condition 1	Condition 2	4.44e-07	2.52126	4809.25	4755.5	4768.37	1905.59	1997.44	1922.14	4690.45	4653.97	4768.37	530.102	558.363	551.057	1	1	0	0	0	0
37.36_1700.7892n	No	1	#1986	2	37.3586	1700.79	7.0636	QQPGQGQQIGQGQQGY		B8PSA6	High molecular weight glutenin subunit 1By15 OS=Triticum aestivum OX=4565 PE=4 SV=1	1.30387	Condition 1	Condition 2	0.0494787	17.1759	5764.06	5387.11	5586.14	5101.26	4049.13	3686.28	5621.68	5272.1	5586.14	1419.09	1131.89	1056.82	1	1	1	1	1	1
42.16_1594.7543n	No	1	#336	2	42.1578	1594.75	6.7284	QQPGQGQQGHYPASL		B8PSA6	High molecular weight glutenin subunit 1By15 OS=Triticum aestivum OX=4565 PE=4 SV=1	1.95885	Condition 1	Condition 2	2.62e-06	2.7214	17955.8	18950.4	18345	9334.29	9540.09	9331.48	17512.3	18545.8	18345	2596.64	2666.84	2675.24	1	1	1	1	1	1
57.43_582.3749n	No	1	#6770	1	57.4316	582.375	5.7208	GIPALL		B8ZX17	Glutenin OS=Triticum aestivum OX=4565 GN=HMW-GS 1Bx13 PE=2 SV=1	18.0645	Condition 1	Condition 2	0.0101632	114.505	786.679	758.13	709.034	95.9728	21.4383	7.35528	767.247	741.944	709.034	26.698	5.99287	2.10868	1	0	1	0	0	0
42.48_1742.7696n	No	1	#10441	2	42.4765	1742.77	6.04	WQPGQGQQPGQGQQGY		B8ZX17	Glutenin OS=Triticum aestivum OX=4565 GN=HMW-GS 1Bx13 PE=2 SV=1	46.1777	Condition 1	Condition 2	0.0158796	173.205	424.612	463.077	450.079	0	28.97	0	414.123	453.191	450.079	0	8.09827	0	1	0	1	0	0	0
44.27_2232.0135n	No	1	#12346	3	44.2698	2232.01	5.62	YPISPQQSGQGQQPGQGQQGY		B8ZX17	Glutenin OS=Triticum aestivum OX=4565 GN=HMW-GS 1Bx13 PE=2 SV=1	6.08243	Condition 1	Condition 2	0.00386453	49.7147	500.862	520.853	487.266	42.0557	124.264	81.7687	488.49	509.733	487.266	11.6992	34.7368	23.4422	1	1	1	0	0	0
38.35_1624.7109n	No	1	#6986	2	38.3457	1624.71	5.3784	YPTSPQQSGQGQQGY		B8ZX17	Glutenin OS=Triticum aestivum OX=4565 GN=HMW-GS 1Bx13 PE=2 SV=1	1.05962	Condition 2	Condition 1	0.712488	18.3992	1232.73	986.781	1126.9	1384.42	1209.44	952.076	1202.28	965.714	1126.9	385.122	338.087	272.95	1	1	0	0	0	1
43.04_1032.4838n	No	1	#1696	2	43.0423	1032.48	5.2277	EGSDALSARQ		B8ZX17	Glutenin OS=Triticum aestivum OX=4565 GN=HMW-GS 1Bx13 PE=2 SV=1	3.05137	Condition 1	Condition 2	4.43e-05	10.1587	5608.93	5606.67	5574.93	1654.64	1821.35	2026.64	5470.38	5486.97	5574.93	460.293	509.14	581.016	1	0	1	0	0	0
35.65_2544.1157n	No	1	#3494	3	35.6516	2544.12	6.3342	YPTSPQQPGQEQQSGQAQQSGQW		B8ZX17	Glutenin OS=Triticum aestivum OX=4565 GN=HMW-GS 1Bx13 PE=2 SV=1	1.32507	Condition 1	Condition 2	0.00229097	6.58673	4055.51	3914.05	4087.67	2809.03	3192.61	3097.69	3955.33	3830.49	4087.67	781.424	892.463	888.077	1	1	1	0	0	1
43.65_1527.7343n	No	1	#1491	2	43.6527	1527.73	6.9757	YPTSPQQPGQGQQL		B8ZX17	Glutenin OS=Triticum aestivum OX=4565 GN=HMW-GS 1Bx13 PE=2 SV=1	1.17529	Condition 1	Condition 2	0.000603544	2.37017	7417.96	7564.79	7327.79	6498.74	6218.73	6265.61	7234.72	7403.28	7327.79	1807.84	1738.38	1796.28	1	1	1	1	1	1
34.85_1074.5132n	No	1	#1102	2	34.8528	1074.51	7.3078	LQPGQGQQGY		B8ZX17	Glutenin OS=Triticum aestivum OX=4565 GN=HMW-GS 1Bx13 PE=2 SV=1	1.20897	Condition 2	Condition 1	0.000416594	2.8368	5730.67	6056.78	5962.69	7236.1	7085.16	7138.2	5589.12	5927.47	5962.69	2012.96	1980.58	2046.45	1	1	1	1	1	1
46.06_1214.5956n	No	1	#1000	2	46.0564	1214.6	6.885	YPTSPQQPGQL		B8ZX17	Glutenin OS=Triticum aestivum OX=4565 GN=HMW-GS 1Bx13 PE=2 SV=1	1.13595	Condition 1	Condition 2	0.0073582	4.21906	9246.85	9459.52	9281.97	8531.17	8263.68	7843.77	9018.44	9257.56	9281.97	2373.23	2310.03	2248.73	1	1	1	1	1	1
67.49_1447.8418n	No	1	#1724	2	67.4901	1447.84	7.7554	VQQQIPVVQPSIL		C0KK80	Low molecular weight glutenin OS=Triticum aestivum OX=4565 PE=4 SV=1	195.281	Condition 1	Condition 2	4.28e-05	48.7166	5988.38	5780.86	5675.74	45.8406	17.6318	25.8603	5840.46	5657.44	5675.74	12.7521	4.9288	7.41388	1	1	1	0	0	0
57.55_924.5083n	No	1	#8113	2	57.5516	924.508	6.122	VLPQQPPF		C0KK80	Low molecular weight glutenin OS=Triticum aestivum OX=4565 PE=4 SV=1	32.0248	Condition 1	Condition 2	0.0336399	106.063	855.083	682.024	872.149	0	22.2602	52.9707	833.962	667.463	872.149	0	6.22262	15.1862	1	1	1	0	0	0
43.79_830.3939n	No	1	#5841	1	43.7898	830.394	7.023	SQQQPPF		C0KK80	Low molecular weight glutenin OS=Triticum aestivum OX=4565 PE=4 SV=1	1.56038	Condition 2	Condition 1	0.0014877	8.62994	747.373	725.479	797.701	1285.57	1081.96	1175.39	728.912	709.99	797.701	357.623	302.452	336.972	1	1	1	0	0	0
46.84_907.4782n	No	1	#1423	2	46.8381	907.478	6.9491	RTTTSVPF		C0KK80	Low molecular weight glutenin OS=Triticum aestivum OX=4565 PE=4 SV=1	2.05642	Condition 1	Condition 2	7.87e-06	4.01812	3002.03	3057.88	2979.56	1465.63	1406.18	1523.92	2927.88	2992.6	2979.56	407.713	393.082	436.894	0	0	1	1	1	0
32.22_1053.5200n	No	1	#4348	2	32.2171	1053.52	6.7054	GQQPQQQQL		C0KK80	Low molecular weight glutenin OS=Triticum aestivum OX=4565 PE=4 SV=1	1.2565	Condition 2	Condition 1	0.061605	13.9288	1555.58	1686.88	1637.06	2112.94	1730.82	2287.37	1517.15	1650.86	1637.06	587.784	483.832	655.766	1	0	1	1	1	1
43.94_743.3625n	No	2	#6542,#8702	1,2	43.9441	743.363	6.4684	QQQPPF		C0KK80	Low molecular weight glutenin OS=Triticum aestivum OX=4565 PE=4 SV=1	1.437	Condition 2	Condition 1	0.000991736	5.71196	1291.24	1226.22	1151.63	1693.62	1731.91	1846.96	1259.34	1200.04	1151.63	471.136	484.138	529.504	1	0	1	0	0	0
48.27_1046.5989n	No	1	#533	2	48.2711	1046.6	7.5114	LQPHQIAQL		C0KK80	Low molecular weight glutenin OS=Triticum aestivum OX=4565 PE=4 SV=1	7.42349	Condition 1	Condition 2	3.13e-05	16.2799	15867	15865.1	15945.4	2190.34	2461.97	1770.21	15475.1	15526.4	15945.4	609.315	688.219	507.501	1	1	1	0	1	1
30.78_1032.4702n	No	1	#1430	2	30.7842	1032.47	6.1564	SQQQPPFW	[6] Hydroxyproline	C0KK80	Low molecular weight glutenin OS=Triticum aestivum OX=4565 PE=4 SV=1	1.70903	Condition 1	Condition 2	0.00251501	13.9121	5175.89	5257.84	5411.47	3005.43	2709.41	3556.6	5048.04	5145.58	5411.47	836.06	757.388	1019.64	1	1	0	0	0	0
36.81_1742.8019n	No	1	#2144	2	36.8101	1742.8	7.864	GQCVSQPQQQSQQQL	[3] Carbamidomethyl C	C0KK80	Low molecular weight glutenin OS=Triticum aestivum OX=4565 PE=4 SV=1	1.23968	Condition 1	Condition 2	0.0022445	4.22112	4576.37	4939.93	4914.87	4023.54	3827.62	3789.88	4463.33	4834.46	4914.87	1119.28	1069.97	1086.52	1	1	1	0	1	1
43.77_830.3947n	No	1	#1917	2	43.7726	830.395	7.023	SQQQPPF		C0KK80	Low molecular weight glutenin OS=Triticum aestivum OX=4565 PE=4 SV=1	2.39662	Condition 2	Condition 1	5.24e-05	7.85341	2537.5	2967.03	2723.7	6424.45	6523.55	6771.93	2474.82	2903.69	2723.7	1787.17	1823.59	1941.44	1	1	1	1	0	0
31.34_933.5095n	No	1	#581	2	31.3428	933.509	5.8638	QPHQIAQL		C0KK80	Low molecular weight glutenin OS=Triticum aestivum OX=4565 PE=4 SV=1	1.4795	Condition 2	Condition 1	2.79e-05	2.73561	9167.26	9104.53	9386.21	13576.9	13302.5	14040.7	8940.82	8910.16	9386.21	3776.85	3718.58	4025.33	1	0	1	1	1	1
67.49_1447.8418n	No	1	#1724	2	67.4901	1447.84	7.7554	VQQQIPVVQPSIL		C0KK81	Low molecular weight glutenin OS=Triticum aestivum OX=4565 PE=4 SV=1	195.281	Condition 1	Condition 2	4.28e-05	48.7166	5988.38	5780.86	5675.74	45.8406	17.6318	25.8603	5840.46	5657.44	5675.74	12.7521	4.9288	7.41388	1	1	1	0	0	0
57.55_924.5083n	No	1	#8113	2	57.5516	924.508	6.122	VLPQQPPF		C0KK81	Low molecular weight glutenin OS=Triticum aestivum OX=4565 PE=4 SV=1	32.0248	Condition 1	Condition 2	0.0336399	106.063	855.083	682.024	872.149	0	22.2602	52.9707	833.962	667.463	872.149	0	6.22262	15.1862	1	1	1	0	0	0
43.79_830.3939n	No	1	#5841	1	43.7898	830.394	7.023	SQQQPPF		C0KK81	Low molecular weight glutenin OS=Triticum aestivum OX=4565 PE=4 SV=1	1.56038	Condition 2	Condition 1	0.0014877	8.62994	747.373	725.479	797.701	1285.57	1081.96	1175.39	728.912	709.99	797.701	357.623	302.452	336.972	1	1	1	0	0	0
46.84_907.4782n	No	1	#1423	2	46.8381	907.478	6.9491	RTTTSVPF		C0KK81	Low molecular weight glutenin OS=Triticum aestivum OX=4565 PE=4 SV=1	2.05642	Condition 1	Condition 2	7.87e-06	4.01812	3002.03	3057.88	2979.56	1465.63	1406.18	1523.92	2927.88	2992.6	2979.56	407.713	393.082	436.894	0	0	1	1	1	0
32.22_1053.5200n	No	1	#4348	2	32.2171	1053.52	6.7054	GQQPQQQQL		C0KK81	Low molecular weight glutenin OS=Triticum aestivum OX=4565 PE=4 SV=1	1.2565	Condition 2	Condition 1	0.061605	13.9288	1555.58	1686.88	1637.06	2112.94	1730.82	2287.37	1517.15	1650.86	1637.06	587.784	483.832	655.766	1	0	1	1	1	1
43.94_743.3625n	No	2	#6542,#8702	1,2	43.9441	743.363	6.4684	QQQPPF		C0KK81	Low molecular weight glutenin OS=Triticum aestivum OX=4565 PE=4 SV=1	1.437	Condition 2	Condition 1	0.000991736	5.71196	1291.24	1226.22	1151.63	1693.62	1731.91	1846.96	1259.34	1200.04	1151.63	471.136	484.138	529.504	1	0	1	0	0	0
48.27_1046.5989n	No	1	#533	2	48.2711	1046.6	7.5114	LQPHQIAQL		C0KK81	Low molecular weight glutenin OS=Triticum aestivum OX=4565 PE=4 SV=1	7.42349	Condition 1	Condition 2	3.13e-05	16.2799	15867	15865.1	15945.4	2190.34	2461.97	1770.21	15475.1	15526.4	15945.4	609.315	688.219	507.501	1	1	1	0	1	1
30.78_1032.4702n	No	1	#1430	2	30.7842	1032.47	6.1564	SQQQPPFW	[6] Hydroxyproline	C0KK81	Low molecular weight glutenin OS=Triticum aestivum OX=4565 PE=4 SV=1	1.70903	Condition 1	Condition 2	0.00251501	13.9121	5175.89	5257.84	5411.47	3005.43	2709.41	3556.6	5048.04	5145.58	5411.47	836.06	757.388	1019.64	1	1	0	0	0	0
36.81_1742.8019n	No	1	#2144	2	36.8101	1742.8	7.864	GQCVSQPQQQSQQQL	[3] Carbamidomethyl C	C0KK81	Low molecular weight glutenin OS=Triticum aestivum OX=4565 PE=4 SV=1	1.23968	Condition 1	Condition 2	0.0022445	4.22112	4576.37	4939.93	4914.87	4023.54	3827.62	3789.88	4463.33	4834.46	4914.87	1119.28	1069.97	1086.52	1	1	1	0	1	1
43.77_830.3947n	No	1	#1917	2	43.7726	830.395	7.023	SQQQPPF		C0KK81	Low molecular weight glutenin OS=Triticum aestivum OX=4565 PE=4 SV=1	2.39662	Condition 2	Condition 1	5.24e-05	7.85341	2537.5	2967.03	2723.7	6424.45	6523.55	6771.93	2474.82	2903.69	2723.7	1787.17	1823.59	1941.44	1	1	1	1	0	0
31.34_933.5095n	No	1	#581	2	31.3428	933.509	5.8638	QPHQIAQL		C0KK81	Low molecular weight glutenin OS=Triticum aestivum OX=4565 PE=4 SV=1	1.4795	Condition 2	Condition 1	2.79e-05	2.73561	9167.26	9104.53	9386.21	13576.9	13302.5	14040.7	8940.82	8910.16	9386.21	3776.85	3718.58	4025.33	1	0	1	1	1	1
67.49_1447.8418n	No	1	#1724	2	67.4901	1447.84	7.7554	VQQQIPVVQPSIL		C0KK82	Low molecular weight glutenin OS=Triticum aestivum OX=4565 PE=4 SV=1	195.281	Condition 1	Condition 2	4.28e-05	48.7166	5988.38	5780.86	5675.74	45.8406	17.6318	25.8603	5840.46	5657.44	5675.74	12.7521	4.9288	7.41388	1	1	1	0	0	0
57.55_924.5083n	No	1	#8113	2	57.5516	924.508	6.122	VLPQQPPF		C0KK82	Low molecular weight glutenin OS=Triticum aestivum OX=4565 PE=4 SV=1	32.0248	Condition 1	Condition 2	0.0336399	106.063	855.083	682.024	872.149	0	22.2602	52.9707	833.962	667.463	872.149	0	6.22262	15.1862	1	1	1	0	0	0
43.79_830.3939n	No	1	#5841	1	43.7898	830.394	7.023	SQQQPPF		C0KK82	Low molecular weight glutenin OS=Triticum aestivum OX=4565 PE=4 SV=1	1.56038	Condition 2	Condition 1	0.0014877	8.62994	747.373	725.479	797.701	1285.57	1081.96	1175.39	728.912	709.99	797.701	357.623	302.452	336.972	1	1	1	0	0	0
46.84_907.4782n	No	1	#1423	2	46.8381	907.478	6.9491	RTTTSVPF		C0KK82	Low molecular weight glutenin OS=Triticum aestivum OX=4565 PE=4 SV=1	2.05642	Condition 1	Condition 2	7.87e-06	4.01812	3002.03	3057.88	2979.56	1465.63	1406.18	1523.92	2927.88	2992.6	2979.56	407.713	393.082	436.894	0	0	1	1	1	0
32.22_1053.5200n	No	1	#4348	2	32.2171	1053.52	6.7054	GQQPQQQQL		C0KK82	Low molecular weight glutenin OS=Triticum aestivum OX=4565 PE=4 SV=1	1.2565	Condition 2	Condition 1	0.061605	13.9288	1555.58	1686.88	1637.06	2112.94	1730.82	2287.37	1517.15	1650.86	1637.06	587.784	483.832	655.766	1	0	1	1	1	1
43.94_743.3625n	No	2	#6542,#8702	1,2	43.9441	743.363	6.4684	QQQPPF		C0KK82	Low molecular weight glutenin OS=Triticum aestivum OX=4565 PE=4 SV=1	1.437	Condition 2	Condition 1	0.000991736	5.71196	1291.24	1226.22	1151.63	1693.62	1731.91	1846.96	1259.34	1200.04	1151.63	471.136	484.138	529.504	1	0	1	0	0	0
30.78_1032.4702n	No	1	#1430	2	30.7842	1032.47	6.1564	SQQQPPFW	[6] Hydroxyproline	C0KK82	Low molecular weight glutenin OS=Triticum aestivum OX=4565 PE=4 SV=1	1.70903	Condition 1	Condition 2	0.00251501	13.9121	5175.89	5257.84	5411.47	3005.43	2709.41	3556.6	5048.04	5145.58	5411.47	836.06	757.388	1019.64	1	1	0	0	0	0
36.81_1742.8019n	No	1	#2144	2	36.8101	1742.8	7.864	GQCVSQPQQQSQQQL	[3] Carbamidomethyl C	C0KK82	Low molecular weight glutenin OS=Triticum aestivum OX=4565 PE=4 SV=1	1.23968	Condition 1	Condition 2	0.0022445	4.22112	4576.37	4939.93	4914.87	4023.54	3827.62	3789.88	4463.33	4834.46	4914.87	1119.28	1069.97	1086.52	1	1	1	0	1	1
43.77_830.3947n	No	1	#1917	2	43.7726	830.395	7.023	SQQQPPF		C0KK82	Low molecular weight glutenin OS=Triticum aestivum OX=4565 PE=4 SV=1	2.39662	Condition 2	Condition 1	5.24e-05	7.85341	2537.5	2967.03	2723.7	6424.45	6523.55	6771.93	2474.82	2903.69	2723.7	1787.17	1823.59	1941.44	1	1	1	1	0	0
53.28_1297.5959n	No	1	#10217	2	53.2772	1297.6	5.7931	GQGQQGYYPTSL		C0SUC3	High-molecular-weight glutenin subunit x5 OS=Triticum aestivum OX=4565 GN=Glu1Dx5 PE=4 SV=1	11.6305	Condition 1	Condition 2	0.0801457	87.7057	385.021	416.746	380.049	55.5036	0	46.1098	375.51	407.848	380.049	15.4402	0	13.2192	1	0	1	0	0	0
57.43_582.3749n	No	1	#6770	1	57.4316	582.375	5.7208	GIPALL		C0SUC3	High-molecular-weight glutenin subunit x5 OS=Triticum aestivum OX=4565 GN=Glu1Dx5 PE=4 SV=1	18.0645	Condition 1	Condition 2	0.0101632	114.505	786.679	758.13	709.034	95.9728	21.4383	7.35528	767.247	741.944	709.034	26.698	5.99287	2.10868	1	0	1	0	0	0
55.84_1635.7877n	No	1	#2763	2	55.8445	1635.79	6.8065	LQPGQGQQGYYPTSL		C0SUC3	High-molecular-weight glutenin subunit x5 OS=Triticum aestivum OX=4565 GN=Glu1Dx5 PE=4 SV=1	45.8894	Condition 1	Condition 2	0.00260915	93.0383	3211.38	3096.05	3018.57	15.8176	137.866	49.5442	3132.05	3029.95	3018.57	4.40018	38.5391	14.2038	1	1	1	0	0	0
31.79_1058.4824n	No	1	#10770	2	31.7886	1058.48	6.1857	QQPGQGQPGY		C0SUC3	High-molecular-weight glutenin subunit x5 OS=Triticum aestivum OX=4565 GN=Glu1Dx5 PE=4 SV=1	1.96335	Condition 1	Condition 2	0.0139515	23.0175	584.032	719.202	763.639	381.522	259.307	411.897	569.606	703.848	763.639	106.133	72.4866	118.087	1	1	1	0	0	0
45.99_1979.9229n	No	2	#9124,#5508	2,3	45.9878	1979.92	5.5801	QQSGQGQPGYYPTSLQQL	[16] Deamidation Q	C0SUC3	High-molecular-weight glutenin subunit x5 OS=Triticum aestivum OX=4565 GN=Glu1Dx5 PE=4 SV=1	24.5313	Condition 1	Condition 2	0.000126868	33.3195	5601.85	5928.52	5497.1	277.312	274.432	142.369	5463.48	5801.95	5497.1	77.1435	76.7148	40.8156	0	2	2	0	0	0
42.28_1347.6304n	No	1	#5375	2	42.2778	1347.63	6.025	KACQQVMDQQL	[3] Carbamidomethyl C	C0SUC3	High-molecular-weight glutenin subunit x5 OS=Triticum aestivum OX=4565 GN=Glu1Dx5 PE=4 SV=1	7.29141	Condition 1	Condition 2	0.00212587	55.6467	1423.41	1432.9	1445.72	134.654	323.035	132.324	1388.25	1402.31	1445.72	37.4585	90.3013	37.9359	1	1	1	0	0	0
46.75_2674.2332n	No	1	#5449	3	46.7523	2674.23	6.3075	QPGQGQPGYDPTSPQQPGQGQQPGQL		C0SUC3	High-molecular-weight glutenin subunit x5 OS=Triticum aestivum OX=4565 GN=Glu1Dx5 PE=4 SV=1	7.7007	Condition 1	Condition 2	0.000784518	35.9516	2832.44	2706.18	2630.08	218.67	370.979	471.123	2762.47	2648.4	2630.08	60.8304	103.703	135.066	1	1	1	0	0	0
25.73_1678.7301n	No	1	#8919	2	25.729	1678.73	5.7173	QQTGQGQQSGQGQQGY		C0SUC3	High-molecular-weight glutenin subunit x5 OS=Triticum aestivum OX=4565 GN=Glu1Dx5 PE=4 SV=1	1.9056	Condition 1	Condition 2	0.220744	70.2552	622.076	695.621	709.41	501.604	495.203	66.9565	606.71	680.77	709.41	139.538	138.429	19.1957	1	0	1	0	0	0
55.56_1716.8109n	No	1	#2771	2	55.5605	1716.81	7.0535	QQPGQGQPGYYPTSPL		C0SUC3	High-molecular-weight glutenin subunit x5 OS=Triticum aestivum OX=4565 GN=Glu1Dx5 PE=4 SV=1	6.59645	Condition 1	Condition 2	8.03e-05	20.165	4078.02	3696.13	3869.88	723.385	541.203	500.608	3977.29	3617.22	3869.88	201.234	151.288	143.519	1	1	1	0	0	0
42.41_1337.6068n	No	1	#1549	2	42.415	1337.61	6.7142	QQPGQGQQPGQW		C0SUC3	High-molecular-weight glutenin subunit x5 OS=Triticum aestivum OX=4565 GN=Glu1Dx5 PE=4 SV=1	10.826	Condition 1	Condition 2	1.61e-05	16.4746	7172.86	7103.53	7226.23	766.879	549.182	670.15	6995.68	6951.87	7226.23	213.333	153.518	192.125	1	1	1	0	0	0
50.94_1287.5909n	No	1	#1628	2	50.9423	1287.59	6.916	YPTSPQQPGQW		C0SUC3	High-molecular-weight glutenin subunit x5 OS=Triticum aestivum OX=4565 GN=Glu1Dx5 PE=4 SV=1	8.25064	Condition 1	Condition 2	0.0011798	47.8355	8453.21	8273.31	7903.68	823.22	628.88	1533.15	8244.4	8096.68	7903.68	229.006	175.797	439.538	1	1	1	0	0	0
35.63_1064.4912n	No	1	#5010	2	35.6344	1064.49	5.4991	QQLGQGQSGY		C0SUC3	High-molecular-weight glutenin subunit x5 OS=Triticum aestivum OX=4565 GN=Glu1Dx5 PE=4 SV=1	1.64592	Condition 1	Condition 2	0.070272	38.2767	799.562	863.246	858.641	335.102	721.27	475.57	779.812	844.816	858.641	93.2198	201.624	136.341	1	1	0	0	0	0
27.87_1132.5346n	No	1	#5779	2	27.8743	1132.53	5.0264	TVAEGEASEQL		C0SUC3	High-molecular-weight glutenin subunit x5 OS=Triticum aestivum OX=4565 GN=Glu1Dx5 PE=4 SV=1	3.20929	Condition 2	Condition 1	3.72e-05	7.73361	307.323	346.985	356.426	1008.62	1143.38	1091.73	299.732	339.577	356.426	280.582	319.621	312.987	1	0	1	1	1	1
35.21_1238.5691n	No	1	#4372	2	35.2129	1238.57	5.347	QQPGQGQPGYY	[N-term] Pyroglutamic acid	C0SUC3	High-molecular-weight glutenin subunit x5 OS=Triticum aestivum OX=4565 GN=Glu1Dx5 PE=4 SV=1	2.73757	Condition 1	Condition 2	0.00016152	12.8094	3448.92	3364.21	3307.6	1101.14	1407.51	1188.32	3363.73	3292.39	3307.6	306.32	393.456	340.68	1	1	0	0	0	0
36.02_1176.5902n	No	2	#1050,#9516	2,3	36.0201	1176.59	6.8801	HVSVEHQAASL		C0SUC3	High-molecular-weight glutenin subunit x5 OS=Triticum aestivum OX=4565 GN=Glu1Dx5 PE=4 SV=1	4.9692	Condition 1	Condition 2	3.67e-05	13.0269	6668.98	6801.27	7228.31	1409.89	1557.66	1197.82	6504.25	6656.07	7228.31	392.209	435.428	343.403	1	1	1	0	0	0
37.45_1043.5289n	No	1	#2278	2	37.4542	1043.53	5.8169	QELQEREL		C0SUC3	High-molecular-weight glutenin subunit x5 OS=Triticum aestivum OX=4565 GN=Glu1Dx5 PE=4 SV=1	1.12371	Condition 1	Condition 2	0.426632	26.8116	1909.98	2242.74	2090.62	2415.95	1659.67	1480.39	1862.8	2194.86	2090.62	672.076	463.943	424.412	1	1	1	1	1	1
42.51_1522.7055n	No	1	#1435	2	42.5108	1522.71	5.5579	QPGQGQQGYYPTSL		C0SUC3	High-molecular-weight glutenin subunit x5 OS=Triticum aestivum OX=4565 GN=Glu1Dx5 PE=4 SV=1	1.16806	Condition 1	Condition 2	0.0525474	8.36808	3750.96	4125.09	3797.43	3570.15	3025	3398.75	3658.31	4037.02	3797.43	993.156	845.607	974.386	0	1	0	0	0	1
27.33_1609.7240n	No	1	#2862	2	27.3257	1609.72	5.8152	QQSGQGQPGYYPTSL		C0SUC3	High-molecular-weight glutenin subunit x5 OS=Triticum aestivum OX=4565 GN=Glu1Dx5 PE=4 SV=1	1.39502	Condition 2	Condition 1	0.000554753	4.30627	3167.25	3387.48	3181.21	4576.53	4312.4	4692.86	3089.01	3315.16	3181.21	1273.11	1205.49	1345.4	0	1	0	1	1	0
31.98_1309.6341n	No	1	#3100	2	31.9771	1309.63	6.4313	QQPAQGQQGQQL		C0SUC3	High-molecular-weight glutenin subunit x5 OS=Triticum aestivum OX=4565 GN=Glu1Dx5 PE=4 SV=1	1.38936	Condition 2	Condition 1	0.186945	33.3565	3598.94	3741.05	3870.74	3864.25	4560.64	7150.83	3510.04	3661.18	3870.74	1074.97	1274.88	2050.07	1	1	1	0	0	1
43.65_1527.7343n	No	1	#1491	2	43.6527	1527.73	6.9757	YPTSPQQPGQGQQL		C0SUC3	High-molecular-weight glutenin subunit x5 OS=Triticum aestivum OX=4565 GN=Glu1Dx5 PE=4 SV=1	1.17529	Condition 1	Condition 2	0.000603544	2.37017	7417.96	7564.79	7327.79	6498.74	6218.73	6265.61	7234.72	7403.28	7327.79	1807.84	1738.38	1796.28	1	1	1	1	1	1
45.19_1809.8647n	No	1	#1649	2	45.1887	1809.86	6.9835	YPTSPQQPGQGQQPGQL		C0SUC3	High-molecular-weight glutenin subunit x5 OS=Triticum aestivum OX=4565 GN=Glu1Dx5 PE=4 SV=1	1.59541	Condition 1	Condition 2	0.000766766	8.20013	10397.9	10560.2	10036.6	6790.38	6774.38	5862.72	10141.1	10334.8	10036.6	1888.97	1893.71	1680.78	1	1	1	1	1	0
34.85_1074.5132n	No	1	#1102	2	34.8528	1074.51	7.3078	LQPGQGQQGY		C0SUC3	High-molecular-weight glutenin subunit x5 OS=Triticum aestivum OX=4565 GN=Glu1Dx5 PE=4 SV=1	1.20897	Condition 2	Condition 1	0.000416594	2.8368	5730.67	6056.78	5962.69	7236.1	7085.16	7138.2	5589.12	5927.47	5962.69	2012.96	1980.58	2046.45	1	1	1	1	1	1
41.51_1652.8134n	No	1	#635	2	41.5064	1652.81	7.4884	LTSPQQSGQGQQPGQL		C0SUC3	High-molecular-weight glutenin subunit x5 OS=Triticum aestivum OX=4565 GN=Glu1Dx5 PE=4 SV=1	1.25499	Condition 1	Condition 2	0.000849062	3.3092	16444.6	17185.1	16285.2	13266	12815	13692.3	16038.4	16818.2	16285.2	3690.36	3582.31	3925.45	1	1	1	1	1	1
54.54_1888.8695n	No	1	#4156	2	54.5391	1888.87	6.1275	SQQQQPPFSQQQQSPF		C3VN74	Low molecular weight glutenin OS=Triticum aestivum OX=4565 GN=Glu-A3 PE=4 SV=1	17.0835	Condition 1	Condition 2	1.2e-05	17.6016	3115.25	2906.93	3257.23	213.74	150.068	179.372	3038.3	2844.87	3257.23	59.4588	41.9499	51.4242	0	1	1	0	0	0
56.08_1898.8913n	No	2	#2559,#7475	2,3	56.0759	1898.89	7.1365	SQQQQPPFSQQQQPPF		C3VN74	Low molecular weight glutenin OS=Triticum aestivum OX=4565 GN=Glu-A3 PE=4 SV=1	20.18	Condition 1	Condition 2	0.000244619	41.6822	6987	7204.98	6867.14	329.482	501.157	212.922	6814.41	7051.16	6867.14	91.6562	140.094	61.0427	2	2	2	0	1	0
44.03_972.4680n	No	1	#4339	2	44.0298	972.468	6.7423	TQQQQPPF		C3VN74	Low molecular weight glutenin OS=Triticum aestivum OX=4565 GN=Glu-A3 PE=4 SV=1	2.0714	Condition 1	Condition 2	0.00111705	14.3237	1636.62	1654.08	1725.92	891.361	855.071	675.416	1596.19	1618.76	1725.92	247.962	239.027	193.635	1	1	1	1	0	1
41.12_948.4349n	No	1	#5501	2	41.1189	948.435	5.0309	SQQQQSPF		C3VN74	Low molecular weight glutenin OS=Triticum aestivum OX=4565 GN=Glu-A3 PE=4 SV=1	1.12045	Condition 2	Condition 1	0.99258	52.5504	643.553	480.377	485.913	699.55	856.369	247.823	627.656	470.122	485.913	194.603	239.389	71.0484	0	1	1	0	0	0
52.90_1009.4981n	No	2	#2924,#4963	1,2	52.9001	1009.5	6.6971	YETTTSVPL		C3VN74	Low molecular weight glutenin OS=Triticum aestivum OX=4565 GN=Glu-A3 PE=4 SV=1	2.80278	Condition 1	Condition 2	0.000418869	14.7183	2176.98	2263.07	1978.09	784.163	863.763	641.995	2123.2	2214.76	1978.09	218.141	241.456	184.053	2	2	2	0	0	0
38.96_1271.5967n	No	1	#4031	2	38.9558	1271.6	6.3287	GQCVSQPQQQL	[3] Carbamidomethyl C	C3VN74	Low molecular weight glutenin OS=Triticum aestivum OX=4565 GN=Glu-A3 PE=4 SV=1	1.21835	Condition 1	Condition 2	0.0320472	10.3077	1624.29	1698.36	1589.86	1492.13	1217.6	1322.36	1584.17	1662.1	1589.86	415.085	340.369	379.107	1	1	1	1	0	1
30.17_996.4819n	No	1	#4178	2	30.1739	996.482	5.3265	QQQQPQQL		C3VN74	Low molecular weight glutenin OS=Triticum aestivum OX=4565 GN=Glu-A3 PE=4 SV=1	1.23603	Condition 2	Condition 1	0.0229385	8.63258	1118.59	1044.12	1238.1	1474.54	1317.28	1411.67	1090.95	1021.83	1238.1	410.193	368.232	404.712	0	1	1	0	0	0
51.62_1608.7919n	No	1	#1918	2	51.6212	1608.79	6.8939	SQQPPISQQQQPPF		C3VN74	Low molecular weight glutenin OS=Triticum aestivum OX=4565 GN=Glu-A3 PE=4 SV=1	2.23778	Condition 1	Condition 2	0.000727667	13.0139	3770.26	3823.38	3307.37	1863.89	1466.09	1541.36	3677.13	3741.75	3307.37	518.503	409.832	441.893	1	1	1	1	1	1
32.22_1053.5200n	No	1	#4348	2	32.2171	1053.52	6.7054	GQQPQQQQL		C3VN74	Low molecular weight glutenin OS=Triticum aestivum OX=4565 GN=Glu-A3 PE=4 SV=1	1.2565	Condition 2	Condition 1	0.061605	13.9288	1555.58	1686.88	1637.06	2112.94	1730.82	2287.37	1517.15	1650.86	1637.06	587.784	483.832	655.766	1	0	1	1	1	1
33.76_974.4500n	No	1	#6816	2	33.7627	974.45	6.2726	SQQQQPPY		C3VN74	Low molecular weight glutenin OS=Triticum aestivum OX=4565 GN=Glu-A3 PE=4 SV=1	1.81905	Condition 2	Condition 1	0.00427967	16.1074	882.263	826.98	786.245	1254.76	1738.94	1545.73	860.47	809.325	786.245	349.053	486.102	443.145	1	1	1	0	0	0
48.27_1046.5989n	No	1	#533	2	48.2711	1046.6	7.5114	LQPHQIAQL		C3VN74	Low molecular weight glutenin OS=Triticum aestivum OX=4565 GN=Glu-A3 PE=4 SV=1	7.42349	Condition 1	Condition 2	3.13e-05	16.2799	15867	15865.1	15945.4	2190.34	2461.97	1770.21	15475.1	15526.4	15945.4	609.315	688.219	507.501	1	1	1	0	1	1
45.51_2408.1464n	No	1	#1560	3	45.5074	2408.15	6.4568	SQQPPISQQQQQQQQQQQPF		C3VN74	Low molecular weight glutenin OS=Triticum aestivum OX=4565 GN=Glu-A3 PE=4 SV=1	1.53475	Condition 1	Condition 2	0.00710531	14.9017	7128.48	7478.2	6968.77	5486.72	4367.73	4203.54	6952.4	7318.54	6968.77	1526.31	1220.95	1205.11	1	1	1	0	0	0
31.34_933.5095n	No	1	#581	2	31.3428	933.509	5.8638	QPHQIAQL		C3VN74	Low molecular weight glutenin OS=Triticum aestivum OX=4565 GN=Glu-A3 PE=4 SV=1	1.4795	Condition 2	Condition 1	2.79e-05	2.73561	9167.26	9104.53	9386.21	13576.9	13302.5	14040.7	8940.82	8910.16	9386.21	3776.85	3718.58	4025.33	1	0	1	1	1	1
43.72_958.4541n	No	1	#952	2	43.7212	958.454	7.4173	SQQQQPPF		C3VN74	Low molecular weight glutenin OS=Triticum aestivum OX=4565 GN=Glu-A3 PE=4 SV=1	2.35296	Condition 2	Condition 1	1.11e-07	1.69908	6066.16	6201.15	6272.98	14577.9	14550.8	14495.8	5916.32	6068.76	6272.98	4055.34	4067.54	4155.79	1	1	1	1	1	1
56.08_1898.8913n	No	2	#2559,#7475	2,3	56.0759	1898.89	7.1365	SQQQQPPFSQQQQPPF		C3VN75	Low molecular weight glutenin OS=Triticum aestivum OX=4565 GN=Glu-A3 PE=4 SV=1	20.18	Condition 1	Condition 2	0.000244619	41.6822	6987	7204.98	6867.14	329.482	501.157	212.922	6814.41	7051.16	6867.14	91.6562	140.094	61.0427	2	2	2	0	1	0
44.03_972.4680n	No	1	#4339	2	44.0298	972.468	6.7423	TQQQQPPF		C3VN75	Low molecular weight glutenin OS=Triticum aestivum OX=4565 GN=Glu-A3 PE=4 SV=1	2.0714	Condition 1	Condition 2	0.00111705	14.3237	1636.62	1654.08	1725.92	891.361	855.071	675.416	1596.19	1618.76	1725.92	247.962	239.027	193.635	1	1	1	1	0	1
52.90_1009.4981n	No	2	#2924,#4963	1,2	52.9001	1009.5	6.6971	YETTTSVPL		C3VN75	Low molecular weight glutenin OS=Triticum aestivum OX=4565 GN=Glu-A3 PE=4 SV=1	2.80278	Condition 1	Condition 2	0.000418869	14.7183	2176.98	2263.07	1978.09	784.163	863.763	641.995	2123.2	2214.76	1978.09	218.141	241.456	184.053	2	2	2	0	0	0
38.96_1271.5967n	No	1	#4031	2	38.9558	1271.6	6.3287	GQCVSQPQQQL	[3] Carbamidomethyl C	C3VN75	Low molecular weight glutenin OS=Triticum aestivum OX=4565 GN=Glu-A3 PE=4 SV=1	1.21835	Condition 1	Condition 2	0.0320472	10.3077	1624.29	1698.36	1589.86	1492.13	1217.6	1322.36	1584.17	1662.1	1589.86	415.085	340.369	379.107	1	1	1	1	0	1
30.17_996.4819n	No	1	#4178	2	30.1739	996.482	5.3265	QQQQPQQL		C3VN75	Low molecular weight glutenin OS=Triticum aestivum OX=4565 GN=Glu-A3 PE=4 SV=1	1.23603	Condition 2	Condition 1	0.0229385	8.63258	1118.59	1044.12	1238.1	1474.54	1317.28	1411.67	1090.95	1021.83	1238.1	410.193	368.232	404.712	0	1	1	0	0	0
51.62_1608.7919n	No	1	#1918	2	51.6212	1608.79	6.8939	SQQPPISQQQQPPF		C3VN75	Low molecular weight glutenin OS=Triticum aestivum OX=4565 GN=Glu-A3 PE=4 SV=1	2.23778	Condition 1	Condition 2	0.000727667	13.0139	3770.26	3823.38	3307.37	1863.89	1466.09	1541.36	3677.13	3741.75	3307.37	518.503	409.832	441.893	1	1	1	1	1	1
32.22_1053.5200n	No	1	#4348	2	32.2171	1053.52	6.7054	GQQPQQQQL		C3VN75	Low molecular weight glutenin OS=Triticum aestivum OX=4565 GN=Glu-A3 PE=4 SV=1	1.2565	Condition 2	Condition 1	0.061605	13.9288	1555.58	1686.88	1637.06	2112.94	1730.82	2287.37	1517.15	1650.86	1637.06	587.784	483.832	655.766	1	0	1	1	1	1
33.76_974.4500n	No	1	#6816	2	33.7627	974.45	6.2726	SQQQQPPY		C3VN75	Low molecular weight glutenin OS=Triticum aestivum OX=4565 GN=Glu-A3 PE=4 SV=1	1.81905	Condition 2	Condition 1	0.00427967	16.1074	882.263	826.98	786.245	1254.76	1738.94	1545.73	860.47	809.325	786.245	349.053	486.102	443.145	1	1	1	0	0	0
48.27_1046.5989n	No	1	#533	2	48.2711	1046.6	7.5114	LQPHQIAQL		C3VN75	Low molecular weight glutenin OS=Triticum aestivum OX=4565 GN=Glu-A3 PE=4 SV=1	7.42349	Condition 1	Condition 2	3.13e-05	16.2799	15867	15865.1	15945.4	2190.34	2461.97	1770.21	15475.1	15526.4	15945.4	609.315	688.219	507.501	1	1	1	0	1	1
43.32_1112.5640n	No	1	#1565	2	43.3166	1112.56	6.0497	LQQQQQPPF		C3VN75	Low molecular weight glutenin OS=Triticum aestivum OX=4565 GN=Glu-A3 PE=4 SV=1	2.52303	Condition 1	Condition 2	0.00101589	19.1244	6807.29	6692.22	6438.11	2206.61	3189.46	2506.18	6639.14	6549.35	6438.11	613.843	891.582	718.496	1	0	1	0	0	0
31.34_933.5095n	No	1	#581	2	31.3428	933.509	5.8638	QPHQIAQL		C3VN75	Low molecular weight glutenin OS=Triticum aestivum OX=4565 GN=Glu-A3 PE=4 SV=1	1.4795	Condition 2	Condition 1	2.79e-05	2.73561	9167.26	9104.53	9386.21	13576.9	13302.5	14040.7	8940.82	8910.16	9386.21	3776.85	3718.58	4025.33	1	0	1	1	1	1
43.72_958.4541n	No	1	#952	2	43.7212	958.454	7.4173	SQQQQPPF		C3VN75	Low molecular weight glutenin OS=Triticum aestivum OX=4565 GN=Glu-A3 PE=4 SV=1	2.35296	Condition 2	Condition 1	1.11e-07	1.69908	6066.16	6201.15	6272.98	14577.9	14550.8	14495.8	5916.32	6068.76	6272.98	4055.34	4067.54	4155.79	1	1	1	1	1	1
54.54_1888.8695n	No	1	#4156	2	54.5391	1888.87	6.1275	SQQQQPPFSQQQQSPF		C3VN76	Low molecular weight glutenin OS=Triticum aestivum OX=4565 GN=Glu-A3 PE=4 SV=1	17.0835	Condition 1	Condition 2	1.2e-05	17.6016	3115.25	2906.93	3257.23	213.74	150.068	179.372	3038.3	2844.87	3257.23	59.4588	41.9499	51.4242	0	1	1	0	0	0
56.08_1898.8913n	No	2	#2559,#7475	2,3	56.0759	1898.89	7.1365	SQQQQPPFSQQQQPPF		C3VN76	Low molecular weight glutenin OS=Triticum aestivum OX=4565 GN=Glu-A3 PE=4 SV=1	20.18	Condition 1	Condition 2	0.000244619	41.6822	6987	7204.98	6867.14	329.482	501.157	212.922	6814.41	7051.16	6867.14	91.6562	140.094	61.0427	2	2	2	0	1	0
44.03_972.4680n	No	1	#4339	2	44.0298	972.468	6.7423	TQQQQPPF		C3VN76	Low molecular weight glutenin OS=Triticum aestivum OX=4565 GN=Glu-A3 PE=4 SV=1	2.0714	Condition 1	Condition 2	0.00111705	14.3237	1636.62	1654.08	1725.92	891.361	855.071	675.416	1596.19	1618.76	1725.92	247.962	239.027	193.635	1	1	1	1	0	1
41.12_948.4349n	No	1	#5501	2	41.1189	948.435	5.0309	SQQQQSPF		C3VN76	Low molecular weight glutenin OS=Triticum aestivum OX=4565 GN=Glu-A3 PE=4 SV=1	1.12045	Condition 2	Condition 1	0.99258	52.5504	643.553	480.377	485.913	699.55	856.369	247.823	627.656	470.122	485.913	194.603	239.389	71.0484	0	1	1	0	0	0
52.90_1009.4981n	No	2	#2924,#4963	1,2	52.9001	1009.5	6.6971	YETTTSVPL		C3VN76	Low molecular weight glutenin OS=Triticum aestivum OX=4565 GN=Glu-A3 PE=4 SV=1	2.80278	Condition 1	Condition 2	0.000418869	14.7183	2176.98	2263.07	1978.09	784.163	863.763	641.995	2123.2	2214.76	1978.09	218.141	241.456	184.053	2	2	2	0	0	0
38.96_1271.5967n	No	1	#4031	2	38.9558	1271.6	6.3287	GQCVSQPQQQL	[3] Carbamidomethyl C	C3VN76	Low molecular weight glutenin OS=Triticum aestivum OX=4565 GN=Glu-A3 PE=4 SV=1	1.21835	Condition 1	Condition 2	0.0320472	10.3077	1624.29	1698.36	1589.86	1492.13	1217.6	1322.36	1584.17	1662.1	1589.86	415.085	340.369	379.107	1	1	1	1	0	1
30.17_996.4819n	No	1	#4178	2	30.1739	996.482	5.3265	QQQQPQQL		C3VN76	Low molecular weight glutenin OS=Triticum aestivum OX=4565 GN=Glu-A3 PE=4 SV=1	1.23603	Condition 2	Condition 1	0.0229385	8.63258	1118.59	1044.12	1238.1	1474.54	1317.28	1411.67	1090.95	1021.83	1238.1	410.193	368.232	404.712	0	1	1	0	0	0
51.62_1608.7919n	No	1	#1918	2	51.6212	1608.79	6.8939	SQQPPISQQQQPPF		C3VN76	Low molecular weight glutenin OS=Triticum aestivum OX=4565 GN=Glu-A3 PE=4 SV=1	2.23778	Condition 1	Condition 2	0.000727667	13.0139	3770.26	3823.38	3307.37	1863.89	1466.09	1541.36	3677.13	3741.75	3307.37	518.503	409.832	441.893	1	1	1	1	1	1
32.22_1053.5200n	No	1	#4348	2	32.2171	1053.52	6.7054	GQQPQQQQL		C3VN76	Low molecular weight glutenin OS=Triticum aestivum OX=4565 GN=Glu-A3 PE=4 SV=1	1.2565	Condition 2	Condition 1	0.061605	13.9288	1555.58	1686.88	1637.06	2112.94	1730.82	2287.37	1517.15	1650.86	1637.06	587.784	483.832	655.766	1	0	1	1	1	1
33.76_974.4500n	No	1	#6816	2	33.7627	974.45	6.2726	SQQQQPPY		C3VN76	Low molecular weight glutenin OS=Triticum aestivum OX=4565 GN=Glu-A3 PE=4 SV=1	1.81905	Condition 2	Condition 1	0.00427967	16.1074	882.263	826.98	786.245	1254.76	1738.94	1545.73	860.47	809.325	786.245	349.053	486.102	443.145	1	1	1	0	0	0
48.27_1046.5989n	No	1	#533	2	48.2711	1046.6	7.5114	LQPHQIAQL		C3VN76	Low molecular weight glutenin OS=Triticum aestivum OX=4565 GN=Glu-A3 PE=4 SV=1	7.42349	Condition 1	Condition 2	3.13e-05	16.2799	15867	15865.1	15945.4	2190.34	2461.97	1770.21	15475.1	15526.4	15945.4	609.315	688.219	507.501	1	1	1	0	1	1
43.32_1112.5640n	No	1	#1565	2	43.3166	1112.56	6.0497	LQQQQQPPF		C3VN76	Low molecular weight glutenin OS=Triticum aestivum OX=4565 GN=Glu-A3 PE=4 SV=1	2.52303	Condition 1	Condition 2	0.00101589	19.1244	6807.29	6692.22	6438.11	2206.61	3189.46	2506.18	6639.14	6549.35	6438.11	613.843	891.582	718.496	1	0	1	0	0	0
31.34_933.5095n	No	1	#581	2	31.3428	933.509	5.8638	QPHQIAQL		C3VN76	Low molecular weight glutenin OS=Triticum aestivum OX=4565 GN=Glu-A3 PE=4 SV=1	1.4795	Condition 2	Condition 1	2.79e-05	2.73561	9167.26	9104.53	9386.21	13576.9	13302.5	14040.7	8940.82	8910.16	9386.21	3776.85	3718.58	4025.33	1	0	1	1	1	1
43.72_958.4541n	No	1	#952	2	43.7212	958.454	7.4173	SQQQQPPF		C3VN76	Low molecular weight glutenin OS=Triticum aestivum OX=4565 GN=Glu-A3 PE=4 SV=1	2.35296	Condition 2	Condition 1	1.11e-07	1.69908	6066.16	6201.15	6272.98	14577.9	14550.8	14495.8	5916.32	6068.76	6272.98	4055.34	4067.54	4155.79	1	1	1	1	1	1
54.53_822.4599n	No	2	#5402,#6113	1,2	54.5305	822.46	6.7272	QQQPLPL		C3VN79	Low molecular weight glutenin OS=Triticum aestivum OX=4565 GN=Glu-B3 PE=4 SV=1	17.1408	Condition 1	Condition 2	4.28e-06	12.4929	1685.06	1494.14	1627.43	80.2415	102.337	97.8417	1643.44	1462.24	1627.43	22.3218	28.6073	28.0502	2	1	2	0	0	0
40.25_1712.8027n	No	1	#9537	2	40.2518	1712.8	5.711	SQQQQQFPQQQQPL	[5] Deamidation Q	C3VN79	Low molecular weight glutenin OS=Triticum aestivum OX=4565 GN=Glu-B3 PE=4 SV=1	2.53909	Condition 1	Condition 2	0.00359917	25.0004	665.289	777.512	637.005	346.852	260.073	212.191	648.855	760.913	637.005	96.4885	72.7007	60.8329	0	1	1	0	0	0
43.79_830.3939n	No	1	#5841	1	43.7898	830.394	7.023	SQQQPPF		C3VN79	Low molecular weight glutenin OS=Triticum aestivum OX=4565 GN=Glu-B3 PE=4 SV=1	1.56038	Condition 2	Condition 1	0.0014877	8.62994	747.373	725.479	797.701	1285.57	1081.96	1175.39	728.912	709.99	797.701	357.623	302.452	336.972	1	1	1	0	0	0
48.27_1046.5989n	No	1	#533	2	48.2711	1046.6	7.5114	LQPHQIAQL		C3VN79	Low molecular weight glutenin OS=Triticum aestivum OX=4565 GN=Glu-B3 PE=4 SV=1	7.42349	Condition 1	Condition 2	3.13e-05	16.2799	15867	15865.1	15945.4	2190.34	2461.97	1770.21	15475.1	15526.4	15945.4	609.315	688.219	507.501	1	1	1	0	1	1
57.57_1770.8348n	No	1	#1093	2	57.5687	1770.83	7.6987	SQQQQPPFSQQQPPF		C3VN79	Low molecular weight glutenin OS=Triticum aestivum OX=4565 GN=Glu-B3 PE=4 SV=1	5.97544	Condition 1	Condition 2	0.000204	23.2481	18229.3	16900	16420.9	2837.91	3562.29	2226.82	17779.1	16539.2	16420.9	789.458	995.803	638.406	1	1	1	1	1	1
32.98_850.4298n	No	1	#1645	1	32.9813	850.43	6.1136	QQILWY	[2] Deamidation Q	C3VN79	Low molecular weight glutenin OS=Triticum aestivum OX=4565 GN=Glu-B3 PE=4 SV=1	1.04713	Condition 1	Condition 2	0.415733	9.04262	4928.68	5123.28	5030.35	4359.6	4816.33	5227.5	4806.94	5013.9	5030.35	1212.77	1346.36	1498.67	1	0	1	0	0	0
43.77_830.3947n	No	1	#1917	2	43.7726	830.395	7.023	SQQQPPF		C3VN79	Low molecular weight glutenin OS=Triticum aestivum OX=4565 GN=Glu-B3 PE=4 SV=1	2.39662	Condition 2	Condition 1	5.24e-05	7.85341	2537.5	2967.03	2723.7	6424.45	6523.55	6771.93	2474.82	2903.69	2723.7	1787.17	1823.59	1941.44	1	1	1	1	0	0
31.34_933.5095n	No	1	#581	2	31.3428	933.509	5.8638	QPHQIAQL		C3VN79	Low molecular weight glutenin OS=Triticum aestivum OX=4565 GN=Glu-B3 PE=4 SV=1	1.4795	Condition 2	Condition 1	2.79e-05	2.73561	9167.26	9104.53	9386.21	13576.9	13302.5	14040.7	8940.82	8910.16	9386.21	3776.85	3718.58	4025.33	1	0	1	1	1	1
43.72_958.4541n	No	1	#952	2	43.7212	958.454	7.4173	SQQQQPPF		C3VN79	Low molecular weight glutenin OS=Triticum aestivum OX=4565 GN=Glu-B3 PE=4 SV=1	2.35296	Condition 2	Condition 1	1.11e-07	1.69908	6066.16	6201.15	6272.98	14577.9	14550.8	14495.8	5916.32	6068.76	6272.98	4055.34	4067.54	4155.79	1	1	1	1	1	1
54.53_822.4599n	No	2	#5402,#6113	1,2	54.5305	822.46	6.7272	QQQPLPL		C3VN80	Low molecular weight glutenin OS=Triticum aestivum OX=4565 GN=Glu-B3 PE=4 SV=1	17.1408	Condition 1	Condition 2	4.28e-06	12.4929	1685.06	1494.14	1627.43	80.2415	102.337	97.8417	1643.44	1462.24	1627.43	22.3218	28.6073	28.0502	2	1	2	0	0	0
40.25_1712.8027n	No	1	#9537	2	40.2518	1712.8	5.711	SQQQQQFPQQQQPL	[5] Deamidation Q	C3VN80	Low molecular weight glutenin OS=Triticum aestivum OX=4565 GN=Glu-B3 PE=4 SV=1	2.53909	Condition 1	Condition 2	0.00359917	25.0004	665.289	777.512	637.005	346.852	260.073	212.191	648.855	760.913	637.005	96.4885	72.7007	60.8329	0	1	1	0	0	0
43.79_830.3939n	No	1	#5841	1	43.7898	830.394	7.023	SQQQPPF		C3VN80	Low molecular weight glutenin OS=Triticum aestivum OX=4565 GN=Glu-B3 PE=4 SV=1	1.56038	Condition 2	Condition 1	0.0014877	8.62994	747.373	725.479	797.701	1285.57	1081.96	1175.39	728.912	709.99	797.701	357.623	302.452	336.972	1	1	1	0	0	0
48.27_1046.5989n	No	1	#533	2	48.2711	1046.6	7.5114	LQPHQIAQL		C3VN80	Low molecular weight glutenin OS=Triticum aestivum OX=4565 GN=Glu-B3 PE=4 SV=1	7.42349	Condition 1	Condition 2	3.13e-05	16.2799	15867	15865.1	15945.4	2190.34	2461.97	1770.21	15475.1	15526.4	15945.4	609.315	688.219	507.501	1	1	1	0	1	1
57.57_1770.8348n	No	1	#1093	2	57.5687	1770.83	7.6987	SQQQQPPFSQQQPPF		C3VN80	Low molecular weight glutenin OS=Triticum aestivum OX=4565 GN=Glu-B3 PE=4 SV=1	5.97544	Condition 1	Condition 2	0.000204	23.2481	18229.3	16900	16420.9	2837.91	3562.29	2226.82	17779.1	16539.2	16420.9	789.458	995.803	638.406	1	1	1	1	1	1
32.98_850.4298n	No	1	#1645	1	32.9813	850.43	6.1136	QQILWY	[2] Deamidation Q	C3VN80	Low molecular weight glutenin OS=Triticum aestivum OX=4565 GN=Glu-B3 PE=4 SV=1	1.04713	Condition 1	Condition 2	0.415733	9.04262	4928.68	5123.28	5030.35	4359.6	4816.33	5227.5	4806.94	5013.9	5030.35	1212.77	1346.36	1498.67	1	0	1	0	0	0
43.77_830.3947n	No	1	#1917	2	43.7726	830.395	7.023	SQQQPPF		C3VN80	Low molecular weight glutenin OS=Triticum aestivum OX=4565 GN=Glu-B3 PE=4 SV=1	2.39662	Condition 2	Condition 1	5.24e-05	7.85341	2537.5	2967.03	2723.7	6424.45	6523.55	6771.93	2474.82	2903.69	2723.7	1787.17	1823.59	1941.44	1	1	1	1	0	0
31.34_933.5095n	No	1	#581	2	31.3428	933.509	5.8638	QPHQIAQL		C3VN80	Low molecular weight glutenin OS=Triticum aestivum OX=4565 GN=Glu-B3 PE=4 SV=1	1.4795	Condition 2	Condition 1	2.79e-05	2.73561	9167.26	9104.53	9386.21	13576.9	13302.5	14040.7	8940.82	8910.16	9386.21	3776.85	3718.58	4025.33	1	0	1	1	1	1
43.72_958.4541n	No	1	#952	2	43.7212	958.454	7.4173	SQQQQPPF		C3VN80	Low molecular weight glutenin OS=Triticum aestivum OX=4565 GN=Glu-B3 PE=4 SV=1	2.35296	Condition 2	Condition 1	1.11e-07	1.69908	6066.16	6201.15	6272.98	14577.9	14550.8	14495.8	5916.32	6068.76	6272.98	4055.34	4067.54	4155.79	1	1	1	1	1	1
54.53_822.4599n	No	2	#5402,#6113	1,2	54.5305	822.46	6.7272	QQQPLPL		C5IXL3	Low molecular weight glutenin OS=Triticum aestivum OX=4565 GN=Glu-B3 PE=4 SV=1	17.1408	Condition 1	Condition 2	4.28e-06	12.4929	1685.06	1494.14	1627.43	80.2415	102.337	97.8417	1643.44	1462.24	1627.43	22.3218	28.6073	28.0502	2	1	2	0	0	0
40.25_1712.8027n	No	1	#9537	2	40.2518	1712.8	5.711	SQQQQQFPQQQQPL	[5] Deamidation Q	C5IXL3	Low molecular weight glutenin OS=Triticum aestivum OX=4565 GN=Glu-B3 PE=4 SV=1	2.53909	Condition 1	Condition 2	0.00359917	25.0004	665.289	777.512	637.005	346.852	260.073	212.191	648.855	760.913	637.005	96.4885	72.7007	60.8329	0	1	1	0	0	0
43.79_830.3939n	No	1	#5841	1	43.7898	830.394	7.023	SQQQPPF		C5IXL3	Low molecular weight glutenin OS=Triticum aestivum OX=4565 GN=Glu-B3 PE=4 SV=1	1.56038	Condition 2	Condition 1	0.0014877	8.62994	747.373	725.479	797.701	1285.57	1081.96	1175.39	728.912	709.99	797.701	357.623	302.452	336.972	1	1	1	0	0	0
48.27_1046.5989n	No	1	#533	2	48.2711	1046.6	7.5114	LQPHQIAQL		C5IXL3	Low molecular weight glutenin OS=Triticum aestivum OX=4565 GN=Glu-B3 PE=4 SV=1	7.42349	Condition 1	Condition 2	3.13e-05	16.2799	15867	15865.1	15945.4	2190.34	2461.97	1770.21	15475.1	15526.4	15945.4	609.315	688.219	507.501	1	1	1	0	1	1
57.57_1770.8348n	No	1	#1093	2	57.5687	1770.83	7.6987	SQQQQPPFSQQQPPF		C5IXL3	Low molecular weight glutenin OS=Triticum aestivum OX=4565 GN=Glu-B3 PE=4 SV=1	5.97544	Condition 1	Condition 2	0.000204	23.2481	18229.3	16900	16420.9	2837.91	3562.29	2226.82	17779.1	16539.2	16420.9	789.458	995.803	638.406	1	1	1	1	1	1
32.98_850.4298n	No	1	#1645	1	32.9813	850.43	6.1136	QQILWY	[2] Deamidation Q	C5IXL3	Low molecular weight glutenin OS=Triticum aestivum OX=4565 GN=Glu-B3 PE=4 SV=1	1.04713	Condition 1	Condition 2	0.415733	9.04262	4928.68	5123.28	5030.35	4359.6	4816.33	5227.5	4806.94	5013.9	5030.35	1212.77	1346.36	1498.67	1	0	1	0	0	0
43.77_830.3947n	No	1	#1917	2	43.7726	830.395	7.023	SQQQPPF		C5IXL3	Low molecular weight glutenin OS=Triticum aestivum OX=4565 GN=Glu-B3 PE=4 SV=1	2.39662	Condition 2	Condition 1	5.24e-05	7.85341	2537.5	2967.03	2723.7	6424.45	6523.55	6771.93	2474.82	2903.69	2723.7	1787.17	1823.59	1941.44	1	1	1	1	0	0
31.34_933.5095n	No	1	#581	2	31.3428	933.509	5.8638	QPHQIAQL		C5IXL3	Low molecular weight glutenin OS=Triticum aestivum OX=4565 GN=Glu-B3 PE=4 SV=1	1.4795	Condition 2	Condition 1	2.79e-05	2.73561	9167.26	9104.53	9386.21	13576.9	13302.5	14040.7	8940.82	8910.16	9386.21	3776.85	3718.58	4025.33	1	0	1	1	1	1
43.72_958.4541n	No	1	#952	2	43.7212	958.454	7.4173	SQQQQPPF		C5IXL3	Low molecular weight glutenin OS=Triticum aestivum OX=4565 GN=Glu-B3 PE=4 SV=1	2.35296	Condition 2	Condition 1	1.11e-07	1.69908	6066.16	6201.15	6272.98	14577.9	14550.8	14495.8	5916.32	6068.76	6272.98	4055.34	4067.54	4155.79	1	1	1	1	1	1
53.28_1297.5959n	No	1	#10217	2	53.2772	1297.6	5.7931	GQGQQGYYPTSL		C6L669	High molecular weight glutenin subunit 2.8 OS=Triticum aestivum OX=4565 GN=Glu-D1 PE=4 SV=1	11.6305	Condition 1	Condition 2	0.0801457	87.7057	385.021	416.746	380.049	55.5036	0	46.1098	375.51	407.848	380.049	15.4402	0	13.2192	1	0	1	0	0	0
37.81_1741.7837n	No	2	#14538,#4999	2,3	37.8057	1741.78	5.0347	YPTSPLQSGQGQPGYY		C6L669	High molecular weight glutenin subunit 2.8 OS=Triticum aestivum OX=4565 GN=Glu-D1 PE=4 SV=1	35.3965	Condition 1	Condition 2	0.0432156	87.0166	1698.49	1651.67	1592.76	73.7688	0	65.8759	1656.54	1616.41	1592.76	20.5212	0	18.8859	0	2	2	0	0	0
57.43_582.3749n	No	1	#6770	1	57.4316	582.375	5.7208	GIPALL		C6L669	High molecular weight glutenin subunit 2.8 OS=Triticum aestivum OX=4565 GN=Glu-D1 PE=4 SV=1	18.0645	Condition 1	Condition 2	0.0101632	114.505	786.679	758.13	709.034	95.9728	21.4383	7.35528	767.247	741.944	709.034	26.698	5.99287	2.10868	1	0	1	0	0	0
55.84_1635.7877n	No	1	#2763	2	55.8445	1635.79	6.8065	LQPGQGQQGYYPTSL		C6L669	High molecular weight glutenin subunit 2.8 OS=Triticum aestivum OX=4565 GN=Glu-D1 PE=4 SV=1	45.8894	Condition 1	Condition 2	0.00260915	93.0383	3211.38	3096.05	3018.57	15.8176	137.866	49.5442	3132.05	3029.95	3018.57	4.40018	38.5391	14.2038	1	1	1	0	0	0
31.79_1058.4824n	No	1	#10770	2	31.7886	1058.48	6.1857	QQPGQGQPGY		C6L669	High molecular weight glutenin subunit 2.8 OS=Triticum aestivum OX=4565 GN=Glu-D1 PE=4 SV=1	1.96335	Condition 1	Condition 2	0.0139515	23.0175	584.032	719.202	763.639	381.522	259.307	411.897	569.606	703.848	763.639	106.133	72.4866	118.087	1	1	1	0	0	0
42.28_1347.6304n	No	1	#5375	2	42.2778	1347.63	6.025	KACQQVMDQQL	[3] Carbamidomethyl C	C6L669	High molecular weight glutenin subunit 2.8 OS=Triticum aestivum OX=4565 GN=Glu-D1 PE=4 SV=1	7.29141	Condition 1	Condition 2	0.00212587	55.6467	1423.41	1432.9	1445.72	134.654	323.035	132.324	1388.25	1402.31	1445.72	37.4585	90.3013	37.9359	1	1	1	0	0	0
46.75_2674.2332n	No	1	#5449	3	46.7523	2674.23	6.3075	QPGQGQPGYDPTSPQQPGQGQQPGQL		C6L669	High molecular weight glutenin subunit 2.8 OS=Triticum aestivum OX=4565 GN=Glu-D1 PE=4 SV=1	7.7007	Condition 1	Condition 2	0.000784518	35.9516	2832.44	2706.18	2630.08	218.67	370.979	471.123	2762.47	2648.4	2630.08	60.8304	103.703	135.066	1	1	1	0	0	0
25.73_1678.7301n	No	1	#8919	2	25.729	1678.73	5.7173	QQTGQGQQSGQGQQGY		C6L669	High molecular weight glutenin subunit 2.8 OS=Triticum aestivum OX=4565 GN=Glu-D1 PE=4 SV=1	1.9056	Condition 1	Condition 2	0.220744	70.2552	622.076	695.621	709.41	501.604	495.203	66.9565	606.71	680.77	709.41	139.538	138.429	19.1957	1	0	1	0	0	0
55.56_1716.8109n	No	1	#2771	2	55.5605	1716.81	7.0535	QQPGQGQPGYYPTSPL		C6L669	High molecular weight glutenin subunit 2.8 OS=Triticum aestivum OX=4565 GN=Glu-D1 PE=4 SV=1	6.59645	Condition 1	Condition 2	8.03e-05	20.165	4078.02	3696.13	3869.88	723.385	541.203	500.608	3977.29	3617.22	3869.88	201.234	151.288	143.519	1	1	1	0	0	0
42.41_1337.6068n	No	1	#1549	2	42.415	1337.61	6.7142	QQPGQGQQPGQW		C6L669	High molecular weight glutenin subunit 2.8 OS=Triticum aestivum OX=4565 GN=Glu-D1 PE=4 SV=1	10.826	Condition 1	Condition 2	1.61e-05	16.4746	7172.86	7103.53	7226.23	766.879	549.182	670.15	6995.68	6951.87	7226.23	213.333	153.518	192.125	1	1	1	0	0	0
50.94_1287.5909n	No	1	#1628	2	50.9423	1287.59	6.916	YPTSPQQPGQW		C6L669	High molecular weight glutenin subunit 2.8 OS=Triticum aestivum OX=4565 GN=Glu-D1 PE=4 SV=1	8.25064	Condition 1	Condition 2	0.0011798	47.8355	8453.21	8273.31	7903.68	823.22	628.88	1533.15	8244.4	8096.68	7903.68	229.006	175.797	439.538	1	1	1	0	0	0
27.87_1132.5346n	No	1	#5779	2	27.8743	1132.53	5.0264	TVAEGEASEQL		C6L669	High molecular weight glutenin subunit 2.8 OS=Triticum aestivum OX=4565 GN=Glu-D1 PE=4 SV=1	3.20929	Condition 2	Condition 1	3.72e-05	7.73361	307.323	346.985	356.426	1008.62	1143.38	1091.73	299.732	339.577	356.426	280.582	319.621	312.987	1	0	1	1	1	1
35.21_1238.5691n	No	1	#4372	2	35.2129	1238.57	5.347	QQPGQGQPGYY	[N-term] Pyroglutamic acid	C6L669	High molecular weight glutenin subunit 2.8 OS=Triticum aestivum OX=4565 GN=Glu-D1 PE=4 SV=1	2.73757	Condition 1	Condition 2	0.00016152	12.8094	3448.92	3364.21	3307.6	1101.14	1407.51	1188.32	3363.73	3292.39	3307.6	306.32	393.456	340.68	1	1	0	0	0	0
36.02_1176.5902n	No	2	#1050,#9516	2,3	36.0201	1176.59	6.8801	HVSVEHQAASL		C6L669	High molecular weight glutenin subunit 2.8 OS=Triticum aestivum OX=4565 GN=Glu-D1 PE=4 SV=1	4.9692	Condition 1	Condition 2	3.67e-05	13.0269	6668.98	6801.27	7228.31	1409.89	1557.66	1197.82	6504.25	6656.07	7228.31	392.209	435.428	343.403	1	1	1	0	0	0
37.45_1043.5289n	No	1	#2278	2	37.4542	1043.53	5.8169	QELQEREL		C6L669	High molecular weight glutenin subunit 2.8 OS=Triticum aestivum OX=4565 GN=Glu-D1 PE=4 SV=1	1.12371	Condition 1	Condition 2	0.426632	26.8116	1909.98	2242.74	2090.62	2415.95	1659.67	1480.39	1862.8	2194.86	2090.62	672.076	463.943	424.412	1	1	1	1	1	1
42.51_1522.7055n	No	1	#1435	2	42.5108	1522.71	5.5579	QPGQGQQGYYPTSL		C6L669	High molecular weight glutenin subunit 2.8 OS=Triticum aestivum OX=4565 GN=Glu-D1 PE=4 SV=1	1.16806	Condition 1	Condition 2	0.0525474	8.36808	3750.96	4125.09	3797.43	3570.15	3025	3398.75	3658.31	4037.02	3797.43	993.156	845.607	974.386	0	1	0	0	0	1
51.48_2327.0840n	No	2	#1861,#666	2,3	51.4823	2327.08	7.3897	QQPEQGQPGYYPTSPQQPGQL		C6L669	High molecular weight glutenin subunit 2.8 OS=Triticum aestivum OX=4565 GN=Glu-D1 PE=4 SV=1	7.96887	Condition 1	Condition 2	1.22e-05	12.7364	25314.5	23914.9	24090.3	3309.74	3274.7	2616.33	24689.1	23404.4	24090.3	920.713	915.409	750.075	2	2	2	2	1	2
41.56_1517.7122n	No	1	#2941	2	41.5578	1517.71	6.1819	YPTSPQQSGQGQQL		C6L669	High molecular weight glutenin subunit 2.8 OS=Triticum aestivum OX=4565 GN=Glu-D1 PE=4 SV=1	1.12197	Condition 1	Condition 2	0.0685108	8.05852	3782.13	3805.94	3656.11	3157.74	3649.74	3214.37	3688.71	3724.68	3656.11	878.43	1020.25	921.526	0	1	1	1	1	1
31.98_1309.6341n	No	1	#3100	2	31.9771	1309.63	6.4313	QQPAQGQQGQQL		C6L669	High molecular weight glutenin subunit 2.8 OS=Triticum aestivum OX=4565 GN=Glu-D1 PE=4 SV=1	1.38936	Condition 2	Condition 1	0.186945	33.3565	3598.94	3741.05	3870.74	3864.25	4560.64	7150.83	3510.04	3661.18	3870.74	1074.97	1274.88	2050.07	1	1	1	0	0	1
37.56_2843.3649n	No	1	#1873	3	37.5571	2843.36	7.1594	AQGQQGQQPAQVQQGQQPAQGQQGQQL		C6L669	High molecular weight glutenin subunit 2.8 OS=Triticum aestivum OX=4565 GN=Glu-D1 PE=4 SV=1	1.03915	Condition 2	Condition 1	0.483538	6.80317	5983.14	6570.69	6382.04	6780.12	6851.61	6045.47	5835.35	6430.41	6382.04	1886.11	1915.3	1733.17	1	1	1	1	1	1
34.85_1074.5132n	No	1	#1102	2	34.8528	1074.51	7.3078	LQPGQGQQGY		C6L669	High molecular weight glutenin subunit 2.8 OS=Triticum aestivum OX=4565 GN=Glu-D1 PE=4 SV=1	1.20897	Condition 2	Condition 1	0.000416594	2.8368	5730.67	6056.78	5962.69	7236.1	7085.16	7138.2	5589.12	5927.47	5962.69	2012.96	1980.58	2046.45	1	1	1	1	1	1
46.06_1214.5956n	No	1	#1000	2	46.0564	1214.6	6.885	YPTSPQQPGQL		C6L669	High molecular weight glutenin subunit 2.8 OS=Triticum aestivum OX=4565 GN=Glu-D1 PE=4 SV=1	1.13595	Condition 1	Condition 2	0.0073582	4.21906	9246.85	9459.52	9281.97	8531.17	8263.68	7843.77	9018.44	9257.56	9281.97	2373.23	2310.03	2248.73	1	1	1	1	1	1
36.67_2998.3674n	No	1	#865	3	36.6729	2998.37	7.1641	YPGQASPQRPGQGQQPGQGQQSGQGQQGY		C6L669	High molecular weight glutenin subunit 2.8 OS=Triticum aestivum OX=4565 GN=Glu-D1 PE=4 SV=1	1.40785	Condition 1	Condition 2	0.000898928	6.61946	15087.8	14607	14724.7	11320.3	10086.6	10144.5	14715.1	14295.2	14724.7	3149.12	2819.6	2908.32	1	1	1	1	1	1
41.51_1652.8134n	No	1	#635	2	41.5064	1652.81	7.4884	LTSPQQSGQGQQPGQL		C6L669	High molecular weight glutenin subunit 2.8 OS=Triticum aestivum OX=4565 GN=Glu-D1 PE=4 SV=1	1.25499	Condition 1	Condition 2	0.000849062	3.3092	16444.6	17185.1	16285.2	13266	12815	13692.3	16038.4	16818.2	16285.2	3690.36	3582.31	3925.45	1	1	1	1	1	1
60.43_1620.8259n	No	1	#3243	2	60.4271	1620.83	7.2205	SQQQQPVLPQQPPF		C8KIL6	Low-molecular-weight glutenin subunit OS=Triticum aestivum OX=4565 GN=Glu-3 PE=4 SV=1	13.914	Condition 1	Condition 2	0.00346131	59.5075	3919.82	3657.32	3646.47	405.686	308.019	92.939	3823	3579.23	3646.47	112.855	86.1035	26.6447	1	1	1	0	0	0
43.79_830.3939n	No	1	#5841	1	43.7898	830.394	7.023	SQQQPPF		C8KIL6	Low-molecular-weight glutenin subunit OS=Triticum aestivum OX=4565 GN=Glu-3 PE=4 SV=1	1.56038	Condition 2	Condition 1	0.0014877	8.62994	747.373	725.479	797.701	1285.57	1081.96	1175.39	728.912	709.99	797.701	357.623	302.452	336.972	1	1	1	0	0	0
48.27_1046.5989n	No	1	#533	2	48.2711	1046.6	7.5114	LQPHQIAQL		C8KIL6	Low-molecular-weight glutenin subunit OS=Triticum aestivum OX=4565 GN=Glu-3 PE=4 SV=1	7.42349	Condition 1	Condition 2	3.13e-05	16.2799	15867	15865.1	15945.4	2190.34	2461.97	1770.21	15475.1	15526.4	15945.4	609.315	688.219	507.501	1	1	1	0	1	1
32.98_850.4298n	No	1	#1645	1	32.9813	850.43	6.1136	QQILWY	[2] Deamidation Q	C8KIL6	Low-molecular-weight glutenin subunit OS=Triticum aestivum OX=4565 GN=Glu-3 PE=4 SV=1	1.04713	Condition 1	Condition 2	0.415733	9.04262	4928.68	5123.28	5030.35	4359.6	4816.33	5227.5	4806.94	5013.9	5030.35	1212.77	1346.36	1498.67	1	0	1	0	0	0
43.77_830.3947n	No	1	#1917	2	43.7726	830.395	7.023	SQQQPPF		C8KIL6	Low-molecular-weight glutenin subunit OS=Triticum aestivum OX=4565 GN=Glu-3 PE=4 SV=1	2.39662	Condition 2	Condition 1	5.24e-05	7.85341	2537.5	2967.03	2723.7	6424.45	6523.55	6771.93	2474.82	2903.69	2723.7	1787.17	1823.59	1941.44	1	1	1	1	0	0
31.34_933.5095n	No	1	#581	2	31.3428	933.509	5.8638	QPHQIAQL		C8KIL6	Low-molecular-weight glutenin subunit OS=Triticum aestivum OX=4565 GN=Glu-3 PE=4 SV=1	1.4795	Condition 2	Condition 1	2.79e-05	2.73561	9167.26	9104.53	9386.21	13576.9	13302.5	14040.7	8940.82	8910.16	9386.21	3776.85	3718.58	4025.33	1	0	1	1	1	1
40.27_1636.8173n	No	2	#268,#12675	2,3	40.2689	1636.82	6.2262	SQQQQPVLPQQPPF	[9] Hydroxyproline	C8KIL6	Low-molecular-weight glutenin subunit OS=Triticum aestivum OX=4565 GN=Glu-3 PE=4 SV=1	1.41151	Condition 1	Condition 2	0.000364892	4.91473	24641.3	24109.9	25107.6	17604.9	18206.2	16515.1	24032.6	23595.2	25107.6	4897.38	5089.35	4734.7	1	0	1	0	0	0
44.62_628.3558n	No	1	#2561	1	44.623	628.356	7.2586	QLAQGL		D0EMA4	Gamma gliadin storage protein OS=Triticum aestivum OX=4565 PE=4 SV=1	18.9438	Condition 1	Condition 2	6.31e-05	31.3703	1661.25	1724.92	1724.25	74.0627	73.2136	122.492	1620.22	1688.1	1724.25	20.603	20.4661	35.1172	1	1	1	0	0	0
61.97_775.4248n	No	1	#457	1	61.9732	775.425	7.4984	FQLAQGL		D0EMA4	Gamma gliadin storage protein OS=Triticum aestivum OX=4565 PE=4 SV=1	9.59956	Condition 1	Condition 2	7.58e-05	21.8139	11798.2	11703.2	11338.7	1375.76	1348.11	905.475	11506.8	11453.4	11338.7	382.713	376.852	259.59	1	1	1	0	0	0
47.81_796.4473n	No	2	#637,#1602	1,2	47.8083	796.447	7.6279	AQIPQQL		D0EMA4	Gamma gliadin storage protein OS=Triticum aestivum OX=4565 PE=4 SV=1	7.51958	Condition 1	Condition 2	3.88e-08	2.91804	23030.2	22631.5	23951.7	3044.16	3109.35	3104.1	22461.3	22148.3	23951.7	846.833	869.188	889.913	2	2	2	1	1	0
56.81_1360.6353n	No	1	#761	2	56.8144	1360.64	6.6633	VPPDCSTINVPY	[5] Carbamidomethyl C	D0EMA4	Gamma gliadin storage protein OS=Triticum aestivum OX=4565 PE=4 SV=1	7.41477	Condition 1	Condition 2	9.45e-06	11.9527	38653.1	37180.1	35582.3	5693.43	4583.93	4748.79	37698.3	36386.3	35582.3	1583.82	1281.39	1361.43	1	1	1	1	0	0
54.14_1191.6649n	No	1	#490	2	54.1448	1191.66	7.7343	GIIQPQQPAQL		D0EMA4	Gamma gliadin storage protein OS=Triticum aestivum OX=4565 PE=4 SV=1	4.8041	Condition 1	Condition 2	8.61e-08	2.37496	22402	23399.4	23289.7	4806.85	4871.42	4703.43	21848.6	22899.9	23289.7	1337.18	1361.76	1348.42	1	1	1	1	1	1
34.53_1330.6577n	No	2	#3983,#4257	2,3	34.5271	1330.66	5.7309	QQCNPVSLVSSL	[3] Carbamidomethyl C	D0ES79	Gamma gliadin OS=Triticum aestivum OX=4565 PE=4 SV=1	27.7403	Condition 1	Condition 2	0.00441833	73.6801	2729.16	2538.61	2401.05	101.84	19.9296	154.681	2661.75	2484.41	2401.05	28.3301	5.57111	44.3455	0	2	2	0	0	0
37.12_899.4615n	No	1	#3074	1	37.1186	899.461	6.5265	RQPQQPF		D0ES79	Gamma gliadin OS=Triticum aestivum OX=4565 PE=4 SV=1	190.947	Condition 1	Condition 2	0.0107551	97.3966	3966.08	4194.07	4375.63	42.5779	23.0728	0	3868.11	4104.53	4375.63	11.8445	6.44977	0	1	0	1	0	0	0
46.77_944.4398n	No	2	#8483,#6407	1,2	46.7695	944.44	6.032	QQCNPVSL	[3] Carbamidomethyl C	D0ES79	Gamma gliadin OS=Triticum aestivum OX=4565 PE=4 SV=1	10.9915	Condition 1	Condition 2	0.00150108	60.6554	1408.32	1507.2	1544.85	82.2263	93.8048	229.771	1373.53	1475.02	1544.85	22.874	26.2222	65.8729	2	2	2	0	0	0
50.65_1057.5266n	No	1	#2052	2	50.6509	1057.53	7.3354	LQQCNPVSL	[4] Carbamidomethyl C	D0ES79	Gamma gliadin OS=Triticum aestivum OX=4565 PE=4 SV=1	12.9185	Condition 1	Condition 2	0.00164478	58.9714	2971.24	3466.13	2938.49	398.089	118.427	209.251	2897.84	3392.13	2938.49	110.742	33.105	59.9902	1	1	1	0	0	0
57.03_1170.6097n	No	2	#9726,#1100	1,2	57.0287	1170.61	7.6825	LLQQCNPVSL	[5] Carbamidomethyl C	D0ES79	Gamma gliadin OS=Triticum aestivum OX=4565 PE=4 SV=1	7.22377	Condition 1	Condition 2	0.000207718	24.8072	9070.96	8888.19	8842.16	1338.69	1479.55	891.923	8846.89	8698.43	8842.16	372.4	413.593	255.705	2	2	2	1	0	0
49.10_901.4891n	No	2	#123,#3146	1,2	49.1041	901.489	8.0097	ASIVAGISGQ		D0ES79	Gamma gliadin OS=Triticum aestivum OX=4565 PE=4 SV=1	4.38957	Condition 1	Condition 2	4.19e-07	4.19771	25910	25962.6	26093.6	5805.55	6205.77	5750.38	25270	25408.3	26093.6	1615.01	1734.76	1648.57	2	2	2	1	1	1
37.17_899.4697n	No	1	#843	2	37.1701	899.47	6.5265	RQPQQPF		D0ES79	Gamma gliadin OS=Triticum aestivum OX=4565 PE=4 SV=1	2.71442	Condition 1	Condition 2	3.23e-05	8.3836	23489.5	23061.6	23786.9	9457.98	8367.33	8087.43	22909.2	22569.2	23786.9	2631.05	2339	2318.58	1	0	1	1	0	1
52.73_1375.6706n	No	1	#97	2	52.7286	1375.67	7.1435	VRPDCSTINAPF	[5] Carbamidomethyl C	D0ES79	Gamma gliadin OS=Triticum aestivum OX=4565 PE=4 SV=1	2.28454	Condition 1	Condition 2	4.16e-05	5.32187	53722.2	59466	57529.3	26435.3	24247.4	24044.6	52395.2	58196.5	57529.3	7353.87	6778.11	6893.35	1	0	1	1	1	1
34.53_1330.6577n	No	2	#3983,#4257	2,3	34.5271	1330.66	5.7309	QQCNPVSLVSSL	[3] Carbamidomethyl C	D0ES80	Gamma gliadin OS=Triticum aestivum OX=4565 PE=4 SV=1	27.7403	Condition 1	Condition 2	0.00441833	73.6801	2729.16	2538.61	2401.05	101.84	19.9296	154.681	2661.75	2484.41	2401.05	28.3301	5.57111	44.3455	0	2	2	0	0	0
46.77_944.4398n	No	2	#8483,#6407	1,2	46.7695	944.44	6.032	QQCNPVSL	[3] Carbamidomethyl C	D0ES80	Gamma gliadin OS=Triticum aestivum OX=4565 PE=4 SV=1	10.9915	Condition 1	Condition 2	0.00150108	60.6554	1408.32	1507.2	1544.85	82.2263	93.8048	229.771	1373.53	1475.02	1544.85	22.874	26.2222	65.8729	2	2	2	0	0	0
50.65_1057.5266n	No	1	#2052	2	50.6509	1057.53	7.3354	LQQCNPVSL	[4] Carbamidomethyl C	D0ES80	Gamma gliadin OS=Triticum aestivum OX=4565 PE=4 SV=1	12.9185	Condition 1	Condition 2	0.00164478	58.9714	2971.24	3466.13	2938.49	398.089	118.427	209.251	2897.84	3392.13	2938.49	110.742	33.105	59.9902	1	1	1	0	0	0
57.03_1170.6097n	No	2	#9726,#1100	1,2	57.0287	1170.61	7.6825	LLQQCNPVSL	[5] Carbamidomethyl C	D0ES80	Gamma gliadin OS=Triticum aestivum OX=4565 PE=4 SV=1	7.22377	Condition 1	Condition 2	0.000207718	24.8072	9070.96	8888.19	8842.16	1338.69	1479.55	891.923	8846.89	8698.43	8842.16	372.4	413.593	255.705	2	2	2	1	0	0
57.84_1306.5896n	No	1	#981	2	57.836	1306.59	7.1971	VSPDCSTINAPF	[5] Carbamidomethyl C	D0ES80	Gamma gliadin OS=Triticum aestivum OX=4565 PE=4 SV=1	3.75429	Condition 1	Condition 2	0.00128208	28.5791	9235.86	8471.08	10179.2	3275.17	2223.36	1929.29	9007.72	8290.23	10179.2	911.098	621.518	553.107	1	1	1	0	0	0
54.16_1603.8702n	No	1	#672	2	54.1619	1603.87	7.8064	VQGQGIIQPQQPAQL		D0ES80	Gamma gliadin OS=Triticum aestivum OX=4565 PE=4 SV=1	5.39338	Condition 1	Condition 2	8.4e-07	5.44103	15635	15172.6	15274.8	2699.87	3009.01	2835.37	15248.8	14848.6	15274.8	751.057	841.139	812.873	1	1	1	1	1	0
47.81_796.4473n	No	2	#637,#1602	1,2	47.8083	796.447	7.6279	AQIPQQL		D0ES80	Gamma gliadin OS=Triticum aestivum OX=4565 PE=4 SV=1	7.51958	Condition 1	Condition 2	3.88e-08	2.91804	23030.2	22631.5	23951.7	3044.16	3109.35	3104.1	22461.3	22148.3	23951.7	846.833	869.188	889.913	2	2	2	1	1	0
34.53_1330.6577n	No	2	#3983,#4257	2,3	34.5271	1330.66	5.7309	QQCNPVSLVSSL	[3] Carbamidomethyl C	D0ES81	Gamma gliadin OS=Triticum aestivum OX=4565 PE=4 SV=1	27.7403	Condition 1	Condition 2	0.00441833	73.6801	2729.16	2538.61	2401.05	101.84	19.9296	154.681	2661.75	2484.41	2401.05	28.3301	5.57111	44.3455	0	2	2	0	0	0
46.77_944.4398n	No	2	#8483,#6407	1,2	46.7695	944.44	6.032	QQCNPVSL	[3] Carbamidomethyl C	D0ES81	Gamma gliadin OS=Triticum aestivum OX=4565 PE=4 SV=1	10.9915	Condition 1	Condition 2	0.00150108	60.6554	1408.32	1507.2	1544.85	82.2263	93.8048	229.771	1373.53	1475.02	1544.85	22.874	26.2222	65.8729	2	2	2	0	0	0
50.65_1057.5266n	No	1	#2052	2	50.6509	1057.53	7.3354	LQQCNPVSL	[4] Carbamidomethyl C	D0ES81	Gamma gliadin OS=Triticum aestivum OX=4565 PE=4 SV=1	12.9185	Condition 1	Condition 2	0.00164478	58.9714	2971.24	3466.13	2938.49	398.089	118.427	209.251	2897.84	3392.13	2938.49	110.742	33.105	59.9902	1	1	1	0	0	0
57.03_1170.6097n	No	2	#9726,#1100	1,2	57.0287	1170.61	7.6825	LLQQCNPVSL	[5] Carbamidomethyl C	D0ES81	Gamma gliadin OS=Triticum aestivum OX=4565 PE=4 SV=1	7.22377	Condition 1	Condition 2	0.000207718	24.8072	9070.96	8888.19	8842.16	1338.69	1479.55	891.923	8846.89	8698.43	8842.16	372.4	413.593	255.705	2	2	2	1	0	0
54.16_1603.8702n	No	1	#672	2	54.1619	1603.87	7.8064	VQGQGIIQPQQPAQL		D0ES81	Gamma gliadin OS=Triticum aestivum OX=4565 PE=4 SV=1	5.39338	Condition 1	Condition 2	8.4e-07	5.44103	15635	15172.6	15274.8	2699.87	3009.01	2835.37	15248.8	14848.6	15274.8	751.057	841.139	812.873	1	1	1	1	1	0
47.81_796.4473n	No	2	#637,#1602	1,2	47.8083	796.447	7.6279	AQIPQQL		D0ES81	Gamma gliadin OS=Triticum aestivum OX=4565 PE=4 SV=1	7.51958	Condition 1	Condition 2	3.88e-08	2.91804	23030.2	22631.5	23951.7	3044.16	3109.35	3104.1	22461.3	22148.3	23951.7	846.833	869.188	889.913	2	2	2	1	1	0
51.80_929.4841n	No	2	#215,#1548	1,2	51.8012	929.484	8.1441	ASIVADIGGQ		D0ES81	Gamma gliadin OS=Triticum aestivum OX=4565 PE=4 SV=1	4.6342	Condition 1	Condition 2	3.11e-06	6.85055	22286	21698	22659.6	5148.71	4500.88	4731.21	21735.5	21234.8	22659.6	1432.28	1258.18	1356.39	2	2	2	0	0	0
54.16_1603.8702n	No	1	#672	2	54.1619	1603.87	7.8064	VQGQGIIQPQQPAQL		D0ES82	Gamma gliadin OS=Triticum aestivum OX=4565 PE=4 SV=1	5.39338	Condition 1	Condition 2	8.4e-07	5.44103	15635	15172.6	15274.8	2699.87	3009.01	2835.37	15248.8	14848.6	15274.8	751.057	841.139	812.873	1	1	1	1	1	0
47.81_796.4473n	No	2	#637,#1602	1,2	47.8083	796.447	7.6279	AQIPQQL		D0ES82	Gamma gliadin OS=Triticum aestivum OX=4565 PE=4 SV=1	7.51958	Condition 1	Condition 2	3.88e-08	2.91804	23030.2	22631.5	23951.7	3044.16	3109.35	3104.1	22461.3	22148.3	23951.7	846.833	869.188	889.913	2	2	2	1	1	0
49.76_871.4760n	No	2	#144,#8879	1,2	49.7571	871.476	8.0885	ASIVAGIGGQ		D0ES82	Gamma gliadin OS=Triticum aestivum OX=4565 PE=4 SV=1	2.97943	Condition 1	Condition 2	9.96e-06	6.46793	22992.9	23882.7	23635	7346.11	8358.88	7960.79	22425	23372.8	23635	2043.57	2336.64	2282.28	2	2	2	1	1	1
51.72_1053.5850n	No	1	#8392	2	51.7241	1053.58	6.5239	IQPSLQQQL		D0ES83	Gamma gliadin OS=Triticum aestivum OX=4565 PE=4 SV=1	45.4382	Condition 1	Condition 2	0.0118044	84.2256	671.797	767.262	769.15	0.924854	20.4936	27.1797	655.203	750.882	769.15	0.257279	5.72877	7.79214	1	0	1	0	0	0
51.95_1354.7052n	No	1	#2905	2	51.9469	1354.71	6.6168	QQQLNPCKNIL	[7] Carbamidomethyl C	D0ES83	Gamma gliadin OS=Triticum aestivum OX=4565 PE=4 SV=1	7.7412	Condition 1	Condition 2	7.1e-06	11.3201	2598.11	2784.3	2678.8	389.392	340.232	311.714	2533.93	2724.86	2678.8	108.322	95.1085	89.3652	0	1	1	0	0	0
37.22_1158.5638n	No	1	#4089	2	37.2215	1158.56	7.1921	SQQQQVGQGSL		D0ES83	Gamma gliadin OS=Triticum aestivum OX=4565 PE=4 SV=1	2.28782	Condition 1	Condition 2	0.00394485	22.4184	1766.7	1681.1	1782.99	564.844	862.433	859.087	1723.06	1645.21	1782.99	157.13	241.084	246.291	1	1	1	0	0	0
54.16_1603.8702n	No	1	#672	2	54.1619	1603.87	7.8064	VQGQGIIQPQQPAQL		D0ES83	Gamma gliadin OS=Triticum aestivum OX=4565 PE=4 SV=1	5.39338	Condition 1	Condition 2	8.4e-07	5.44103	15635	15172.6	15274.8	2699.87	3009.01	2835.37	15248.8	14848.6	15274.8	751.057	841.139	812.873	1	1	1	1	1	0
47.81_796.4473n	No	2	#637,#1602	1,2	47.8083	796.447	7.6279	AQIPQQL		D0ES83	Gamma gliadin OS=Triticum aestivum OX=4565 PE=4 SV=1	7.51958	Condition 1	Condition 2	3.88e-08	2.91804	23030.2	22631.5	23951.7	3044.16	3109.35	3104.1	22461.3	22148.3	23951.7	846.833	869.188	889.913	2	2	2	1	1	0
49.76_871.4760n	No	2	#144,#8879	1,2	49.7571	871.476	8.0885	ASIVAGIGGQ		D0ES83	Gamma gliadin OS=Triticum aestivum OX=4565 PE=4 SV=1	2.97943	Condition 1	Condition 2	9.96e-06	6.46793	22992.9	23882.7	23635	7346.11	8358.88	7960.79	22425	23372.8	23635	2043.57	2336.64	2282.28	2	2	2	1	1	1
54.16_1603.8702n	No	1	#672	2	54.1619	1603.87	7.8064	VQGQGIIQPQQPAQL		D0ES84	Gamma gliadin OS=Triticum aestivum OX=4565 PE=4 SV=1	5.39338	Condition 1	Condition 2	8.4e-07	5.44103	15635	15172.6	15274.8	2699.87	3009.01	2835.37	15248.8	14848.6	15274.8	751.057	841.139	812.873	1	1	1	1	1	0
[truncated: 2,876 more rows]

## Sheet: GluPro v 1.1
																	Normalized abundance						Raw abundance						Spectral counts
							Best identification										Condition 1			Condition 2			Condition 1			Condition 2			Condition 1			Condition 2
[truncated: 3,718 more rows]

## Sheet: GluPro v 1.2
																	Normalized abundance						Raw abundance						Spectral counts
[truncated: 3,797 more rows]
